# Supplementary material for: Position-specific methyl substitution on benzo[a]pyrene drives AHR-dependent fin duplication in zebrafish
Source: Toxicol Sci. 2025 Nov 20;209(1):kfaf164. doi: 10.1093/toxsci/kfaf164 (PMC12826582; doi:10.1093/toxsci/kfaf164)
Supplement: kfaf164_Supplementary_Data [file kfaf164_supplementary_data.zip]

Archive with 2 entries (2 files):
- Supplemental Information.xlsx
- Supplemental Figures.docx
