# Supplementary material for: Position-specific methyl substitution on benzo[a]pyrene drives AHR-dependent fin duplication in zebrafish
Source: Toxicol Sci. 2025 Nov 20;209(1):kfaf164. doi: 10.1093/toxsci/kfaf164 (PMC12826582; doi:10.1093/toxsci/kfaf164)
Supplement: kfaf164_Supplementary_Data [file kfaf164_supplementary_data.zip › Supplemental Information.xlsx]

## Sheet: contents
tab name	contents
T1	Morphological endpoints
T2	Morphological percent effect data
T3	Knock out line morphological percent effect data
T4	time-course morphological percent effect data
T5	Transcriptomic holdback plate morphological percent effect data
T6	Differential expression analysis 48 hpf
T7	Differential expression analysis 72 hpf
T8	Gene expression concentration Response modeling results
T9	ClueGo Functional Enrichment analysis results
T10	Benzo[j]fluoranthene Geier et al. 2019 DeSeq2 results
T11	Benzo[k]fluoranthene Geier et al. 2019 DeSeq2 results
T12	Benzo[k]fluoranthene fin Garland et al. 2020 DeSeq2 results

## Sheet: T1
Endpoint abreviation	endpoint name	Description
MO24	mortality at 24 hpf	mortality at 24 hpf
MORT	mortality	Mortality at 120 hpf
CRAN	Cranial	Craniofacial - malformed or missing eye, jaw, snout at 120 hpf
AXIS	Axis	Curved or bent body axis at 120 hpf
EDEM	Edema	Pericardial and/or yolk sac edema, heart and/or yolk sac malformation at 120 hpf
MUSC	Muscular/cardiovascular	Lack of circulation, malformed or missing somites and/or swim bladder at 120 hpf
LTRK	Lower trunk	Malformed lower trunk and/or caudal fin at 120 hpf
BRN_	Brain	Malformed or necrotic brain, otic vesicle, or pectoral fin at 120 hpf
SKIN	Skin	Abnormal pigmentation at 120 hpf
NC__	Notochord	Malformed notochord at 120 hpf
XFIN	Fin duplication	caudal fin malformation consistent with previously described fin duplication phenotype (Garland et al. 2020)

## Sheet: T2
chemical	concentration	MO24	MORT	CRAN	AXIS	EDEM	MUSC	LTRK	BRN_	SKIN	NC__	XFIN
6-methylbenzo[a]pyrene	0	0	4.17	8.7	13.04	8.7	4.35	4.35	0	0	0	0
6-methylbenzo[a]pyrene	1	0	7.14	0	0	0	0	0	0	0	0	0
6-methylbenzo[a]pyrene	2.271	0	0	7.14	7.14	7.14	0	0	0	0	0	0
6-methylbenzo[a]pyrene	3.546	0	14.29	8.33	0	8.33	0	0	0	0	0	0
6-methylbenzo[a]pyrene	4.82	0	0	0	0	0	0	0	0	0	0	0
6-methylbenzo[a]pyrene	6.095	0	0	0	0	0	0	0	0	0	0	0
6-methylbenzo[a]pyrene	7.37	0	14.29	8.33	8.33	8.33	8.33	8.33	0	0	0	0
6-methylbenzo[a]pyrene	8.645	0	0	0	0	0	0	0	0	0	0	0
6-methylbenzo[a]pyrene	9.9	0	7.14	15.38	15.38	15.38	15.38	15.38	0	0	0	0
6-methylbenzo[a]pyrene	11.17	0	7.14	0	0	0	0	0	0	0	0	0
6-methylbenzo[a]pyrene	12.45	0	14.29	0	0	0	0	0	0	0	0	0
6-methylbenzo[a]pyrene	13.72	0	7.14	0	0	7.69	0	0	0	0	0	0
6-methylbenzo[a]pyrene	15	0	7.14	0	0	0	0	0	0	0	0	0
8-methylbenzo[a]pyrene	0	4.17	4.17	4.35	8.7	8.7	4.35	8.7	0	0	0	0
8-methylbenzo[a]pyrene	0.01	0	0	14.29	14.29	14.29	0	0	0	0	0	0
8-methylbenzo[a]pyrene	0.0192	7.14	7.14	0	0	0	0	0	0	0	0	0
8-methylbenzo[a]pyrene	0.037	7.14	7.14	0	0	15.38	0	0	0	0	0	0
8-methylbenzo[a]pyrene	0.0711	0	7.14	7.69	7.69	7.69	7.69	0	0	0	0	7.69
8-methylbenzo[a]pyrene	0.137	0	0	7.14	0	35.71	7.14	0	0	0	0	28.57
8-methylbenzo[a]pyrene	0.263	0	0	0	0	7.14	0	7.14	0	0	0	14.29
8-methylbenzo[a]pyrene	0.506	0	0	7.14	0	28.57	0	0	0	0	0	35.71
8-methylbenzo[a]pyrene	0.973	0	7.14	0	0	30.77	0	0	0	0	0	15.38
8-methylbenzo[a]pyrene	1.87	7.14	7.14	7.69	7.69	30.77	0	0	0	0	0	76.92
8-methylbenzo[a]pyrene	3.6	7.14	7.14	46.15	23.08	84.62	7.69	0	0	0	0	61.54
8-methylbenzo[a]pyrene	6.92	0	0	78.57	28.57	100	0	0	0	0	0	78.57
8-methylbenzo[a]pyrene	13.3	0	0	71.43	35.71	92.86	21.43	14.29	0	0	0	78.57
Benzo[a]pyrene	0	0	0	4.17	4.17	8.33	0	0	0	0	0	0
Benzo[a]pyrene	1	0	0	14.29	7.14	14.29	7.14	7.14	0	0	0	0
Benzo[a]pyrene	2.271	0	7.14	7.69	7.69	7.69	7.69	7.69	0	0	0	0
Benzo[a]pyrene	3.546	0	7.14	23.08	23.08	15.38	7.69	15.38	0	0	0	0
Benzo[a]pyrene	4.82	0	14.29	16.67	16.67	16.67	0	0	0	0	0	0
Benzo[a]pyrene	6.095	0	7.14	15.38	7.69	0	7.69	15.38	0	0	0	0
Benzo[a]pyrene	7.37	0	14.29	16.67	0	8.33	8.33	8.33	0	0	0	0
Benzo[a]pyrene	8.645	0	14.29	8.33	0	8.33	0	0	0	0	0	0
Benzo[a]pyrene	9.9	0	7.14	7.69	0	0	0	0	0	0	0	0
Benzo[a]pyrene	11.17	0	21.43	18.18	27.27	18.18	0	9.09	0	0	0	0
Benzo[a]pyrene	12.45	0	21.43	9.09	27.27	27.27	0	9.09	0	0	0	0
Benzo[a]pyrene	13.72	0	14.29	16.67	8.33	16.67	8.33	0	0	0	0	0
Benzo[a]pyrene	15	0	14.29	8.33	8.33	8.33	8.33	8.33	0	0	0	0

## Sheet: T3
Line	concentration	AXIS	BRN_	CRAN	EDEM	LTRK	MO24	MORT	MUSC	NC__	SKIN	XFIN
5D	0	4.34783	0	0	0	0	0	4.16667	0	0	0	0
5D	0.1011	0	0	7.14286	7.14286	0	0	0	0	0	0	0
5D	0.5052	0	0	0	0	0	0	7.14286	0	0	0	23.0769
5D	0.9357	7.14286	0	7.14286	7.14286	0	0	0	0	0	0	42.8571
5D	1.371	0	0	0	0	0	0	0	0	0	0	42.8571
5D	1.801	0	0	21.4286	7.14286	0	0	0	7.14286	0	0	50
5D	2.231	0	0	0	0	0	0	0	0	0	0	64.2857
5D	2.665	0	0	0	0	0	0	0	0	0	0	50
5D	3.094	0	0	0	0	0	0	0	0	0	0	71.4286
5D	3.523	7.14286	0	7.14286	7.14286	7.14286	0	0	0	0	0	57.1429
5D	6.801	7.14286	0	7.14286	7.14286	0	0	0	0	0	0	42.8571
5D	10.06	0	0	0	14.2857	7.14286	0	0	0	0	0	85.7143
5D	13.3	14.2857	0	42.8571	57.1429	7.14286	0	0	0	0	0	92.8571
ahr1a	0	4.34783	0	0	0	0	0	4.16667	0	0	0	0
ahr1a	0.1011	0	0	0	0	0	0	0	0	0	0	0
ahr1a	0.5052	0	0	0	0	0	0	0	0	0	0	50
ahr1a	0.9357	0	0	7.14286	7.14286	0	0	0	0	0	0	64.2857
ahr1a	1.371	0	0	7.14286	14.2857	0	0	0	0	0	0	57.1429
ahr1a	1.801	7.14286	7.14286	7.14286	7.14286	0	0	0	0	0	0	71.4286
ahr1a	2.231	0	0	21.4286	7.14286	7.14286	0	0	0	0	0	64.2857
ahr1a	2.665	0	0	7.69231	0	0	0	7.14286	0	0	0	61.5385
ahr1a	3.094	0	0	0	0	0	0	0	0	0	0	78.5714
ahr1a	3.523	0	0	7.14286	0	0	0	0	0	0	0	71.4286
ahr1a	6.801	7.14286	0	14.2857	7.14286	7.14286	0	0	0	0	0	92.8571
ahr1a	10.06	7.69231	0	30.7692	38.4615	0	0	7.14286	0	0	0	61.5385
ahr1a	13.3	7.14286	0	50	28.5714	7.14286	0	0	0	0	0	92.8571
ahr1b	0	0	0	0	0	0	0	4.16667	0	0	0	4.34783
ahr1b	0.1011	0	0	0	0	0	0	0	0	0	0	0
ahr1b	0.5052	7.14286	0	0	0	0	0	0	7.14286	0	0	28.5714
ahr1b	0.9357	0	0	0	7.14286	0	0	0	0	0	0	64.2857
ahr1b	1.371	0	0	0	7.69231	0	0	7.14286	0	0	0	38.4615
ahr1b	1.801	0	0	0	7.14286	0	0	0	0	0	0	57.1429
ahr1b	2.231	0	0	0	14.2857	0	0	0	0	0	0	57.1429
ahr1b	2.665	7.14286	0	0	7.14286	0	0	0	0	0	0	57.1429
ahr1b	3.094	0	0	0	14.2857	0	0	0	0	0	0	57.1429
ahr1b	3.523	7.14286	0	0	7.14286	0	0	0	7.14286	0	0	71.4286
ahr1b	6.801	0	0	0	14.2857	0	0	0	0	0	0	71.4286
ahr1b	10.06	0	0	0	42.8571	0	0	0	7.14286	0	0	78.5714
ahr1b	13.3	7.14286	0	28.5714	57.1429	0	0	0	0	0	0	78.5714
ahr2	0	4.34783	8.69565	13.0435	13.0435	4.34783	0	4.16667	4.34783	0	0	0
ahr2	0.1011	7.69231	0	7.69231	7.69231	7.69231	0	7.14286	7.69231	0	0	0
ahr2	0.5052	7.69231	0	7.69231	7.69231	7.69231	0	7.14286	7.69231	0	0	15.3846
ahr2	0.9357	7.14286	7.14286	14.2857	7.14286	7.14286	0	0	0	0	0	0
ahr2	1.371	0	0	16.6667	0	0	0	14.2857	0	0	0	0
ahr2	1.801	0	0	7.14286	14.2857	7.14286	0	0	0	0	0	14.2857
ahr2	2.231	0	0	0	0	7.69231	0	7.14286	0	0	0	0
ahr2	2.665	0	0	7.14286	0	0	0	0	0	0	0	0
ahr2	3.094	0	0	0	0	0	0	0	0	0	0	0
ahr2	3.523	0	0	7.14286	7.14286	7.14286	0	0	0	0	0	0
ahr2	6.801	7.14286	0	14.2857	7.14286	7.14286	0	0	7.14286	0	0	0
ahr2	10.06	0	0	7.69231	0	0	0	7.14286	7.69231	0	0	0
ahr2	13.3	7.69231	0	23.0769	7.69231	23.0769	0	7.14286	7.69231	0	0	0
cyp1a	0	12.5	0	4.16667	8.33333	0	0	0	0	0	0	0
cyp1a	0.1011	0	0	0	0	0	0	0	0	0	0	0
cyp1a	0.5052	28.5714	0	42.8571	71.4286	0	0	0	14.2857	0	0	21.4286
cyp1a	0.9357	76.9231	0	100	100	7.69231	0	7.14286	7.69231	0	0	23.0769
cyp1a	1.371	58.3333	0	100	100	0	0	14.2857	0	0	0	50
cyp1a	1.801	75	12.5	100	100	0	0	42.8571	0	0	0	25
cyp1a	2.231	62.5	0	100	100	0	0	42.8571	0	0	0	25
cyp1a	2.665	100	0	100	100	0	0	57.1429	0	0	0	50
cyp1a	3.094	100	0	85.7143	100	14.2857	0	50	0	0	0	14.2857
cyp1a	3.523	83.3333	0	83.3333	100	0	0	57.1429	0	0	0	33.3333
cyp1a	6.801	100	28.5714	71.4286	100	0	0	50	0	0	0	42.8571
cyp1a	10.06	75	0	75	75	25	0	71.4286	0	0	0	0
cyp1a	13.3	66.6667	0	33.3333	66.6667	0	0	78.5714	33.3333	0	0	0

## Sheet: T4
chemical	concentration	hpf	AXIS	CRAN	EDEM	LTRK	MORT	SKIN	XFIN
8-methylbenzo[a]pyrene	0	24	4.16667	0	0	0	0	0	0
8-methylbenzo[a]pyrene	0	48	4.16667	0	0	0	0	0	0
8-methylbenzo[a]pyrene	0	60	4.16667	0	0	0	0	0	0
8-methylbenzo[a]pyrene	0	72	4.16667	0	4.16667	0	0	0	0
8-methylbenzo[a]pyrene	0	96	4.16667	0	4.16667	4.16667	0	0	0
8-methylbenzo[a]pyrene	0	120	8.33333	4.16667	8.33333	4.16667	0	0	0
8-methylbenzo[a]pyrene	0.133	24	0	0	0	0	0	0	0
8-methylbenzo[a]pyrene	0.133	48	0	0	0	0	4.16667	0	0
8-methylbenzo[a]pyrene	0.133	60	0	0	0	0	0	0	0
8-methylbenzo[a]pyrene	0.133	72	4.34783	0	0	0	4.16667	4.34783	0
8-methylbenzo[a]pyrene	0.133	96	0	0	4.54545	0	8.33333	0	0
8-methylbenzo[a]pyrene	0.133	120	22.7273	4.54545	4.54545	0	8.33333	9.09091	0
8-methylbenzo[a]pyrene	1.33	24	0	0	0	0	0	0	0
8-methylbenzo[a]pyrene	1.33	48	4.16667	0	0	0	0	0	0
8-methylbenzo[a]pyrene	1.33	60	0	0	0	4.16667	0	0	8.33333
8-methylbenzo[a]pyrene	1.33	72	0	0	8.33333	0	0	0	50
8-methylbenzo[a]pyrene	1.33	96	4.16667	0	4.16667	4.16667	0	0	75
8-methylbenzo[a]pyrene	1.33	120	12.5	0	4.16667	0	0	0	75
8-methylbenzo[a]pyrene	13.3	24	9.09091	0	0	0	8.33333	0	0
8-methylbenzo[a]pyrene	13.3	48	22.7273	0	0	0	8.33333	0	0
8-methylbenzo[a]pyrene	13.3	60	9.52381	0	0	0	12.5	0	4.7619
8-methylbenzo[a]pyrene	13.3	72	9.52381	0	19.0476	4.7619	12.5	0	80.9524
8-methylbenzo[a]pyrene	13.3	96	11.1111	22.2222	44.4444	38.8889	25	0	100
8-methylbenzo[a]pyrene	13.3	120	23.0769	53.8462	84.6154	15.3846	45.8333	0	100

## Sheet: T5
concentration	chemical	AXIS	CRAN	EDEM	MORT	XFIN
0	6-methylbenzo[a]pyrene	5.88235	0	0	5.55556	0
0	Benzo[a]pyrene	0	6.25	6.25	5.88235	0
0.133	6-methylbenzo[a]pyrene	0	0	5.26316	0	0
0.133	Benzo[a]pyrene	0	0	0	0	0
1.33	6-methylbenzo[a]pyrene	0	0	0	20	0
1.33	Benzo[a]pyrene	0	0	0	0	0
13.3	6-methylbenzo[a]pyrene	8.69565	0	4.34783	0	0
13.3	Benzo[a]pyrene	0	0	0	0	0
0	8-methylbenzo[a]pyrene	0	0	5.26316	9.52381	0
0.133	8-methylbenzo[a]pyrene	8.69565	4.34783	8.69565	4.16667	0
1.33	8-methylbenzo[a]pyrene	4.7619	4.7619	9.52381	12.5	100
13.3	8-methylbenzo[a]pyrene	25	62.5	87.5	33.3333	87.5

## Sheet: T6
baseMean	log2FoldChange	lfcSE	stat	pvalue	padj	ensembl.id	contrast
22.4095	0.130743	0.374401	0.349206	0.726934	0.999077	ENSDARG00000000002	groups_BaP_48_0.133_vs_DMSO_48_0
214.108	-0.064191	0.118975	-0.539533	0.589519	0.999077	ENSDARG00000000018	groups_BaP_48_0.133_vs_DMSO_48_0
123.365	0.324968	0.164344	1.97736	0.0480004	0.993001	ENSDARG00000000019	groups_BaP_48_0.133_vs_DMSO_48_0
55.1417	-0.0181067	0.247902	-0.0730396	0.941775	0.999077	ENSDARG00000000068	groups_BaP_48_0.133_vs_DMSO_48_0
440.667	-0.0939935	0.0956696	-0.982481	0.325863	0.999077	ENSDARG00000000069	groups_BaP_48_0.133_vs_DMSO_48_0
16.3843	0.549889	0.474274	1.15943	0.24628	0.999077	ENSDARG00000000086	groups_BaP_48_0.133_vs_DMSO_48_0
392.154	-0.0216604	0.117521	-0.18431	0.85377	0.999077	ENSDARG00000000103	groups_BaP_48_0.133_vs_DMSO_48_0
19.082	-0.0267471	0.418939	-0.0638448	0.949094	0.999077	ENSDARG00000000151	groups_BaP_48_0.133_vs_DMSO_48_0
15.3336	0.085322	0.437719	0.194924	0.845452	0.999077	ENSDARG00000000161	groups_BaP_48_0.133_vs_DMSO_48_0
81.2879	-0.0350581	0.188627	-0.18586	0.852555	0.999077	ENSDARG00000000175	groups_BaP_48_0.133_vs_DMSO_48_0
41.4916	-0.0990802	0.223373	-0.443565	0.657357	0.999077	ENSDARG00000000183	groups_BaP_48_0.133_vs_DMSO_48_0
94.2971	0.0474293	0.179739	0.263879	0.791873	0.999077	ENSDARG00000000189	groups_BaP_48_0.133_vs_DMSO_48_0
394.792	0.0235452	0.10703	0.219987	0.825882	0.999077	ENSDARG00000000212	groups_BaP_48_0.133_vs_DMSO_48_0
111.223	-0.0261201	0.17106	-0.152696	0.878638	0.999077	ENSDARG00000000229	groups_BaP_48_0.133_vs_DMSO_48_0
198.508	0.0784861	0.138952	0.564843	0.57218	0.999077	ENSDARG00000000241	groups_BaP_48_0.133_vs_DMSO_48_0
1.3896	0.172987	1.30878	0.132175	0.894846	0.999077	ENSDARG00000000324	groups_BaP_48_0.133_vs_DMSO_48_0
3.05363	-0.179636	1.12363	-0.159872	0.872982	0.999077	ENSDARG00000000349	groups_BaP_48_0.133_vs_DMSO_48_0
21.8792	-0.504066	0.348727	-1.44545	0.148332	0.999077	ENSDARG00000000369	groups_BaP_48_0.133_vs_DMSO_48_0
7.60617	1.45167	0.713284	2.03519	0.0418316	0.989213	ENSDARG00000000370	groups_BaP_48_0.133_vs_DMSO_48_0
8.32751	-0.442337	0.544518	-0.812347	0.416593	0.999077	ENSDARG00000000380	groups_BaP_48_0.133_vs_DMSO_48_0
319.992	0.0809198	0.12113	0.668041	0.504107	0.999077	ENSDARG00000000394	groups_BaP_48_0.133_vs_DMSO_48_0
11.6947	-0.649806	0.539134	-1.20528	0.228096	0.999077	ENSDARG00000000423	groups_BaP_48_0.133_vs_DMSO_48_0
198.543	-0.154657	0.25112	-0.615872	0.537979	0.999077	ENSDARG00000000442	groups_BaP_48_0.133_vs_DMSO_48_0
1.55409	-0.197078	1.30608	-0.150893	0.88006	0.999077	ENSDARG00000000472	groups_BaP_48_0.133_vs_DMSO_48_0
11.3553	0.365871	0.586333	0.623998	0.532629	0.999077	ENSDARG00000000476	groups_BaP_48_0.133_vs_DMSO_48_0
127.531	0.145622	0.1896	0.768051	0.442457	0.999077	ENSDARG00000000489	groups_BaP_48_0.133_vs_DMSO_48_0
912.2	-0.0891063	0.0946693	-0.941237	0.346583	0.999077	ENSDARG00000000503	groups_BaP_48_0.133_vs_DMSO_48_0
41.9931	0.0622587	0.281835	0.220905	0.825167	0.999077	ENSDARG00000000529	groups_BaP_48_0.133_vs_DMSO_48_0
95.1096	0.162025	0.186783	0.867452	0.385695	0.999077	ENSDARG00000000540	groups_BaP_48_0.133_vs_DMSO_48_0
75.6004	0.129758	0.205915	0.630151	0.528596	0.999077	ENSDARG00000000542	groups_BaP_48_0.133_vs_DMSO_48_0
292.72	-0.00546914	0.204466	-0.0267485	0.97866	0.999077	ENSDARG00000000551	groups_BaP_48_0.133_vs_DMSO_48_0
9237	0.0565378	0.113524	0.498025	0.618467	0.999077	ENSDARG00000000563	groups_BaP_48_0.133_vs_DMSO_48_0
107.72	0.227014	0.179561	1.26427	0.206132	0.999077	ENSDARG00000000567	groups_BaP_48_0.133_vs_DMSO_48_0
108.027	-0.0722337	0.180016	-0.401263	0.688226	0.999077	ENSDARG00000000568	groups_BaP_48_0.133_vs_DMSO_48_0
33.7833	0.213664	0.258351	0.827032	0.408219	0.999077	ENSDARG00000000588	groups_BaP_48_0.133_vs_DMSO_48_0
5.2894	-1.56934	0.731645	-2.14495	0.0319567	0.98613	ENSDARG00000000606	groups_BaP_48_0.133_vs_DMSO_48_0
53.4117	-0.0812286	0.237273	-0.342343	0.732093	0.999077	ENSDARG00000000631	groups_BaP_48_0.133_vs_DMSO_48_0
17.1522	-0.461931	0.39867	-1.15868	0.246587	0.999077	ENSDARG00000000651	groups_BaP_48_0.133_vs_DMSO_48_0
1.53734	-0.448366	1.34846	-0.332502	0.73951	0.999077	ENSDARG00000000656	groups_BaP_48_0.133_vs_DMSO_48_0
36.8812	0.343288	0.256214	1.33985	0.180293	0.999077	ENSDARG00000000666	groups_BaP_48_0.133_vs_DMSO_48_0
94.2364	0.337651	0.184068	1.83438	0.066597	0.999077	ENSDARG00000000690	groups_BaP_48_0.133_vs_DMSO_48_0
117.083	-0.193182	0.194533	-0.993054	0.320684	0.999077	ENSDARG00000000729	groups_BaP_48_0.133_vs_DMSO_48_0
17.0157	0.551573	0.442358	1.24689	0.212437	0.999077	ENSDARG00000000730	groups_BaP_48_0.133_vs_DMSO_48_0
6.35289	-0.0346249	0.646559	-0.0535525	0.957292	0.999077	ENSDARG00000000747	groups_BaP_48_0.133_vs_DMSO_48_0
13.6621	-0.26367	0.425978	-0.618975	0.535933	0.999077	ENSDARG00000000760	groups_BaP_48_0.133_vs_DMSO_48_0
18.484	-0.179421	0.406785	-0.441072	0.659161	0.999077	ENSDARG00000000767	groups_BaP_48_0.133_vs_DMSO_48_0
214.755	0.144465	0.15324	0.942739	0.345814	0.999077	ENSDARG00000000779	groups_BaP_48_0.133_vs_DMSO_48_0
100.191	-0.269337	0.20002	-1.34655	0.178125	0.999077	ENSDARG00000000796	groups_BaP_48_0.133_vs_DMSO_48_0
57.958	0.396833	0.204994	1.93583	0.052889	0.993355	ENSDARG00000000804	groups_BaP_48_0.133_vs_DMSO_48_0
29.4639	-0.290278	0.289843	-1.0015	0.316585	0.999077	ENSDARG00000000830	groups_BaP_48_0.133_vs_DMSO_48_0
3.58707	0.198669	0.932998	0.212936	0.831377	0.999077	ENSDARG00000000837	groups_BaP_48_0.133_vs_DMSO_48_0
289.358	0.0837046	0.11274	0.742459	0.45781	0.999077	ENSDARG00000000853	groups_BaP_48_0.133_vs_DMSO_48_0
125.496	0.0470707	0.159898	0.294379	0.768469	0.999077	ENSDARG00000000857	groups_BaP_48_0.133_vs_DMSO_48_0
141.851	-0.11773	0.139778	-0.842264	0.39964	0.999077	ENSDARG00000000861	groups_BaP_48_0.133_vs_DMSO_48_0
78.648	-0.0570564	0.212542	-0.268448	0.788354	0.999077	ENSDARG00000000887	groups_BaP_48_0.133_vs_DMSO_48_0
11.9895	-0.108629	0.447571	-0.242708	0.808232	0.999077	ENSDARG00000000906	groups_BaP_48_0.133_vs_DMSO_48_0
55.1733	-0.116754	0.255557	-0.45686	0.647772	0.999077	ENSDARG00000000935	groups_BaP_48_0.133_vs_DMSO_48_0
60.7358	0.0278895	0.226396	0.123189	0.901957	0.999077	ENSDARG00000000943	groups_BaP_48_0.133_vs_DMSO_48_0
292.599	0.0134128	0.114905	0.116729	0.907075	0.999077	ENSDARG00000000966	groups_BaP_48_0.133_vs_DMSO_48_0
28.1041	-0.121761	0.342547	-0.355459	0.722246	0.999077	ENSDARG00000001014	groups_BaP_48_0.133_vs_DMSO_48_0
156.808	-0.0420196	0.154135	-0.272616	0.785149	0.999077	ENSDARG00000001015	groups_BaP_48_0.133_vs_DMSO_48_0
134.655	-0.17625	0.134304	-1.31232	0.189412	0.999077	ENSDARG00000001057	groups_BaP_48_0.133_vs_DMSO_48_0
3.48664	0.542939	0.997826	0.544122	0.586358	0.999077	ENSDARG00000001127	groups_BaP_48_0.133_vs_DMSO_48_0
230.243	-0.0789284	0.137582	-0.573681	0.566183	0.999077	ENSDARG00000001129	groups_BaP_48_0.133_vs_DMSO_48_0
3.55351	0.317956	0.884876	0.359322	0.719354	0.999077	ENSDARG00000001154	groups_BaP_48_0.133_vs_DMSO_48_0
204.968	-0.120107	0.135428	-0.886874	0.375147	0.999077	ENSDARG00000001162	groups_BaP_48_0.133_vs_DMSO_48_0
41.3136	0.119427	0.280414	0.425896	0.670184	0.999077	ENSDARG00000001169	groups_BaP_48_0.133_vs_DMSO_48_0
319.106	-0.0383911	0.101849	-0.376941	0.706218	0.999077	ENSDARG00000001210	groups_BaP_48_0.133_vs_DMSO_48_0
292.539	0.0561706	0.124799	0.45009	0.652645	0.999077	ENSDARG00000001220	groups_BaP_48_0.133_vs_DMSO_48_0
10.5141	-0.0656246	0.538463	-0.121874	0.902999	0.999077	ENSDARG00000001234	groups_BaP_48_0.133_vs_DMSO_48_0
388.869	0.0870344	0.120421	0.72275	0.469834	0.999077	ENSDARG00000001241	groups_BaP_48_0.133_vs_DMSO_48_0
505.065	0.0389855	0.0900777	0.432799	0.665161	0.999077	ENSDARG00000001244	groups_BaP_48_0.133_vs_DMSO_48_0
26.6598	-0.478377	0.385398	-1.24125	0.214512	0.999077	ENSDARG00000001249	groups_BaP_48_0.133_vs_DMSO_48_0
159.501	0.327832	0.150772	2.17435	0.0296785	0.98613	ENSDARG00000001313	groups_BaP_48_0.133_vs_DMSO_48_0
9.59691	0.276429	0.514516	0.537261	0.591087	0.999077	ENSDARG00000001354	groups_BaP_48_0.133_vs_DMSO_48_0
2.93225	0.537838	0.970662	0.554094	0.579515	0.999077	ENSDARG00000001414	groups_BaP_48_0.133_vs_DMSO_48_0
1181.94	0.0258135	0.0907085	0.284577	0.775968	0.999077	ENSDARG00000001431	groups_BaP_48_0.133_vs_DMSO_48_0
10.8277	-1.03393	0.594418	-1.73941	0.0819632	0.999077	ENSDARG00000001442	groups_BaP_48_0.133_vs_DMSO_48_0
50.8555	-0.285455	0.205358	-1.39004	0.164518	0.999077	ENSDARG00000001447	groups_BaP_48_0.133_vs_DMSO_48_0
24.9927	0.490342	0.326714	1.50083	0.1334	0.999077	ENSDARG00000001452	groups_BaP_48_0.133_vs_DMSO_48_0
133.366	-0.168732	0.142379	-1.18509	0.23598	0.999077	ENSDARG00000001463	groups_BaP_48_0.133_vs_DMSO_48_0
22.9507	0.201676	0.393211	0.512896	0.608024	0.999077	ENSDARG00000001470	groups_BaP_48_0.133_vs_DMSO_48_0
3.70892	-0.228856	0.836747	-0.273506	0.784464	0.999077	ENSDARG00000001498	groups_BaP_48_0.133_vs_DMSO_48_0
3.4156	1.10872	0.906159	1.22354	0.221127	0.999077	ENSDARG00000001549	groups_BaP_48_0.133_vs_DMSO_48_0
66.4061	-0.1323	0.213181	-0.620601	0.534862	0.999077	ENSDARG00000001557	groups_BaP_48_0.133_vs_DMSO_48_0
170.836	0.258412	0.155769	1.65895	0.0971261	0.999077	ENSDARG00000001558	groups_BaP_48_0.133_vs_DMSO_48_0
22.448	0.253329	0.398602	0.635543	0.525074	0.999077	ENSDARG00000001559	groups_BaP_48_0.133_vs_DMSO_48_0
249.144	-0.00102399	0.137547	-0.00744469	0.99406	0.99951	ENSDARG00000001578	groups_BaP_48_0.133_vs_DMSO_48_0
43.5097	0.322648	0.268257	1.20276	0.22907	0.999077	ENSDARG00000001621	groups_BaP_48_0.133_vs_DMSO_48_0
272.727	-0.00682715	0.115001	-0.0593658	0.952661	0.999077	ENSDARG00000001634	groups_BaP_48_0.133_vs_DMSO_48_0
34.1289	0.360138	0.310973	1.1581	0.246823	0.999077	ENSDARG00000001676	groups_BaP_48_0.133_vs_DMSO_48_0
5.66902	0.768419	0.733273	1.04793	0.294671	0.999077	ENSDARG00000001686	groups_BaP_48_0.133_vs_DMSO_48_0
499.496	-0.0677831	0.106566	-0.636067	0.524733	0.999077	ENSDARG00000001710	groups_BaP_48_0.133_vs_DMSO_48_0
7.78814	-0.49957	0.662519	-0.754046	0.450821	0.999077	ENSDARG00000001712	groups_BaP_48_0.133_vs_DMSO_48_0
10.9324	0.0692572	0.484839	0.142846	0.886412	0.999077	ENSDARG00000001721	groups_BaP_48_0.133_vs_DMSO_48_0
390.063	-0.0866318	0.108768	-0.796479	0.425753	0.999077	ENSDARG00000001729	groups_BaP_48_0.133_vs_DMSO_48_0
62.6915	0.0642055	0.218397	0.293985	0.768769	0.999077	ENSDARG00000001733	groups_BaP_48_0.133_vs_DMSO_48_0
47.0028	0.115969	0.249168	0.465424	0.641628	0.999077	ENSDARG00000001734	groups_BaP_48_0.133_vs_DMSO_48_0
111.671	0.0564939	0.194099	0.291056	0.771008	0.999077	ENSDARG00000001754	groups_BaP_48_0.133_vs_DMSO_48_0
20.8365	0.378619	0.364805	1.03787	0.299332	0.999077	ENSDARG00000001760	groups_BaP_48_0.133_vs_DMSO_48_0
52.0403	0.370501	0.222754	1.66327	0.0962584	0.999077	ENSDARG00000001767	groups_BaP_48_0.133_vs_DMSO_48_0
14.6272	0.619768	0.445286	1.39184	0.16397	0.999077	ENSDARG00000001769	groups_BaP_48_0.133_vs_DMSO_48_0
7.97483	-0.425975	0.539577	-0.789461	0.429842	0.999077	ENSDARG00000001776	groups_BaP_48_0.133_vs_DMSO_48_0
6.62668	-0.149188	0.711689	-0.209625	0.83396	0.999077	ENSDARG00000001777	groups_BaP_48_0.133_vs_DMSO_48_0
0.962592	-2.32977	1.89573	-1.22895	0.219089	0.999077	ENSDARG00000001781	groups_BaP_48_0.133_vs_DMSO_48_0
20.8084	-0.544818	0.344783	-1.58017	0.114067	0.999077	ENSDARG00000001782	groups_BaP_48_0.133_vs_DMSO_48_0
179.819	0.0925623	0.138134	0.670092	0.502799	0.999077	ENSDARG00000001785	groups_BaP_48_0.133_vs_DMSO_48_0
2268.46	-0.0979525	0.0553403	-1.77	0.0767269	0.999077	ENSDARG00000001788	groups_BaP_48_0.133_vs_DMSO_48_0
3.90146	1.01362	0.742302	1.36551	0.172094	0.999077	ENSDARG00000001803	groups_BaP_48_0.133_vs_DMSO_48_0
20.1936	0.0832491	0.412066	0.202029	0.839894	0.999077	ENSDARG00000001804	groups_BaP_48_0.133_vs_DMSO_48_0
61.238	-0.250039	0.205124	-1.21896	0.222859	0.999077	ENSDARG00000001807	groups_BaP_48_0.133_vs_DMSO_48_0
27.8582	-0.0516324	0.388515	-0.132897	0.894275	0.999077	ENSDARG00000001818	groups_BaP_48_0.133_vs_DMSO_48_0
4.27272	2.19802	0.894778	2.4565	0.0140299	0.98613	ENSDARG00000001825	groups_BaP_48_0.133_vs_DMSO_48_0
135.871	0.0654718	0.142188	0.460459	0.645187	0.999077	ENSDARG00000001829	groups_BaP_48_0.133_vs_DMSO_48_0
5.94375	-0.513703	0.718947	-0.714521	0.474905	0.999077	ENSDARG00000001835	groups_BaP_48_0.133_vs_DMSO_48_0
13.3642	-0.42805	0.483563	-0.8852	0.376049	0.999077	ENSDARG00000001857	groups_BaP_48_0.133_vs_DMSO_48_0
88.2109	0.101871	0.190332	0.535228	0.592492	0.999077	ENSDARG00000001859	groups_BaP_48_0.133_vs_DMSO_48_0
198.982	-0.109701	0.142214	-0.771379	0.440482	0.999077	ENSDARG00000001870	groups_BaP_48_0.133_vs_DMSO_48_0
404.504	0.133753	0.129826	1.03025	0.302894	0.999077	ENSDARG00000001873	groups_BaP_48_0.133_vs_DMSO_48_0
70.6241	0.113378	0.200372	0.565837	0.571505	0.999077	ENSDARG00000001879	groups_BaP_48_0.133_vs_DMSO_48_0
34.9271	-0.831948	0.27632	-3.01081	0.00260553	0.848699	ENSDARG00000001880	groups_BaP_48_0.133_vs_DMSO_48_0
68.3613	-0.44692	0.201027	-2.22318	0.0262036	0.98613	ENSDARG00000001882	groups_BaP_48_0.133_vs_DMSO_48_0
95.0771	-0.119224	0.208313	-0.572333	0.567097	0.999077	ENSDARG00000001888	groups_BaP_48_0.133_vs_DMSO_48_0
3527.93	-0.0763037	0.0802261	-0.951108	0.341549	0.999077	ENSDARG00000001889	groups_BaP_48_0.133_vs_DMSO_48_0
350.252	0.107047	0.10786	0.99246	0.320973	0.999077	ENSDARG00000001890	groups_BaP_48_0.133_vs_DMSO_48_0
94.9745	-0.0471904	0.171897	-0.274528	0.783679	0.999077	ENSDARG00000001897	groups_BaP_48_0.133_vs_DMSO_48_0
26.8729	-0.268103	0.344953	-0.777216	0.437031	0.999077	ENSDARG00000001898	groups_BaP_48_0.133_vs_DMSO_48_0
3.95011	0.184458	0.880617	0.209465	0.834085	0.999077	ENSDARG00000001906	groups_BaP_48_0.133_vs_DMSO_48_0
2.30527	0.606273	1.31959	0.459441	0.645918	0.999077	ENSDARG00000001909	groups_BaP_48_0.133_vs_DMSO_48_0
140.87	0.170243	0.176256	0.965889	0.3341	0.999077	ENSDARG00000001910	groups_BaP_48_0.133_vs_DMSO_48_0
5.57115	1.21115	0.887359	1.3649	0.172285	0.999077	ENSDARG00000001912	groups_BaP_48_0.133_vs_DMSO_48_0
58.5695	0.0669516	0.270112	0.247866	0.804238	0.999077	ENSDARG00000001913	groups_BaP_48_0.133_vs_DMSO_48_0
23.4221	0.134621	0.365418	0.368403	0.712573	0.999077	ENSDARG00000001929	groups_BaP_48_0.133_vs_DMSO_48_0
63.3405	-0.173949	0.185016	-0.940185	0.347122	0.999077	ENSDARG00000001930	groups_BaP_48_0.133_vs_DMSO_48_0
17.7935	0.193284	0.366671	0.527132	0.598102	0.999077	ENSDARG00000001937	groups_BaP_48_0.133_vs_DMSO_48_0
41.43	0.225162	0.260441	0.864541	0.387291	0.999077	ENSDARG00000001939	groups_BaP_48_0.133_vs_DMSO_48_0
165.372	-0.058754	0.149809	-0.392194	0.694915	0.999077	ENSDARG00000001940	groups_BaP_48_0.133_vs_DMSO_48_0
3953.42	-0.1592	0.0768519	-2.07152	0.0383101	0.989213	ENSDARG00000001950	groups_BaP_48_0.133_vs_DMSO_48_0
23.9855	-0.091616	0.307022	-0.298402	0.765396	0.999077	ENSDARG00000001953	groups_BaP_48_0.133_vs_DMSO_48_0
3.13023	0.784436	0.983467	0.797623	0.425089	0.999077	ENSDARG00000001968	groups_BaP_48_0.133_vs_DMSO_48_0
44.3639	0.0415852	0.236818	0.1756	0.860608	0.999077	ENSDARG00000001969	groups_BaP_48_0.133_vs_DMSO_48_0
65.6172	-0.295424	0.248708	-1.18784	0.234898	0.999077	ENSDARG00000001975	groups_BaP_48_0.133_vs_DMSO_48_0
35.1242	0.312499	0.310767	1.00557	0.31462	0.999077	ENSDARG00000001976	groups_BaP_48_0.133_vs_DMSO_48_0
22.3563	-0.520508	0.36651	-1.42018	0.155557	0.999077	ENSDARG00000001993	groups_BaP_48_0.133_vs_DMSO_48_0
641.809	-0.104454	0.0908078	-1.15028	0.250028	0.999077	ENSDARG00000001994	groups_BaP_48_0.133_vs_DMSO_48_0
32.4051	-0.268015	0.261858	-1.02351	0.306065	0.999077	ENSDARG00000001999	groups_BaP_48_0.133_vs_DMSO_48_0
23.0382	0.0168465	0.343783	0.0490033	0.960917	0.999077	ENSDARG00000002002	groups_BaP_48_0.133_vs_DMSO_48_0
103.129	0.142117	0.155489	0.914	0.360717	0.999077	ENSDARG00000002006	groups_BaP_48_0.133_vs_DMSO_48_0
43.8166	0.449775	0.329891	1.3634	0.172755	0.999077	ENSDARG00000002013	groups_BaP_48_0.133_vs_DMSO_48_0
74.8445	0.162263	0.204789	0.79234	0.428162	0.999077	ENSDARG00000002016	groups_BaP_48_0.133_vs_DMSO_48_0
38.8551	0.373822	0.241623	1.54713	0.121831	0.999077	ENSDARG00000002020	groups_BaP_48_0.133_vs_DMSO_48_0
3.11723	0.275352	1.0434	0.263897	0.791859	0.999077	ENSDARG00000002021	groups_BaP_48_0.133_vs_DMSO_48_0
4.23086	-0.416155	0.769196	-0.541025	0.58849	0.999077	ENSDARG00000002026	groups_BaP_48_0.133_vs_DMSO_48_0
37.3791	-0.663745	0.360089	-1.84328	0.0652884	0.999077	ENSDARG00000002031	groups_BaP_48_0.133_vs_DMSO_48_0
6.50161	0.209614	0.653836	0.320591	0.748521	0.999077	ENSDARG00000002037	groups_BaP_48_0.133_vs_DMSO_48_0
19.1127	-0.570561	0.403208	-1.41505	0.157053	0.999077	ENSDARG00000002060	groups_BaP_48_0.133_vs_DMSO_48_0
5.26723	1.32043	0.854844	1.54465	0.122431	0.999077	ENSDARG00000002071	groups_BaP_48_0.133_vs_DMSO_48_0
22.2674	-0.400565	0.343177	-1.16722	0.24312	0.999077	ENSDARG00000002077	groups_BaP_48_0.133_vs_DMSO_48_0
290.877	0.285781	0.137283	2.08169	0.0373705	0.989213	ENSDARG00000002082	groups_BaP_48_0.133_vs_DMSO_48_0
8.99128	-0.270773	0.627204	-0.431715	0.665949	0.999077	ENSDARG00000002084	groups_BaP_48_0.133_vs_DMSO_48_0
172.071	-0.0336829	0.127908	-0.263337	0.792291	0.999077	ENSDARG00000002127	groups_BaP_48_0.133_vs_DMSO_48_0
105.632	-0.0310919	0.169108	-0.183858	0.854125	0.999077	ENSDARG00000002128	groups_BaP_48_0.133_vs_DMSO_48_0
312.386	-0.0159441	0.129478	-0.123141	0.901995	0.999077	ENSDARG00000002131	groups_BaP_48_0.133_vs_DMSO_48_0
22.289	0.285679	0.301173	0.948553	0.342848	0.999077	ENSDARG00000002165	groups_BaP_48_0.133_vs_DMSO_48_0
6.48922	0.120819	0.678035	0.17819	0.858574	0.999077	ENSDARG00000002167	groups_BaP_48_0.133_vs_DMSO_48_0
89.5381	-0.0420704	0.200081	-0.210266	0.83346	0.999077	ENSDARG00000002168	groups_BaP_48_0.133_vs_DMSO_48_0
85.819	0.0431442	0.237518	0.181646	0.85586	0.999077	ENSDARG00000002172	groups_BaP_48_0.133_vs_DMSO_48_0
27.5208	0.0716312	0.272197	0.263159	0.792428	0.999077	ENSDARG00000002174	groups_BaP_48_0.133_vs_DMSO_48_0
136.688	0.0820988	0.163502	0.502126	0.615579	0.999077	ENSDARG00000002184	groups_BaP_48_0.133_vs_DMSO_48_0
114.014	0.193921	0.15867	1.22217	0.221644	0.999077	ENSDARG00000002190	groups_BaP_48_0.133_vs_DMSO_48_0
37.9082	0.0965287	0.300186	0.321563	0.747784	0.999077	ENSDARG00000002192	groups_BaP_48_0.133_vs_DMSO_48_0
64.503	-0.328079	0.247197	-1.3272	0.184443	0.999077	ENSDARG00000002193	groups_BaP_48_0.133_vs_DMSO_48_0
21.4026	0.405441	0.412585	0.982686	0.325762	0.999077	ENSDARG00000002194	groups_BaP_48_0.133_vs_DMSO_48_0
81.036	0.106566	0.210159	0.507072	0.612104	0.999077	ENSDARG00000002196	groups_BaP_48_0.133_vs_DMSO_48_0
142.324	-0.0104116	0.16678	-0.0624273	0.950223	0.999077	ENSDARG00000002197	groups_BaP_48_0.133_vs_DMSO_48_0
39.3491	-0.0425629	0.323356	-0.131629	0.895278	0.999077	ENSDARG00000002204	groups_BaP_48_0.133_vs_DMSO_48_0
19.1411	0.209629	0.342943	0.611266	0.541024	0.999077	ENSDARG00000002210	groups_BaP_48_0.133_vs_DMSO_48_0
11.6521	0.297403	0.445663	0.667327	0.504564	0.999077	ENSDARG00000002213	groups_BaP_48_0.133_vs_DMSO_48_0
311.202	0.0332704	0.110192	0.301931	0.762705	0.999077	ENSDARG00000002215	groups_BaP_48_0.133_vs_DMSO_48_0
152.759	0.172715	0.152216	1.13467	0.256515	0.999077	ENSDARG00000002216	groups_BaP_48_0.133_vs_DMSO_48_0
553.514	-0.0583156	0.0964475	-0.604636	0.545421	0.999077	ENSDARG00000002217	groups_BaP_48_0.133_vs_DMSO_48_0
1.50716	1.09875	1.46286	0.751099	0.452593	0.999077	ENSDARG00000002219	groups_BaP_48_0.133_vs_DMSO_48_0
98.7197	-0.212516	0.1688	-1.25898	0.208036	0.999077	ENSDARG00000002220	groups_BaP_48_0.133_vs_DMSO_48_0
172.995	-0.212468	0.148002	-1.43558	0.151123	0.999077	ENSDARG00000002230	groups_BaP_48_0.133_vs_DMSO_48_0
115.389	-0.0874572	0.176928	-0.494309	0.621088	0.999077	ENSDARG00000002235	groups_BaP_48_0.133_vs_DMSO_48_0
286.639	0.0127427	0.106208	0.119979	0.9045	0.999077	ENSDARG00000002240	groups_BaP_48_0.133_vs_DMSO_48_0
25.1944	-0.0779194	0.364774	-0.21361	0.830851	0.999077	ENSDARG00000002249	groups_BaP_48_0.133_vs_DMSO_48_0
36.9741	0.187083	0.294338	0.635604	0.525035	0.999077	ENSDARG00000002255	groups_BaP_48_0.133_vs_DMSO_48_0
1.74758	2.14572	1.52613	1.40599	0.159728	0.999077	ENSDARG00000002259	groups_BaP_48_0.133_vs_DMSO_48_0
122.644	-0.116959	0.168244	-0.695179	0.486943	0.999077	ENSDARG00000002264	groups_BaP_48_0.133_vs_DMSO_48_0
101.259	0.0140956	0.188398	0.0748182	0.940359	0.999077	ENSDARG00000002267	groups_BaP_48_0.133_vs_DMSO_48_0
233.792	0.0133797	0.121891	0.109767	0.912594	0.999077	ENSDARG00000002271	groups_BaP_48_0.133_vs_DMSO_48_0
129.653	0.323683	0.172572	1.87564	0.0607041	0.995715	ENSDARG00000002285	groups_BaP_48_0.133_vs_DMSO_48_0
25.1302	-0.0520425	0.389177	-0.133724	0.893621	0.999077	ENSDARG00000002298	groups_BaP_48_0.133_vs_DMSO_48_0
1.64692	-0.48545	1.4915	-0.325478	0.74482	0.999077	ENSDARG00000002300	groups_BaP_48_0.133_vs_DMSO_48_0
74.1967	-0.239388	0.186261	-1.28523	0.198712	0.999077	ENSDARG00000002304	groups_BaP_48_0.133_vs_DMSO_48_0
63.5603	0.259752	0.412549	0.629628	0.528938	0.999077	ENSDARG00000002305	groups_BaP_48_0.133_vs_DMSO_48_0
174.338	-0.155695	0.128877	-1.2081	0.227011	0.999077	ENSDARG00000002311	groups_BaP_48_0.133_vs_DMSO_48_0
23.2666	0.0620706	0.342561	0.181196	0.856214	0.999077	ENSDARG00000002330	groups_BaP_48_0.133_vs_DMSO_48_0
102.799	0.148786	0.159375	0.933559	0.350531	0.999077	ENSDARG00000002332	groups_BaP_48_0.133_vs_DMSO_48_0
1.70941	0.512361	1.25163	0.409354	0.68228	0.999077	ENSDARG00000002333	groups_BaP_48_0.133_vs_DMSO_48_0
40.2629	0.118253	0.23928	0.494204	0.621162	0.999077	ENSDARG00000002336	groups_BaP_48_0.133_vs_DMSO_48_0
66.9851	0.366828	0.215354	1.70337	0.0884987	0.999077	ENSDARG00000002339	groups_BaP_48_0.133_vs_DMSO_48_0
5482	-0.0340574	0.0649132	-0.524661	0.599819	0.999077	ENSDARG00000002344	groups_BaP_48_0.133_vs_DMSO_48_0
1.34468	0.617173	1.36035	0.453688	0.650054	0.999077	ENSDARG00000002347	groups_BaP_48_0.133_vs_DMSO_48_0
2.79831	0.836385	1.09332	0.764999	0.444272	0.999077	ENSDARG00000002353	groups_BaP_48_0.133_vs_DMSO_48_0
124.763	-0.197956	0.164182	-1.20571	0.22793	0.999077	ENSDARG00000002362	groups_BaP_48_0.133_vs_DMSO_48_0
61.0753	-0.0471864	0.208669	-0.22613	0.8211	0.999077	ENSDARG00000002365	groups_BaP_48_0.133_vs_DMSO_48_0
932.823	0.0313904	0.11018	0.284901	0.77572	0.999077	ENSDARG00000002369	groups_BaP_48_0.133_vs_DMSO_48_0
17.3452	0.0910914	0.424101	0.214787	0.829934	0.999077	ENSDARG00000002377	groups_BaP_48_0.133_vs_DMSO_48_0
13.6481	-0.444738	0.471046	-0.94415	0.345093	0.999077	ENSDARG00000002385	groups_BaP_48_0.133_vs_DMSO_48_0
13.5948	-0.135389	0.424145	-0.319204	0.749572	0.999077	ENSDARG00000002391	groups_BaP_48_0.133_vs_DMSO_48_0
31.0175	0.137216	0.34408	0.39879	0.690048	0.999077	ENSDARG00000002396	groups_BaP_48_0.133_vs_DMSO_48_0
108.888	0.040176	0.16111	0.249371	0.803074	0.999077	ENSDARG00000002401	groups_BaP_48_0.133_vs_DMSO_48_0
98.4524	0.0719202	0.188703	0.38113	0.703107	0.999077	ENSDARG00000002402	groups_BaP_48_0.133_vs_DMSO_48_0
364.901	0.238587	0.113113	2.10929	0.03492	0.98613	ENSDARG00000002403	groups_BaP_48_0.133_vs_DMSO_48_0
28.0086	-0.610232	0.329835	-1.85012	0.0642968	0.999077	ENSDARG00000002405	groups_BaP_48_0.133_vs_DMSO_48_0
128.327	0.09853	0.154093	0.639419	0.52255	0.999077	ENSDARG00000002445	groups_BaP_48_0.133_vs_DMSO_48_0
44.4435	0.14049	0.218157	0.643988	0.519583	0.999077	ENSDARG00000002467	groups_BaP_48_0.133_vs_DMSO_48_0
94.8523	-0.0518863	0.237596	-0.21838	0.827133	0.999077	ENSDARG00000002479	groups_BaP_48_0.133_vs_DMSO_48_0
2.34467	-1.209	1.08537	-1.1139	0.26532	0.999077	ENSDARG00000002483	groups_BaP_48_0.133_vs_DMSO_48_0
61.2133	0.0617417	0.221519	0.27872	0.78046	0.999077	ENSDARG00000002487	groups_BaP_48_0.133_vs_DMSO_48_0
33.4661	0.0345422	0.305333	0.11313	0.909928	0.999077	ENSDARG00000002494	groups_BaP_48_0.133_vs_DMSO_48_0
86.2524	0.149797	0.172512	0.868328	0.385215	0.999077	ENSDARG00000002506	groups_BaP_48_0.133_vs_DMSO_48_0
30.764	-0.736838	0.322034	-2.28808	0.0221329	0.98613	ENSDARG00000002507	groups_BaP_48_0.133_vs_DMSO_48_0
4.41857	0.469123	0.773438	0.606542	0.544155	0.999077	ENSDARG00000002509	groups_BaP_48_0.133_vs_DMSO_48_0
341.911	0.0356026	0.115334	0.308691	0.757557	0.999077	ENSDARG00000002523	groups_BaP_48_0.133_vs_DMSO_48_0
0.93077	-1.4653	2.14421	-0.683373	0.494371	0.999077	ENSDARG00000002533	groups_BaP_48_0.133_vs_DMSO_48_0
96.2173	0.19883	0.176075	1.12924	0.258798	0.999077	ENSDARG00000002536	groups_BaP_48_0.133_vs_DMSO_48_0
91.809	-0.419844	0.416888	-1.00709	0.313892	0.999077	ENSDARG00000002538	groups_BaP_48_0.133_vs_DMSO_48_0
140.472	0.0775736	0.144454	0.537011	0.59126	0.999077	ENSDARG00000002546	groups_BaP_48_0.133_vs_DMSO_48_0
59.167	0.312464	0.215932	1.44705	0.147883	0.999077	ENSDARG00000002549	groups_BaP_48_0.133_vs_DMSO_48_0
225.385	0.0656792	0.120503	0.545043	0.585724	0.999077	ENSDARG00000002552	groups_BaP_48_0.133_vs_DMSO_48_0
2.56835	0.316137	1.11694	0.283037	0.777148	0.999077	ENSDARG00000002564	groups_BaP_48_0.133_vs_DMSO_48_0
5.13231	-0.610818	0.771248	-0.791987	0.428368	0.999077	ENSDARG00000002571	groups_BaP_48_0.133_vs_DMSO_48_0
78.824	0.0731517	0.196843	0.371624	0.710173	0.999077	ENSDARG00000002582	groups_BaP_48_0.133_vs_DMSO_48_0
800.354	0.115352	0.08454	1.36447	0.17242	0.999077	ENSDARG00000002587	groups_BaP_48_0.133_vs_DMSO_48_0
43305.8	-0.00780172	0.0774254	-0.100764	0.919738	0.999077	ENSDARG00000002589	groups_BaP_48_0.133_vs_DMSO_48_0
261.821	-0.149208	0.13161	-1.13372	0.256914	0.999077	ENSDARG00000002591	groups_BaP_48_0.133_vs_DMSO_48_0
141.867	0.176507	0.173547	1.01706	0.309127	0.999077	ENSDARG00000002593	groups_BaP_48_0.133_vs_DMSO_48_0
49.3726	0.372904	0.25519	1.46128	0.143938	0.999077	ENSDARG00000002601	groups_BaP_48_0.133_vs_DMSO_48_0
20.5492	-0.221472	0.315705	-0.701515	0.482982	0.999077	ENSDARG00000002607	groups_BaP_48_0.133_vs_DMSO_48_0
67.2094	-0.0593435	0.191169	-0.310424	0.756239	0.999077	ENSDARG00000002609	groups_BaP_48_0.133_vs_DMSO_48_0
142.231	0.0260749	0.14938	0.174554	0.86143	0.999077	ENSDARG00000002613	groups_BaP_48_0.133_vs_DMSO_48_0
552.649	-0.067759	0.085598	-0.791596	0.428597	0.999077	ENSDARG00000002632	groups_BaP_48_0.133_vs_DMSO_48_0
31.0484	0.0401806	0.335348	0.119817	0.904628	0.999077	ENSDARG00000002635	groups_BaP_48_0.133_vs_DMSO_48_0
5.43053	0.316448	0.713893	0.443271	0.65757	0.999077	ENSDARG00000002642	groups_BaP_48_0.133_vs_DMSO_48_0
30.8553	0.425457	0.271118	1.56927	0.116585	0.999077	ENSDARG00000002644	groups_BaP_48_0.133_vs_DMSO_48_0
66.2592	0.0929677	0.254111	0.365855	0.714473	0.999077	ENSDARG00000002656	groups_BaP_48_0.133_vs_DMSO_48_0
410.373	-0.0563918	0.0888143	-0.634941	0.525467	0.999077	ENSDARG00000002659	groups_BaP_48_0.133_vs_DMSO_48_0
31.2794	-0.187603	0.301975	-0.621253	0.534433	0.999077	ENSDARG00000002663	groups_BaP_48_0.133_vs_DMSO_48_0
3.0561	1.75723	1.01317	1.73439	0.0828497	0.999077	ENSDARG00000002666	groups_BaP_48_0.133_vs_DMSO_48_0
55.4568	0.284373	0.235531	1.20737	0.22729	0.999077	ENSDARG00000002670	groups_BaP_48_0.133_vs_DMSO_48_0
50.1374	0.200486	0.257979	0.77714	0.437076	0.999077	ENSDARG00000002682	groups_BaP_48_0.133_vs_DMSO_48_0
88.4035	0.112396	0.196793	0.57114	0.567905	0.999077	ENSDARG00000002690	groups_BaP_48_0.133_vs_DMSO_48_0
7.08686	0.241545	0.610928	0.395374	0.692567	0.999077	ENSDARG00000002696	groups_BaP_48_0.133_vs_DMSO_48_0
11.2654	-0.172935	0.455935	-0.379297	0.704468	0.999077	ENSDARG00000002701	groups_BaP_48_0.133_vs_DMSO_48_0
1.83766	-0.0189588	1.44897	-0.0130843	0.989561	0.99951	ENSDARG00000002707	groups_BaP_48_0.133_vs_DMSO_48_0
839.149	0.0935581	0.0913241	1.02446	0.305617	0.999077	ENSDARG00000002710	groups_BaP_48_0.133_vs_DMSO_48_0
56.4609	0.232085	0.215352	1.0777	0.281167	0.999077	ENSDARG00000002720	groups_BaP_48_0.133_vs_DMSO_48_0
75.1148	-0.107442	0.201388	-0.533508	0.593682	0.999077	ENSDARG00000002731	groups_BaP_48_0.133_vs_DMSO_48_0
51.6151	-0.130047	0.223464	-0.581958	0.560595	0.999077	ENSDARG00000002732	groups_BaP_48_0.133_vs_DMSO_48_0
350.494	-0.176811	0.109213	-1.61896	0.105455	0.999077	ENSDARG00000002745	groups_BaP_48_0.133_vs_DMSO_48_0
33.222	-0.0973525	0.29377	-0.331391	0.740349	0.999077	ENSDARG00000002748	groups_BaP_48_0.133_vs_DMSO_48_0
91.1102	0.096187	0.171959	0.559359	0.575917	0.999077	ENSDARG00000002750	groups_BaP_48_0.133_vs_DMSO_48_0
22.6783	-0.741665	0.381435	-1.9444	0.0518467	0.993001	ENSDARG00000002754	groups_BaP_48_0.133_vs_DMSO_48_0
190.873	-0.169672	0.16556	-1.02483	0.305441	0.999077	ENSDARG00000002758	groups_BaP_48_0.133_vs_DMSO_48_0
13.5905	-0.526162	0.414007	-1.2709	0.203763	0.999077	ENSDARG00000002764	groups_BaP_48_0.133_vs_DMSO_48_0
124886	-0.102337	0.0716109	-1.42908	0.152982	0.999077	ENSDARG00000002768	groups_BaP_48_0.133_vs_DMSO_48_0
12.5535	-0.372149	0.442673	-0.840685	0.400524	0.999077	ENSDARG00000002779	groups_BaP_48_0.133_vs_DMSO_48_0
298.077	0.00518581	0.121456	0.0426971	0.965943	0.999077	ENSDARG00000002787	groups_BaP_48_0.133_vs_DMSO_48_0
774.403	-0.0817078	0.0809674	-1.00914	0.312905	0.999077	ENSDARG00000002790	groups_BaP_48_0.133_vs_DMSO_48_0
851.497	0.0763928	0.0771182	0.990594	0.321884	0.999077	ENSDARG00000002791	groups_BaP_48_0.133_vs_DMSO_48_0
355.701	0.00801032	0.0983711	0.0814296	0.9351	0.999077	ENSDARG00000002792	groups_BaP_48_0.133_vs_DMSO_48_0
21.042	0.274759	0.400275	0.686426	0.492444	0.999077	ENSDARG00000002795	groups_BaP_48_0.133_vs_DMSO_48_0
49.0281	-0.193781	0.24376	-0.794963	0.426635	0.999077	ENSDARG00000002798	groups_BaP_48_0.133_vs_DMSO_48_0
35.6322	-0.177491	0.2794	-0.635258	0.52526	0.999077	ENSDARG00000002826	groups_BaP_48_0.133_vs_DMSO_48_0
51.946	0.23554	0.213644	1.10249	0.27025	0.999077	ENSDARG00000002830	groups_BaP_48_0.133_vs_DMSO_48_0
21.6235	0.125238	0.344806	0.363214	0.716445	0.999077	ENSDARG00000002831	groups_BaP_48_0.133_vs_DMSO_48_0
187.165	0.113024	0.130021	0.869276	0.384696	0.999077	ENSDARG00000002840	groups_BaP_48_0.133_vs_DMSO_48_0
3.39199	-2.00924	1.03849	-1.93476	0.0530194	0.993355	ENSDARG00000002847	groups_BaP_48_0.133_vs_DMSO_48_0
28.3886	-0.0181304	0.271949	-0.0666685	0.946846	0.999077	ENSDARG00000002872	groups_BaP_48_0.133_vs_DMSO_48_0
84.2752	-0.102743	0.176372	-0.582534	0.560207	0.999077	ENSDARG00000002877	groups_BaP_48_0.133_vs_DMSO_48_0
99.7416	0.0398048	0.164635	0.241776	0.808954	0.999077	ENSDARG00000002894	groups_BaP_48_0.133_vs_DMSO_48_0
49.9902	0.0597118	0.220769	0.270472	0.786797	0.999077	ENSDARG00000002897	groups_BaP_48_0.133_vs_DMSO_48_0
104.306	-0.0627085	0.167775	-0.373764	0.70858	0.999077	ENSDARG00000002909	groups_BaP_48_0.133_vs_DMSO_48_0
123.783	0.0670642	0.18828	0.356194	0.721696	0.999077	ENSDARG00000002912	groups_BaP_48_0.133_vs_DMSO_48_0
11.3402	0.108714	0.476284	0.228255	0.819448	0.999077	ENSDARG00000002916	groups_BaP_48_0.133_vs_DMSO_48_0
81.0269	-0.32955	0.184294	-1.78818	0.073747	0.999077	ENSDARG00000002933	groups_BaP_48_0.133_vs_DMSO_48_0
112.231	-0.229211	0.16868	-1.35885	0.174194	0.999077	ENSDARG00000002937	groups_BaP_48_0.133_vs_DMSO_48_0
18.104	0.318882	0.413785	0.770647	0.440916	0.999077	ENSDARG00000002945	groups_BaP_48_0.133_vs_DMSO_48_0
3.07637	-1.2655	1.00241	-1.26246	0.206784	0.999077	ENSDARG00000002947	groups_BaP_48_0.133_vs_DMSO_48_0
286.285	-0.0611176	0.0994207	-0.614738	0.538728	0.999077	ENSDARG00000002949	groups_BaP_48_0.133_vs_DMSO_48_0
208.893	0.297029	0.129259	2.29793	0.021566	0.98613	ENSDARG00000002952	groups_BaP_48_0.133_vs_DMSO_48_0
91.4545	-0.115801	0.171318	-0.675943	0.499077	0.999077	ENSDARG00000002967	groups_BaP_48_0.133_vs_DMSO_48_0
2.91175	0.471161	1.17279	0.401744	0.687872	0.999077	ENSDARG00000002968	groups_BaP_48_0.133_vs_DMSO_48_0
471.971	0.184557	0.0924143	1.99706	0.0458186	0.989213	ENSDARG00000002970	groups_BaP_48_0.133_vs_DMSO_48_0
75.9061	0.341357	0.166895	2.04534	0.0408213	0.989213	ENSDARG00000002971	groups_BaP_48_0.133_vs_DMSO_48_0
1.3536	-0.778245	1.27599	-0.609917	0.541917	0.999077	ENSDARG00000002986	groups_BaP_48_0.133_vs_DMSO_48_0
1447.32	-0.0181696	0.0878835	-0.206747	0.836208	0.999077	ENSDARG00000002988	groups_BaP_48_0.133_vs_DMSO_48_0
14.2843	0.652479	0.451995	1.44355	0.148865	0.999077	ENSDARG00000002991	groups_BaP_48_0.133_vs_DMSO_48_0
136.96	-0.0101427	0.15022	-0.0675188	0.946169	0.999077	ENSDARG00000002994	groups_BaP_48_0.133_vs_DMSO_48_0
131.499	-0.163171	0.152807	-1.06782	0.285602	0.999077	ENSDARG00000003008	groups_BaP_48_0.133_vs_DMSO_48_0
143.154	-0.14071	0.181105	-0.776949	0.437189	0.999077	ENSDARG00000003017	groups_BaP_48_0.133_vs_DMSO_48_0
51.3303	0.46382	0.254602	1.82174	0.0684937	0.999077	ENSDARG00000003021	groups_BaP_48_0.133_vs_DMSO_48_0
16.7233	0.255408	0.403837	0.632454	0.52709	0.999077	ENSDARG00000003027	groups_BaP_48_0.133_vs_DMSO_48_0
1855.15	0.0687	0.0722535	0.95082	0.341696	0.999077	ENSDARG00000003032	groups_BaP_48_0.133_vs_DMSO_48_0
688.465	-0.0245413	0.112804	-0.217557	0.827774	0.999077	ENSDARG00000003035	groups_BaP_48_0.133_vs_DMSO_48_0
1.22175	-0.290262	1.57512	-0.184279	0.853794	0.999077	ENSDARG00000003046	groups_BaP_48_0.133_vs_DMSO_48_0
0.928211	-0.133101	2.20082	-0.0604778	0.951775	0.999077	ENSDARG00000003054	groups_BaP_48_0.133_vs_DMSO_48_0
82.0416	0.0737824	0.194951	0.378467	0.705084	0.999077	ENSDARG00000003058	groups_BaP_48_0.133_vs_DMSO_48_0
76.9272	-0.0512695	0.189519	-0.270524	0.786757	0.999077	ENSDARG00000003061	groups_BaP_48_0.133_vs_DMSO_48_0
234.593	0.227828	0.118877	1.91651	0.0553007	0.993355	ENSDARG00000003068	groups_BaP_48_0.133_vs_DMSO_48_0
93.4567	-0.295358	0.196453	-1.50346	0.132721	0.999077	ENSDARG00000003077	groups_BaP_48_0.133_vs_DMSO_48_0
1242.81	-0.0515707	0.0675862	-0.763036	0.445442	0.999077	ENSDARG00000003081	groups_BaP_48_0.133_vs_DMSO_48_0
40.9746	-0.545822	0.294812	-1.85143	0.0641084	0.999077	ENSDARG00000003085	groups_BaP_48_0.133_vs_DMSO_48_0
13.1469	-0.0755808	0.542309	-0.139369	0.889159	0.999077	ENSDARG00000003087	groups_BaP_48_0.133_vs_DMSO_48_0
60.0862	0.0911199	0.204335	0.445933	0.655645	0.999077	ENSDARG00000003091	groups_BaP_48_0.133_vs_DMSO_48_0
245.621	0.236085	0.108523	2.17544	0.0295971	0.98613	ENSDARG00000003098	groups_BaP_48_0.133_vs_DMSO_48_0
179.025	0.0960658	0.172366	0.557336	0.577298	0.999077	ENSDARG00000003109	groups_BaP_48_0.133_vs_DMSO_48_0
41.414	0.180888	0.2601	0.695455	0.48677	0.999077	ENSDARG00000003113	groups_BaP_48_0.133_vs_DMSO_48_0
206.232	-0.0295479	0.140668	-0.210055	0.833625	0.999077	ENSDARG00000003127	groups_BaP_48_0.133_vs_DMSO_48_0
76.9639	0.00564767	0.402897	0.0140177	0.988816	0.999485	ENSDARG00000003132	groups_BaP_48_0.133_vs_DMSO_48_0
92.0135	-0.0030621	0.166906	-0.0183463	0.985363	0.999077	ENSDARG00000003142	groups_BaP_48_0.133_vs_DMSO_48_0
8.19011	0.13174	0.594629	0.22155	0.824664	0.999077	ENSDARG00000003144	groups_BaP_48_0.133_vs_DMSO_48_0
946.804	-0.0431834	0.0974312	-0.44322	0.657607	0.999077	ENSDARG00000003151	groups_BaP_48_0.133_vs_DMSO_48_0
110.013	-0.307073	0.199455	-1.53956	0.123667	0.999077	ENSDARG00000003153	groups_BaP_48_0.133_vs_DMSO_48_0
13.9889	0.113792	0.5153	0.220826	0.825228	0.999077	ENSDARG00000003157	groups_BaP_48_0.133_vs_DMSO_48_0
258.196	-0.159261	0.129515	-1.22967	0.218822	0.999077	ENSDARG00000003165	groups_BaP_48_0.133_vs_DMSO_48_0
73.0913	-0.18448	0.177536	-1.03911	0.298753	0.999077	ENSDARG00000003167	groups_BaP_48_0.133_vs_DMSO_48_0
290.441	-0.21839	0.110335	-1.97934	0.0477773	0.993001	ENSDARG00000003169	groups_BaP_48_0.133_vs_DMSO_48_0
77.8237	-0.152835	0.191067	-0.799901	0.423768	0.999077	ENSDARG00000003175	groups_BaP_48_0.133_vs_DMSO_48_0
56.0881	-0.121256	0.311901	-0.388765	0.69745	0.999077	ENSDARG00000003181	groups_BaP_48_0.133_vs_DMSO_48_0
604.714	-0.122194	0.090815	-1.34552	0.178457	0.999077	ENSDARG00000003189	groups_BaP_48_0.133_vs_DMSO_48_0
42.8685	-0.0569856	0.237758	-0.239679	0.810579	0.999077	ENSDARG00000003193	groups_BaP_48_0.133_vs_DMSO_48_0
54.7265	0.318525	0.208541	1.52739	0.126663	0.999077	ENSDARG00000003200	groups_BaP_48_0.133_vs_DMSO_48_0
8.72915	-1.59939	0.923356	-1.73215	0.0832476	0.999077	ENSDARG00000003203	groups_BaP_48_0.133_vs_DMSO_48_0
56.47	0.461592	0.218774	2.1099	0.0348668	0.98613	ENSDARG00000003205	groups_BaP_48_0.133_vs_DMSO_48_0
115.86	-0.261069	0.160102	-1.63063	0.102967	0.999077	ENSDARG00000003206	groups_BaP_48_0.133_vs_DMSO_48_0
50.8425	-0.138993	0.262327	-0.529847	0.596218	0.999077	ENSDARG00000003207	groups_BaP_48_0.133_vs_DMSO_48_0
71.4634	0.32766	0.212993	1.53836	0.12396	0.999077	ENSDARG00000003208	groups_BaP_48_0.133_vs_DMSO_48_0
175.859	0.294305	0.154595	1.90371	0.056948	0.993355	ENSDARG00000003213	groups_BaP_48_0.133_vs_DMSO_48_0
1311.35	-0.00043345	0.0795058	-0.0054518	0.99565	0.99951	ENSDARG00000003216	groups_BaP_48_0.133_vs_DMSO_48_0
27.1601	-0.574731	0.309436	-1.85735	0.0632616	0.999077	ENSDARG00000003217	groups_BaP_48_0.133_vs_DMSO_48_0
29.1132	0.261987	0.30201	0.867478	0.38568	0.999077	ENSDARG00000003219	groups_BaP_48_0.133_vs_DMSO_48_0
114.917	0.0885688	0.176069	0.503036	0.614939	0.999077	ENSDARG00000003235	groups_BaP_48_0.133_vs_DMSO_48_0
18.6758	0.348313	0.373393	0.932831	0.350907	0.999077	ENSDARG00000003244	groups_BaP_48_0.133_vs_DMSO_48_0
5.23257	0.768692	0.822689	0.934365	0.350115	0.999077	ENSDARG00000003250	groups_BaP_48_0.133_vs_DMSO_48_0
34.3775	0.0545781	0.298798	0.182659	0.855066	0.999077	ENSDARG00000003257	groups_BaP_48_0.133_vs_DMSO_48_0
3.49615	-0.723414	0.905935	-0.798528	0.424564	0.999077	ENSDARG00000003259	groups_BaP_48_0.133_vs_DMSO_48_0
271.823	-0.118346	0.125019	-0.946623	0.343831	0.999077	ENSDARG00000003269	groups_BaP_48_0.133_vs_DMSO_48_0
25.7634	0.0909836	0.29276	0.310778	0.755969	0.999077	ENSDARG00000003270	groups_BaP_48_0.133_vs_DMSO_48_0
59.5989	0.0226829	0.233575	0.0971119	0.922638	0.999077	ENSDARG00000003281	groups_BaP_48_0.133_vs_DMSO_48_0
110.02	-0.102018	0.16686	-0.611397	0.540937	0.999077	ENSDARG00000003287	groups_BaP_48_0.133_vs_DMSO_48_0
10.6076	-0.232056	0.52171	-0.444798	0.656466	0.999077	ENSDARG00000003290	groups_BaP_48_0.133_vs_DMSO_48_0
11.3088	-1.15209	0.577129	-1.99624	0.0459078	0.989213	ENSDARG00000003293	groups_BaP_48_0.133_vs_DMSO_48_0
2.6401	-1.94396	1.11782	-1.73906	0.0820243	0.999077	ENSDARG00000003303	groups_BaP_48_0.133_vs_DMSO_48_0
30.704	0.397636	0.280817	1.416	0.156777	0.999077	ENSDARG00000003307	groups_BaP_48_0.133_vs_DMSO_48_0
446.647	-0.113787	0.0980445	-1.16056	0.245819	0.999077	ENSDARG00000003308	groups_BaP_48_0.133_vs_DMSO_48_0
43.6854	0.147964	0.259986	0.569123	0.569272	0.999077	ENSDARG00000003311	groups_BaP_48_0.133_vs_DMSO_48_0
24.5449	-0.1919	0.355411	-0.539938	0.58924	0.999077	ENSDARG00000003313	groups_BaP_48_0.133_vs_DMSO_48_0
60.1837	0.248462	0.232111	1.07044	0.28442	0.999077	ENSDARG00000003320	groups_BaP_48_0.133_vs_DMSO_48_0
22.2907	-0.406539	0.354417	-1.14706	0.251355	0.999077	ENSDARG00000003328	groups_BaP_48_0.133_vs_DMSO_48_0
69.6061	0.12247	0.181397	0.67515	0.49958	0.999077	ENSDARG00000003373	groups_BaP_48_0.133_vs_DMSO_48_0
100.279	0.0400851	0.202472	0.197978	0.843062	0.999077	ENSDARG00000003375	groups_BaP_48_0.133_vs_DMSO_48_0
35.6144	0.0436108	0.288375	0.15123	0.879795	0.999077	ENSDARG00000003381	groups_BaP_48_0.133_vs_DMSO_48_0
151.218	-0.127682	0.162152	-0.787423	0.431034	0.999077	ENSDARG00000003382	groups_BaP_48_0.133_vs_DMSO_48_0
107.799	-0.127951	0.17197	-0.744031	0.456857	0.999077	ENSDARG00000003383	groups_BaP_48_0.133_vs_DMSO_48_0
15.6133	-0.54318	0.411871	-1.31881	0.187233	0.999077	ENSDARG00000003395	groups_BaP_48_0.133_vs_DMSO_48_0
62.5721	-0.209219	0.208092	-1.00542	0.314697	0.999077	ENSDARG00000003398	groups_BaP_48_0.133_vs_DMSO_48_0
23.1666	-0.0542832	0.332273	-0.163369	0.870228	0.999077	ENSDARG00000003399	groups_BaP_48_0.133_vs_DMSO_48_0
4.16088	-0.0723532	0.868873	-0.0832725	0.933635	0.999077	ENSDARG00000003403	groups_BaP_48_0.133_vs_DMSO_48_0
52.8559	-0.270565	0.217769	-1.24244	0.214074	0.999077	ENSDARG00000003411	groups_BaP_48_0.133_vs_DMSO_48_0
2.81674	-1.47493	1.49749	-0.984934	0.324657	0.999077	ENSDARG00000003414	groups_BaP_48_0.133_vs_DMSO_48_0
15.8768	0.408036	0.438957	0.929558	0.3526	0.999077	ENSDARG00000003420	groups_BaP_48_0.133_vs_DMSO_48_0
1.88356	-1.46703	1.3874	-1.0574	0.290331	0.999077	ENSDARG00000003421	groups_BaP_48_0.133_vs_DMSO_48_0
25.0034	-0.198619	0.339907	-0.584335	0.558995	0.999077	ENSDARG00000003429	groups_BaP_48_0.133_vs_DMSO_48_0
9.0588	-1.1909	0.602864	-1.97541	0.0482215	0.993001	ENSDARG00000003444	groups_BaP_48_0.133_vs_DMSO_48_0
1.86796	0.0789714	1.53897	0.0513145	0.959075	0.999077	ENSDARG00000003446	groups_BaP_48_0.133_vs_DMSO_48_0
6.63474	0.562321	0.660664	0.851145	0.394689	0.999077	ENSDARG00000003449	groups_BaP_48_0.133_vs_DMSO_48_0
1.68492	-1.25723	1.32067	-0.95197	0.341112	0.999077	ENSDARG00000003462	groups_BaP_48_0.133_vs_DMSO_48_0
295.476	0.0102741	0.121006	0.0849055	0.932336	0.999077	ENSDARG00000003469	groups_BaP_48_0.133_vs_DMSO_48_0
4.93629	-0.163273	0.714199	-0.22861	0.819172	0.999077	ENSDARG00000003475	groups_BaP_48_0.133_vs_DMSO_48_0
944.635	0.0674897	0.0862107	0.782845	0.433718	0.999077	ENSDARG00000003486	groups_BaP_48_0.133_vs_DMSO_48_0
258.708	0.0820718	0.138841	0.591119	0.55444	0.999077	ENSDARG00000003487	groups_BaP_48_0.133_vs_DMSO_48_0
114.575	0.140486	0.169731	0.827697	0.407842	0.999077	ENSDARG00000003495	groups_BaP_48_0.133_vs_DMSO_48_0
94.7511	0.216182	0.184364	1.17259	0.240962	0.999077	ENSDARG00000003512	groups_BaP_48_0.133_vs_DMSO_48_0
132.734	-0.0572864	0.175762	-0.325932	0.744476	0.999077	ENSDARG00000003517	groups_BaP_48_0.133_vs_DMSO_48_0
114.924	-0.105216	0.144126	-0.73003	0.465372	0.999077	ENSDARG00000003519	groups_BaP_48_0.133_vs_DMSO_48_0
40.6881	0.304826	0.306774	0.993649	0.320394	0.999077	ENSDARG00000003520	groups_BaP_48_0.133_vs_DMSO_48_0
657.107	0.0885487	0.0890649	0.994205	0.320123	0.999077	ENSDARG00000003526	groups_BaP_48_0.133_vs_DMSO_48_0
44.1739	-0.212908	0.236121	-0.901689	0.367222	0.999077	ENSDARG00000003527	groups_BaP_48_0.133_vs_DMSO_48_0
332.384	0.11692	0.101581	1.15101	0.249729	0.999077	ENSDARG00000003531	groups_BaP_48_0.133_vs_DMSO_48_0
3.80874	-0.819956	0.868227	-0.944403	0.344964	0.999077	ENSDARG00000003533	groups_BaP_48_0.133_vs_DMSO_48_0
4.92811	-0.146472	0.743803	-0.196923	0.843888	0.999077	ENSDARG00000003544	groups_BaP_48_0.133_vs_DMSO_48_0
104.372	0.183485	0.16711	1.09799	0.272209	0.999077	ENSDARG00000003564	groups_BaP_48_0.133_vs_DMSO_48_0
191.575	0.0394896	0.148356	0.266182	0.790099	0.999077	ENSDARG00000003570	groups_BaP_48_0.133_vs_DMSO_48_0
122.684	-0.0679372	0.154131	-0.440777	0.659374	0.999077	ENSDARG00000003573	groups_BaP_48_0.133_vs_DMSO_48_0
17.5547	-0.472104	0.383764	-1.23019	0.218624	0.999077	ENSDARG00000003576	groups_BaP_48_0.133_vs_DMSO_48_0
59.2769	0.130509	0.213799	0.610427	0.541579	0.999077	ENSDARG00000003584	groups_BaP_48_0.133_vs_DMSO_48_0
38.327	0.247479	0.251081	0.985655	0.324302	0.999077	ENSDARG00000003592	groups_BaP_48_0.133_vs_DMSO_48_0
9024.85	0.00846704	0.0590639	0.143354	0.886011	0.999077	ENSDARG00000003599	groups_BaP_48_0.133_vs_DMSO_48_0
168.924	-0.045173	0.152182	-0.296836	0.766592	0.999077	ENSDARG00000003607	groups_BaP_48_0.133_vs_DMSO_48_0
0.730908	1.83856	2.24771	0.81797	0.413375	0.999077	ENSDARG00000003615	groups_BaP_48_0.133_vs_DMSO_48_0
119.722	0.185165	0.153913	1.20305	0.228959	0.999077	ENSDARG00000003616	groups_BaP_48_0.133_vs_DMSO_48_0
3.10944	-2.05537	1.16943	-1.75759	0.0788174	0.999077	ENSDARG00000003631	groups_BaP_48_0.133_vs_DMSO_48_0
2.77729	0.0103631	1.03343	0.0100279	0.991999	0.99951	ENSDARG00000003632	groups_BaP_48_0.133_vs_DMSO_48_0
634.749	-0.113375	0.101486	-1.11715	0.26393	0.999077	ENSDARG00000003641	groups_BaP_48_0.133_vs_DMSO_48_0
3.39044	-0.0802081	0.941918	-0.085154	0.932139	0.999077	ENSDARG00000003642	groups_BaP_48_0.133_vs_DMSO_48_0
484.136	-0.014086	0.0873041	-0.161344	0.871823	0.999077	ENSDARG00000003655	groups_BaP_48_0.133_vs_DMSO_48_0
123.464	-0.102185	0.167148	-0.611342	0.540973	0.999077	ENSDARG00000003675	groups_BaP_48_0.133_vs_DMSO_48_0
243.84	0.0519164	0.120291	0.431589	0.66604	0.999077	ENSDARG00000003680	groups_BaP_48_0.133_vs_DMSO_48_0
639.276	-0.209257	0.0836042	-2.50295	0.0123162	0.98613	ENSDARG00000003681	groups_BaP_48_0.133_vs_DMSO_48_0
21.1114	-0.33261	0.417825	-0.79605	0.426003	0.999077	ENSDARG00000003684	groups_BaP_48_0.133_vs_DMSO_48_0
459.055	-0.0501483	0.112229	-0.446841	0.65499	0.999077	ENSDARG00000003693	groups_BaP_48_0.133_vs_DMSO_48_0
2564.12	-0.122094	0.0975086	-1.25214	0.210519	0.999077	ENSDARG00000003695	groups_BaP_48_0.133_vs_DMSO_48_0
9.43012	0.474952	0.55134	0.861451	0.38899	0.999077	ENSDARG00000003697	groups_BaP_48_0.133_vs_DMSO_48_0
50.8644	-0.0252585	0.211267	-0.119557	0.904834	0.999077	ENSDARG00000003699	groups_BaP_48_0.133_vs_DMSO_48_0
3.99202	1.30646	0.885239	1.47583	0.13999	0.999077	ENSDARG00000003701	groups_BaP_48_0.133_vs_DMSO_48_0
162.662	-0.118032	0.152047	-0.776285	0.437581	0.999077	ENSDARG00000003705	groups_BaP_48_0.133_vs_DMSO_48_0
6.06829	0.0440946	0.667653	0.0660442	0.947343	0.999077	ENSDARG00000003706	groups_BaP_48_0.133_vs_DMSO_48_0
72.8353	0.0700244	0.225443	0.310608	0.756099	0.999077	ENSDARG00000003732	groups_BaP_48_0.133_vs_DMSO_48_0
207.646	-0.0483906	0.149935	-0.322744	0.746889	0.999077	ENSDARG00000003749	groups_BaP_48_0.133_vs_DMSO_48_0
95.5652	-0.0401547	0.195438	-0.205461	0.837212	0.999077	ENSDARG00000003750	groups_BaP_48_0.133_vs_DMSO_48_0
67.9939	-0.0415725	0.202747	-0.205046	0.837536	0.999077	ENSDARG00000003751	groups_BaP_48_0.133_vs_DMSO_48_0
194.881	0.124836	0.145333	0.858963	0.390361	0.999077	ENSDARG00000003754	groups_BaP_48_0.133_vs_DMSO_48_0
92.551	0.113032	0.198883	0.568334	0.569808	0.999077	ENSDARG00000003757	groups_BaP_48_0.133_vs_DMSO_48_0
33.8585	-0.408784	0.287228	-1.4232	0.154677	0.999077	ENSDARG00000003769	groups_BaP_48_0.133_vs_DMSO_48_0
91.114	0.467935	0.207808	2.25177	0.0243371	0.98613	ENSDARG00000003776	groups_BaP_48_0.133_vs_DMSO_48_0
155.414	0.141559	0.148974	0.950227	0.341997	0.999077	ENSDARG00000003779	groups_BaP_48_0.133_vs_DMSO_48_0
122.531	-0.161286	0.140126	-1.15101	0.249729	0.999077	ENSDARG00000003789	groups_BaP_48_0.133_vs_DMSO_48_0
5693	-0.0245142	0.0648468	-0.378033	0.705406	0.999077	ENSDARG00000003795	groups_BaP_48_0.133_vs_DMSO_48_0
60.3181	0.140575	0.232586	0.604398	0.545579	0.999077	ENSDARG00000003797	groups_BaP_48_0.133_vs_DMSO_48_0
1.85039	0.376385	1.34469	0.279905	0.779551	0.999077	ENSDARG00000003803	groups_BaP_48_0.133_vs_DMSO_48_0
492.287	0.132894	0.100875	1.31742	0.187699	0.999077	ENSDARG00000003808	groups_BaP_48_0.133_vs_DMSO_48_0
127.271	-0.210854	0.159276	-1.32383	0.185558	0.999077	ENSDARG00000003811	groups_BaP_48_0.133_vs_DMSO_48_0
277.472	-0.125675	0.124758	-1.00736	0.313764	0.999077	ENSDARG00000003818	groups_BaP_48_0.133_vs_DMSO_48_0
70.7059	-0.523775	0.267265	-1.95976	0.0500242	0.993001	ENSDARG00000003820	groups_BaP_48_0.133_vs_DMSO_48_0
20.7098	-0.108859	0.390749	-0.278591	0.780559	0.999077	ENSDARG00000003822	groups_BaP_48_0.133_vs_DMSO_48_0
72.0708	-0.148545	0.218611	-0.679496	0.496824	0.999077	ENSDARG00000003827	groups_BaP_48_0.133_vs_DMSO_48_0
61.0163	0.0951654	0.1986	0.479182	0.631809	0.999077	ENSDARG00000003829	groups_BaP_48_0.133_vs_DMSO_48_0
374.434	0.0307084	0.10378	0.295899	0.767307	0.999077	ENSDARG00000003835	groups_BaP_48_0.133_vs_DMSO_48_0
20.169	-0.35287	0.371288	-0.950394	0.341912	0.999077	ENSDARG00000003841	groups_BaP_48_0.133_vs_DMSO_48_0
70.8608	-0.0288497	0.212633	-0.135678	0.892075	0.999077	ENSDARG00000003845	groups_BaP_48_0.133_vs_DMSO_48_0
160.197	-0.0188758	0.167894	-0.112427	0.910484	0.999077	ENSDARG00000003846	groups_BaP_48_0.133_vs_DMSO_48_0
275.035	0.146201	0.152382	0.959438	0.337338	0.999077	ENSDARG00000003854	groups_BaP_48_0.133_vs_DMSO_48_0
322.502	0.0922825	0.144794	0.637338	0.523905	0.999077	ENSDARG00000003860	groups_BaP_48_0.133_vs_DMSO_48_0
503.192	0.00416209	0.101559	0.0409821	0.96731	0.999077	ENSDARG00000003866	groups_BaP_48_0.133_vs_DMSO_48_0
63.2345	-0.0236043	0.215012	-0.109781	0.912583	0.999077	ENSDARG00000003869	groups_BaP_48_0.133_vs_DMSO_48_0
73.1028	-0.166286	0.196436	-0.846518	0.397264	0.999077	ENSDARG00000003872	groups_BaP_48_0.133_vs_DMSO_48_0
50.3554	-0.308118	0.248247	-1.24117	0.214541	0.999077	ENSDARG00000003877	groups_BaP_48_0.133_vs_DMSO_48_0
13.4293	0.0558749	0.517026	0.10807	0.91394	0.999077	ENSDARG00000003899	groups_BaP_48_0.133_vs_DMSO_48_0
4.60652	0.898785	0.799574	1.12408	0.260979	0.999077	ENSDARG00000003900	groups_BaP_48_0.133_vs_DMSO_48_0
22.5647	0.44577	0.488355	0.912799	0.361348	0.999077	ENSDARG00000003902	groups_BaP_48_0.133_vs_DMSO_48_0
1.36564	-2.85583	1.69016	-1.68968	0.0910894	0.999077	ENSDARG00000003904	groups_BaP_48_0.133_vs_DMSO_48_0
62.9195	0.515394	0.190099	2.71119	0.00670426	0.98613	ENSDARG00000003910	groups_BaP_48_0.133_vs_DMSO_48_0
1005.09	0.0267096	0.0809866	0.329803	0.741549	0.999077	ENSDARG00000003920	groups_BaP_48_0.133_vs_DMSO_48_0
2.41128	-1.19469	1.60041	-0.746488	0.455373	0.999077	ENSDARG00000003925	groups_BaP_48_0.133_vs_DMSO_48_0
117.953	-0.0260734	0.191523	-0.136137	0.891713	0.999077	ENSDARG00000003927	groups_BaP_48_0.133_vs_DMSO_48_0
229.385	-0.10622	0.123124	-0.862708	0.388298	0.999077	ENSDARG00000003931	groups_BaP_48_0.133_vs_DMSO_48_0
4.33646	-1.03879	0.863521	-1.20297	0.228988	0.999077	ENSDARG00000003934	groups_BaP_48_0.133_vs_DMSO_48_0
236.077	0.0453256	0.129126	0.351018	0.725575	0.999077	ENSDARG00000003938	groups_BaP_48_0.133_vs_DMSO_48_0
147.596	0.234314	0.159908	1.46531	0.142837	0.999077	ENSDARG00000003940	groups_BaP_48_0.133_vs_DMSO_48_0
154.515	0.098394	0.173724	0.566383	0.571134	0.999077	ENSDARG00000003941	groups_BaP_48_0.133_vs_DMSO_48_0
2294.19	0.0241091	0.082145	0.293494	0.769145	0.999077	ENSDARG00000003952	groups_BaP_48_0.133_vs_DMSO_48_0
72.0842	-0.170159	0.227565	-0.747741	0.454616	0.999077	ENSDARG00000003961	groups_BaP_48_0.133_vs_DMSO_48_0
138.451	0.13011	0.16134	0.806435	0.419992	0.999077	ENSDARG00000003963	groups_BaP_48_0.133_vs_DMSO_48_0
7.4387	-0.0917529	0.545449	-0.168215	0.866414	0.999077	ENSDARG00000003965	groups_BaP_48_0.133_vs_DMSO_48_0
3.76749	-0.322843	0.853558	-0.378232	0.705258	0.999077	ENSDARG00000003970	groups_BaP_48_0.133_vs_DMSO_48_0
130.536	0.135212	0.158462	0.853275	0.393507	0.999077	ENSDARG00000003971	groups_BaP_48_0.133_vs_DMSO_48_0
12.993	0.349089	0.479621	0.727843	0.46671	0.999077	ENSDARG00000003973	groups_BaP_48_0.133_vs_DMSO_48_0
112.564	0.0560045	0.162764	0.344084	0.730783	0.999077	ENSDARG00000003974	groups_BaP_48_0.133_vs_DMSO_48_0
3.74635	-0.556473	0.930333	-0.598144	0.549744	0.999077	ENSDARG00000003977	groups_BaP_48_0.133_vs_DMSO_48_0
60.7865	-0.110809	0.232657	-0.476277	0.633877	0.999077	ENSDARG00000003984	groups_BaP_48_0.133_vs_DMSO_48_0
10.9996	-0.78101	0.482833	-1.61756	0.105758	0.999077	ENSDARG00000003989	groups_BaP_48_0.133_vs_DMSO_48_0
3.77566	0.190445	0.83921	0.226934	0.820475	0.999077	ENSDARG00000003991	groups_BaP_48_0.133_vs_DMSO_48_0
48.0618	-0.166328	0.2619	-0.635081	0.525375	0.999077	ENSDARG00000003994	groups_BaP_48_0.133_vs_DMSO_48_0
33.1384	-0.216582	0.325683	-0.665009	0.506044	0.999077	ENSDARG00000003998	groups_BaP_48_0.133_vs_DMSO_48_0
6.71607	-0.536545	0.70839	-0.757414	0.448802	0.999077	ENSDARG00000004015	groups_BaP_48_0.133_vs_DMSO_48_0
50.9754	0.0745485	0.24766	0.301012	0.763405	0.999077	ENSDARG00000004017	groups_BaP_48_0.133_vs_DMSO_48_0
327.394	0.0137663	0.112424	0.122451	0.902542	0.999077	ENSDARG00000004023	groups_BaP_48_0.133_vs_DMSO_48_0
610.644	0.0347636	0.104008	0.334238	0.7382	0.999077	ENSDARG00000004034	groups_BaP_48_0.133_vs_DMSO_48_0
73.0417	-0.0527285	0.193095	-0.27307	0.784799	0.999077	ENSDARG00000004037	groups_BaP_48_0.133_vs_DMSO_48_0
87.7857	-0.00139197	0.192701	-0.00722348	0.994237	0.99951	ENSDARG00000004046	groups_BaP_48_0.133_vs_DMSO_48_0
367.272	0.331029	0.122997	2.69136	0.0071161	0.98613	ENSDARG00000004049	groups_BaP_48_0.133_vs_DMSO_48_0
1.35802	1.04425	1.56633	0.666687	0.504972	0.999077	ENSDARG00000004051	groups_BaP_48_0.133_vs_DMSO_48_0
58.7822	-0.293534	0.269483	-1.08925	0.276045	0.999077	ENSDARG00000004055	groups_BaP_48_0.133_vs_DMSO_48_0
16.5553	-0.419515	0.437979	-0.957843	0.338142	0.999077	ENSDARG00000004059	groups_BaP_48_0.133_vs_DMSO_48_0
228.299	0.167733	0.118148	1.41969	0.155699	0.999077	ENSDARG00000004060	groups_BaP_48_0.133_vs_DMSO_48_0
23.8914	0.132505	0.460333	0.287847	0.773464	0.999077	ENSDARG00000004074	groups_BaP_48_0.133_vs_DMSO_48_0
132.793	-0.0106093	0.138094	-0.0768267	0.938761	0.999077	ENSDARG00000004078	groups_BaP_48_0.133_vs_DMSO_48_0
2.05998	1.24362	1.15572	1.07605	0.281904	0.999077	ENSDARG00000004082	groups_BaP_48_0.133_vs_DMSO_48_0
178.78	-0.0573343	0.145655	-0.393632	0.693853	0.999077	ENSDARG00000004094	groups_BaP_48_0.133_vs_DMSO_48_0
57.725	-0.115098	0.19355	-0.594669	0.552065	0.999077	ENSDARG00000004105	groups_BaP_48_0.133_vs_DMSO_48_0
1.20314	1.25417	1.82319	0.687895	0.491519	0.999077	ENSDARG00000004111	groups_BaP_48_0.133_vs_DMSO_48_0
6.55591	1.06397	0.750681	1.41733	0.156386	0.999077	ENSDARG00000004114	groups_BaP_48_0.133_vs_DMSO_48_0
76.9715	0.0032943	0.233225	0.014125	0.98873	0.999485	ENSDARG00000004115	groups_BaP_48_0.133_vs_DMSO_48_0
14.4423	-0.472817	0.469719	-1.00659	0.314129	0.999077	ENSDARG00000004130	groups_BaP_48_0.133_vs_DMSO_48_0
6.00114	0.110621	0.67411	0.164099	0.869653	0.999077	ENSDARG00000004131	groups_BaP_48_0.133_vs_DMSO_48_0
62.0647	-0.170888	0.231672	-0.737627	0.460741	0.999077	ENSDARG00000004132	groups_BaP_48_0.133_vs_DMSO_48_0
25.6883	-0.230867	0.291802	-0.791177	0.428841	0.999077	ENSDARG00000004141	groups_BaP_48_0.133_vs_DMSO_48_0
17.1181	-0.418782	0.393037	-1.0655	0.286648	0.999077	ENSDARG00000004150	groups_BaP_48_0.133_vs_DMSO_48_0
6.7125	-0.304732	0.666445	-0.45725	0.647492	0.999077	ENSDARG00000004151	groups_BaP_48_0.133_vs_DMSO_48_0
25.0886	-0.129254	0.352098	-0.367098	0.713546	0.999077	ENSDARG00000004154	groups_BaP_48_0.133_vs_DMSO_48_0
17.5628	0.031876	0.460485	0.0692227	0.944812	0.999077	ENSDARG00000004158	groups_BaP_48_0.133_vs_DMSO_48_0
107.852	-0.115563	0.186165	-0.620759	0.534758	0.999077	ENSDARG00000004160	groups_BaP_48_0.133_vs_DMSO_48_0
209.929	0.179899	0.126371	1.42357	0.154571	0.999077	ENSDARG00000004161	groups_BaP_48_0.133_vs_DMSO_48_0
20.49	-0.238447	0.333006	-0.716043	0.473965	0.999077	ENSDARG00000004167	groups_BaP_48_0.133_vs_DMSO_48_0
1569.55	0.125996	0.0878322	1.4345	0.151428	0.999077	ENSDARG00000004169	groups_BaP_48_0.133_vs_DMSO_48_0
376.925	0.0116917	0.104757	0.111608	0.911134	0.999077	ENSDARG00000004171	groups_BaP_48_0.133_vs_DMSO_48_0
563.602	0.0148062	0.093377	0.158563	0.874013	0.999077	ENSDARG00000004173	groups_BaP_48_0.133_vs_DMSO_48_0
335.138	0.12237	0.106805	1.14574	0.251904	0.999077	ENSDARG00000004174	groups_BaP_48_0.133_vs_DMSO_48_0
7.98374	0.722337	0.553536	1.30495	0.19191	0.999077	ENSDARG00000004176	groups_BaP_48_0.133_vs_DMSO_48_0
3.28226	1.01979	0.975728	1.04516	0.295951	0.999077	ENSDARG00000004184	groups_BaP_48_0.133_vs_DMSO_48_0
23.1932	0.193798	0.441246	0.439205	0.660513	0.999077	ENSDARG00000004187	groups_BaP_48_0.133_vs_DMSO_48_0
534.531	-0.0617248	0.0902399	-0.684008	0.49397	0.999077	ENSDARG00000004189	groups_BaP_48_0.133_vs_DMSO_48_0
129.526	-0.112707	0.147115	-0.766113	0.443609	0.999077	ENSDARG00000004196	groups_BaP_48_0.133_vs_DMSO_48_0
64.619	-0.144395	0.205186	-0.703724	0.481605	0.999077	ENSDARG00000004199	groups_BaP_48_0.133_vs_DMSO_48_0
2.8083	-0.0099177	1.05662	-0.00938624	0.992511	0.99951	ENSDARG00000004204	groups_BaP_48_0.133_vs_DMSO_48_0
38.7798	0.118001	0.249818	0.472348	0.636679	0.999077	ENSDARG00000004211	groups_BaP_48_0.133_vs_DMSO_48_0
98.9806	0.456744	0.190047	2.40332	0.0162471	0.98613	ENSDARG00000004218	groups_BaP_48_0.133_vs_DMSO_48_0
375.021	-0.00164234	0.114082	-0.0143962	0.988514	0.999454	ENSDARG00000004232	groups_BaP_48_0.133_vs_DMSO_48_0
2.43126	-1.06383	1.31245	-0.810569	0.417613	0.999077	ENSDARG00000004243	groups_BaP_48_0.133_vs_DMSO_48_0
286.842	-0.0381371	0.116928	-0.326158	0.744305	0.999077	ENSDARG00000004246	groups_BaP_48_0.133_vs_DMSO_48_0
75.9771	-0.0460736	0.226001	-0.203865	0.838459	0.999077	ENSDARG00000004251	groups_BaP_48_0.133_vs_DMSO_48_0
7.9934	-0.880966	0.556183	-1.58395	0.113205	0.999077	ENSDARG00000004256	groups_BaP_48_0.133_vs_DMSO_48_0
2.0554	-0.411432	1.10755	-0.37148	0.71028	0.999077	ENSDARG00000004260	groups_BaP_48_0.133_vs_DMSO_48_0
407.994	-0.0644161	0.0935826	-0.688334	0.491243	0.999077	ENSDARG00000004261	groups_BaP_48_0.133_vs_DMSO_48_0
3.53863	0.364318	0.890821	0.408969	0.682562	0.999077	ENSDARG00000004262	groups_BaP_48_0.133_vs_DMSO_48_0
307.101	-0.171145	0.128289	-1.33406	0.182186	0.999077	ENSDARG00000004270	groups_BaP_48_0.133_vs_DMSO_48_0
36.1426	-0.142173	0.253279	-0.561328	0.574574	0.999077	ENSDARG00000004274	groups_BaP_48_0.133_vs_DMSO_48_0
192.74	0.0246781	0.140438	0.175722	0.860512	0.999077	ENSDARG00000004280	groups_BaP_48_0.133_vs_DMSO_48_0
3.50439	0.633555	0.927715	0.68292	0.494658	0.999077	ENSDARG00000004291	groups_BaP_48_0.133_vs_DMSO_48_0
286.71	-0.208543	0.133085	-1.56699	0.117118	0.999077	ENSDARG00000004296	groups_BaP_48_0.133_vs_DMSO_48_0
323.551	0.092961	0.113838	0.816611	0.414151	0.999077	ENSDARG00000004297	groups_BaP_48_0.133_vs_DMSO_48_0
38.4865	0.203177	0.27184	0.747413	0.454814	0.999077	ENSDARG00000004301	groups_BaP_48_0.133_vs_DMSO_48_0
13.3287	0.308086	0.481203	0.640241	0.522016	0.999077	ENSDARG00000004302	groups_BaP_48_0.133_vs_DMSO_48_0
5.56602	0.32055	0.737049	0.434911	0.663627	0.999077	ENSDARG00000004305	groups_BaP_48_0.133_vs_DMSO_48_0
17.191	-0.459231	0.539978	-0.850462	0.395068	0.999077	ENSDARG00000004306	groups_BaP_48_0.133_vs_DMSO_48_0
17.1594	-0.286668	0.461552	-0.621096	0.534537	0.999077	ENSDARG00000004307	groups_BaP_48_0.133_vs_DMSO_48_0
19.4106	0.409637	0.450554	0.909185	0.363252	0.999077	ENSDARG00000004308	groups_BaP_48_0.133_vs_DMSO_48_0
105.107	0.21946	0.176748	1.24165	0.214365	0.999077	ENSDARG00000004311	groups_BaP_48_0.133_vs_DMSO_48_0
95.7653	0.164031	0.173234	0.946879	0.3437	0.999077	ENSDARG00000004318	groups_BaP_48_0.133_vs_DMSO_48_0
4.06271	1.2591	0.998128	1.26146	0.207142	0.999077	ENSDARG00000004322	groups_BaP_48_0.133_vs_DMSO_48_0
42.8863	0.372915	0.261821	1.42432	0.154355	0.999077	ENSDARG00000004325	groups_BaP_48_0.133_vs_DMSO_48_0
7.38631	-0.411062	0.582451	-0.705744	0.480347	0.999077	ENSDARG00000004336	groups_BaP_48_0.133_vs_DMSO_48_0
153.404	-0.0895571	0.142002	-0.630675	0.528253	0.999077	ENSDARG00000004343	groups_BaP_48_0.133_vs_DMSO_48_0
101.597	-0.212786	0.202724	-1.04963	0.293887	0.999077	ENSDARG00000004358	groups_BaP_48_0.133_vs_DMSO_48_0
57.1712	-0.152529	0.214824	-0.710022	0.477691	0.999077	ENSDARG00000004363	groups_BaP_48_0.133_vs_DMSO_48_0
105.39	0.111034	0.181325	0.612347	0.540308	0.999077	ENSDARG00000004372	groups_BaP_48_0.133_vs_DMSO_48_0
66.0368	0.00914161	0.217635	0.0420043	0.966495	0.999077	ENSDARG00000004377	groups_BaP_48_0.133_vs_DMSO_48_0
36.4784	0.0172377	0.289612	0.0595199	0.952538	0.999077	ENSDARG00000004378	groups_BaP_48_0.133_vs_DMSO_48_0
97.2757	-0.0490537	0.175292	-0.279841	0.7796	0.999077	ENSDARG00000004386	groups_BaP_48_0.133_vs_DMSO_48_0
25.07	-0.198044	0.335887	-0.589613	0.55545	0.999077	ENSDARG00000004392	groups_BaP_48_0.133_vs_DMSO_48_0
5.3172	-0.152184	0.66618	-0.228443	0.819302	0.999077	ENSDARG00000004396	groups_BaP_48_0.133_vs_DMSO_48_0
280.973	0.0757924	0.125231	0.60522	0.545033	0.999077	ENSDARG00000004402	groups_BaP_48_0.133_vs_DMSO_48_0
16.3012	-0.307948	0.435274	-0.707482	0.479267	0.999077	ENSDARG00000004405	groups_BaP_48_0.133_vs_DMSO_48_0
45.4045	0.0508107	0.247396	0.205382	0.837274	0.999077	ENSDARG00000004406	groups_BaP_48_0.133_vs_DMSO_48_0
386.698	-0.0688867	0.104072	-0.661911	0.508028	0.999077	ENSDARG00000004415	groups_BaP_48_0.133_vs_DMSO_48_0
906.903	0.0820257	0.0851195	0.963653	0.33522	0.999077	ENSDARG00000004427	groups_BaP_48_0.133_vs_DMSO_48_0
5.25307	0.505129	0.776456	0.650558	0.515332	0.999077	ENSDARG00000004433	groups_BaP_48_0.133_vs_DMSO_48_0
67.225	-0.17469	0.243527	-0.717334	0.473168	0.999077	ENSDARG00000004436	groups_BaP_48_0.133_vs_DMSO_48_0
2.75546	-0.437867	1.08353	-0.404113	0.68613	0.999077	ENSDARG00000004445	groups_BaP_48_0.133_vs_DMSO_48_0
16.8722	0.326092	0.422674	0.771498	0.440412	0.999077	ENSDARG00000004447	groups_BaP_48_0.133_vs_DMSO_48_0
759.767	0.0301101	0.0827482	0.363876	0.715951	0.999077	ENSDARG00000004452	groups_BaP_48_0.133_vs_DMSO_48_0
19.5324	0.0283647	0.442609	0.0640852	0.948902	0.999077	ENSDARG00000004455	groups_BaP_48_0.133_vs_DMSO_48_0
1.0273	0.554025	1.96821	0.281487	0.778337	0.999077	ENSDARG00000004459	groups_BaP_48_0.133_vs_DMSO_48_0
125.412	-0.0837619	0.160454	-0.522031	0.601649	0.999077	ENSDARG00000004460	groups_BaP_48_0.133_vs_DMSO_48_0
329.178	-0.0283051	0.103554	-0.273336	0.784595	0.999077	ENSDARG00000004470	groups_BaP_48_0.133_vs_DMSO_48_0
98.2297	0.0419073	0.18277	0.229291	0.818643	0.999077	ENSDARG00000004472	groups_BaP_48_0.133_vs_DMSO_48_0
1.42301	-3.069	1.5644	-1.96178	0.0497886	0.993001	ENSDARG00000004473	groups_BaP_48_0.133_vs_DMSO_48_0
48.2818	0.00746921	0.262233	0.0284831	0.977277	0.999077	ENSDARG00000004497	groups_BaP_48_0.133_vs_DMSO_48_0
1.97497	-0.610167	1.23334	-0.494728	0.620792	0.999077	ENSDARG00000004502	groups_BaP_48_0.133_vs_DMSO_48_0
188.344	0.0243548	0.138505	0.175841	0.860419	0.999077	ENSDARG00000004517	groups_BaP_48_0.133_vs_DMSO_48_0
70.6642	-0.303034	0.198098	-1.52972	0.126087	0.999077	ENSDARG00000004525	groups_BaP_48_0.133_vs_DMSO_48_0
242.278	-0.218972	0.139625	-1.56829	0.116813	0.999077	ENSDARG00000004527	groups_BaP_48_0.133_vs_DMSO_48_0
4.20806	-0.315701	0.783973	-0.402693	0.687174	0.999077	ENSDARG00000004529	groups_BaP_48_0.133_vs_DMSO_48_0
58.5051	-0.422299	0.294142	-1.4357	0.151088	0.999077	ENSDARG00000004537	groups_BaP_48_0.133_vs_DMSO_48_0
27.6482	-0.0116399	0.291661	-0.0399089	0.968166	0.999077	ENSDARG00000004539	groups_BaP_48_0.133_vs_DMSO_48_0
3.77412	0.089112	0.91236	0.097672	0.922193	0.999077	ENSDARG00000004574	groups_BaP_48_0.133_vs_DMSO_48_0
51.0387	-0.112728	0.24728	-0.455872	0.648482	0.999077	ENSDARG00000004576	groups_BaP_48_0.133_vs_DMSO_48_0
17.11	0.516967	0.371112	1.39302	0.163614	0.999077	ENSDARG00000004577	groups_BaP_48_0.133_vs_DMSO_48_0
240.644	-0.0221979	0.117043	-0.189656	0.849579	0.999077	ENSDARG00000004580	groups_BaP_48_0.133_vs_DMSO_48_0
105.218	-0.137559	0.162071	-0.848755	0.396018	0.999077	ENSDARG00000004581	groups_BaP_48_0.133_vs_DMSO_48_0
1.60657	0.43373	1.39525	0.310862	0.755906	0.999077	ENSDARG00000004586	groups_BaP_48_0.133_vs_DMSO_48_0
123.246	-0.0920726	0.159598	-0.576905	0.564004	0.999077	ENSDARG00000004587	groups_BaP_48_0.133_vs_DMSO_48_0
1332.18	0.138766	0.075707	1.83293	0.0668124	0.999077	ENSDARG00000004588	groups_BaP_48_0.133_vs_DMSO_48_0
14.8782	0.198958	0.416393	0.477814	0.632783	0.999077	ENSDARG00000004592	groups_BaP_48_0.133_vs_DMSO_48_0
14.5658	-0.459928	0.450137	-1.02175	0.306898	0.999077	ENSDARG00000004594	groups_BaP_48_0.133_vs_DMSO_48_0
23.2861	0.158684	0.361574	0.438871	0.660755	0.999077	ENSDARG00000004597	groups_BaP_48_0.133_vs_DMSO_48_0
1.43763	1.02438	1.52297	0.672619	0.50119	0.999077	ENSDARG00000004616	groups_BaP_48_0.133_vs_DMSO_48_0
7.76058	1.83369	0.710203	2.58192	0.00982513	0.98613	ENSDARG00000004618	groups_BaP_48_0.133_vs_DMSO_48_0
2408.01	-0.0738166	0.0732517	-1.00771	0.313593	0.999077	ENSDARG00000004621	groups_BaP_48_0.133_vs_DMSO_48_0
24.8544	-0.565235	0.336277	-1.68086	0.0927898	0.999077	ENSDARG00000004627	groups_BaP_48_0.133_vs_DMSO_48_0
171.15	0.119447	0.178527	0.669072	0.50345	0.999077	ENSDARG00000004632	groups_BaP_48_0.133_vs_DMSO_48_0
2.17277	-0.841157	1.12949	-0.744726	0.456437	0.999077	ENSDARG00000004634	groups_BaP_48_0.133_vs_DMSO_48_0
111.061	-0.0810421	0.169643	-0.47772	0.63285	0.999077	ENSDARG00000004635	groups_BaP_48_0.133_vs_DMSO_48_0
69.4957	0.188262	0.206959	0.909658	0.363003	0.999077	ENSDARG00000004636	groups_BaP_48_0.133_vs_DMSO_48_0
2.88138	0.299763	0.902116	0.332288	0.739672	0.999077	ENSDARG00000004643	groups_BaP_48_0.133_vs_DMSO_48_0
7.58737	0.302709	0.574752	0.526678	0.598417	0.999077	ENSDARG00000004647	groups_BaP_48_0.133_vs_DMSO_48_0
79.0773	0.396384	0.196918	2.01293	0.0441216	0.989213	ENSDARG00000004658	groups_BaP_48_0.133_vs_DMSO_48_0
94.4207	0.130687	0.19012	0.687391	0.491836	0.999077	ENSDARG00000004672	groups_BaP_48_0.133_vs_DMSO_48_0
102.649	0.248211	0.178988	1.38675	0.165519	0.999077	ENSDARG00000004680	groups_BaP_48_0.133_vs_DMSO_48_0
38.4365	0.233009	0.31103	0.749152	0.453766	0.999077	ENSDARG00000004687	groups_BaP_48_0.133_vs_DMSO_48_0
66.8997	-0.0992101	0.261442	-0.379473	0.704337	0.999077	ENSDARG00000004692	groups_BaP_48_0.133_vs_DMSO_48_0
46.9337	0.240723	0.257183	0.935999	0.349274	0.999077	ENSDARG00000004695	groups_BaP_48_0.133_vs_DMSO_48_0
43.1656	-0.00814226	0.255259	-0.031898	0.974553	0.999077	ENSDARG00000004696	groups_BaP_48_0.133_vs_DMSO_48_0
47.7753	0.140315	0.212441	0.66049	0.50894	0.999077	ENSDARG00000004697	groups_BaP_48_0.133_vs_DMSO_48_0
501.845	-0.078208	0.0827691	-0.944894	0.344713	0.999077	ENSDARG00000004706	groups_BaP_48_0.133_vs_DMSO_48_0
61.6057	0.266734	0.189451	1.40793	0.159151	0.999077	ENSDARG00000004712	groups_BaP_48_0.133_vs_DMSO_48_0
139.028	-0.0314285	0.169186	-0.185763	0.852631	0.999077	ENSDARG00000004713	groups_BaP_48_0.133_vs_DMSO_48_0
390.813	-0.0501217	0.098	-0.511446	0.609039	0.999077	ENSDARG00000004714	groups_BaP_48_0.133_vs_DMSO_48_0
44.7342	0.0112602	0.267482	0.0420972	0.966421	0.999077	ENSDARG00000004724	groups_BaP_48_0.133_vs_DMSO_48_0
113.872	0.0678287	0.178889	0.379165	0.704565	0.999077	ENSDARG00000004726	groups_BaP_48_0.133_vs_DMSO_48_0
1290.24	0.0487627	0.0968496	0.503489	0.614621	0.999077	ENSDARG00000004735	groups_BaP_48_0.133_vs_DMSO_48_0
16.8086	-0.43002	0.426659	-1.00788	0.313513	0.999077	ENSDARG00000004745	groups_BaP_48_0.133_vs_DMSO_48_0
126.546	0.0795014	0.169251	0.469726	0.638551	0.999077	ENSDARG00000004748	groups_BaP_48_0.133_vs_DMSO_48_0
2.01075	-0.273843	1.14922	-0.238287	0.811659	0.999077	ENSDARG00000004753	groups_BaP_48_0.133_vs_DMSO_48_0
145.463	-0.0350531	0.15631	-0.224254	0.82256	0.999077	ENSDARG00000004754	groups_BaP_48_0.133_vs_DMSO_48_0
9570.25	0.0539774	0.0632675	0.853161	0.39357	0.999077	ENSDARG00000004757	groups_BaP_48_0.133_vs_DMSO_48_0
46.0802	0.482339	0.243583	1.98018	0.0476835	0.993001	ENSDARG00000004771	groups_BaP_48_0.133_vs_DMSO_48_0
93.8717	-0.316445	0.178412	-1.77368	0.0761163	0.999077	ENSDARG00000004774	groups_BaP_48_0.133_vs_DMSO_48_0
538.659	-0.00885643	0.0851193	-0.104047	0.917132	0.999077	ENSDARG00000004782	groups_BaP_48_0.133_vs_DMSO_48_0
308.364	-0.202885	0.106899	-1.8979	0.0577089	0.993355	ENSDARG00000004785	groups_BaP_48_0.133_vs_DMSO_48_0
5.78821	-2.07943	0.722975	-2.87621	0.00402482	0.895121	ENSDARG00000004794	groups_BaP_48_0.133_vs_DMSO_48_0
155.274	-0.215056	0.144187	-1.49151	0.135829	0.999077	ENSDARG00000004796	groups_BaP_48_0.133_vs_DMSO_48_0
43.1463	0.0547139	0.262349	0.208554	0.834796	0.999077	ENSDARG00000004806	groups_BaP_48_0.133_vs_DMSO_48_0
1.82271	-0.79547	1.38981	-0.572357	0.56708	0.999077	ENSDARG00000004823	groups_BaP_48_0.133_vs_DMSO_48_0
83.3667	-0.0524362	0.21071	-0.248855	0.803473	0.999077	ENSDARG00000004830	groups_BaP_48_0.133_vs_DMSO_48_0
215.081	-0.0360834	0.106728	-0.338087	0.735298	0.999077	ENSDARG00000004836	groups_BaP_48_0.133_vs_DMSO_48_0
116.633	-0.373293	0.163298	-2.28596	0.0222565	0.98613	ENSDARG00000004840	groups_BaP_48_0.133_vs_DMSO_48_0
96.23	-0.0978665	0.159744	-0.612644	0.540112	0.999077	ENSDARG00000004843	groups_BaP_48_0.133_vs_DMSO_48_0
22.4875	0.508567	0.293688	1.73166	0.083335	0.999077	ENSDARG00000004851	groups_BaP_48_0.133_vs_DMSO_48_0
90.3735	0.0331989	0.252321	0.131574	0.895321	0.999077	ENSDARG00000004861	groups_BaP_48_0.133_vs_DMSO_48_0
63.2074	0.184615	0.235228	0.784837	0.432549	0.999077	ENSDARG00000004866	groups_BaP_48_0.133_vs_DMSO_48_0
7.85412	-0.0757958	0.568809	-0.133254	0.893993	0.999077	ENSDARG00000004869	groups_BaP_48_0.133_vs_DMSO_48_0
159.453	-0.0449231	0.141878	-0.316632	0.751522	0.999077	ENSDARG00000004870	groups_BaP_48_0.133_vs_DMSO_48_0
4.4919	-1.14841	0.929444	-1.23559	0.21661	0.999077	ENSDARG00000004874	groups_BaP_48_0.133_vs_DMSO_48_0
69.5712	0.375429	0.211348	1.77636	0.0756738	0.999077	ENSDARG00000004875	groups_BaP_48_0.133_vs_DMSO_48_0
15.6498	0.41514	0.446447	0.929877	0.352435	0.999077	ENSDARG00000004877	groups_BaP_48_0.133_vs_DMSO_48_0
16.2009	-0.0522089	0.358064	-0.145809	0.884072	0.999077	ENSDARG00000004880	groups_BaP_48_0.133_vs_DMSO_48_0
18.505	0.141561	0.41838	0.338356	0.735095	0.999077	ENSDARG00000004889	groups_BaP_48_0.133_vs_DMSO_48_0
44.8139	-0.0091263	0.285773	-0.0319355	0.974523	0.999077	ENSDARG00000004891	groups_BaP_48_0.133_vs_DMSO_48_0
7.21229	-0.0990471	0.567676	-0.174478	0.86149	0.999077	ENSDARG00000004904	groups_BaP_48_0.133_vs_DMSO_48_0
301.552	-0.0953609	0.109586	-0.870196	0.384193	0.999077	ENSDARG00000004906	groups_BaP_48_0.133_vs_DMSO_48_0
43.4189	-0.339889	0.276498	-1.22926	0.218973	0.999077	ENSDARG00000004925	groups_BaP_48_0.133_vs_DMSO_48_0
155.245	-0.000618815	0.14685	-0.00421393	0.996638	0.99951	ENSDARG00000004930	groups_BaP_48_0.133_vs_DMSO_48_0
21.8334	-0.0690511	0.416399	-0.165829	0.868291	0.999077	ENSDARG00000004931	groups_BaP_48_0.133_vs_DMSO_48_0
58.0364	0.00462331	0.26636	0.0173573	0.986152	0.999077	ENSDARG00000004932	groups_BaP_48_0.133_vs_DMSO_48_0
72.0077	-0.114412	0.189075	-0.605113	0.545104	0.999077	ENSDARG00000004937	groups_BaP_48_0.133_vs_DMSO_48_0
97.4439	-0.0143758	0.227312	-0.0632426	0.949573	0.999077	ENSDARG00000004939	groups_BaP_48_0.133_vs_DMSO_48_0
521.464	-0.0731371	0.105888	-0.690701	0.489754	0.999077	ENSDARG00000004948	groups_BaP_48_0.133_vs_DMSO_48_0
13.164	0.788253	0.498922	1.57991	0.114127	0.999077	ENSDARG00000004954	groups_BaP_48_0.133_vs_DMSO_48_0
343.229	-0.00101842	0.107971	-0.00943235	0.992474	0.99951	ENSDARG00000004956	groups_BaP_48_0.133_vs_DMSO_48_0
6.98325	0.366279	0.641246	0.571199	0.567864	0.999077	ENSDARG00000004964	groups_BaP_48_0.133_vs_DMSO_48_0
23.3224	-0.370422	0.360145	-1.02854	0.303698	0.999077	ENSDARG00000004979	groups_BaP_48_0.133_vs_DMSO_48_0
257.102	0.122803	0.138955	0.883762	0.376825	0.999077	ENSDARG00000004988	groups_BaP_48_0.133_vs_DMSO_48_0
24.1021	-0.0107224	0.368263	-0.0291161	0.976772	0.999077	ENSDARG00000005002	groups_BaP_48_0.133_vs_DMSO_48_0
92.3861	0.0446679	0.175209	0.25494	0.79877	0.999077	ENSDARG00000005015	groups_BaP_48_0.133_vs_DMSO_48_0
390.305	0.158101	0.112662	1.40332	0.160522	0.999077	ENSDARG00000005023	groups_BaP_48_0.133_vs_DMSO_48_0
284.545	-0.149589	0.110957	-1.34816	0.177606	0.999077	ENSDARG00000005026	groups_BaP_48_0.133_vs_DMSO_48_0
85.7732	-0.150721	0.200185	-0.752911	0.451503	0.999077	ENSDARG00000005034	groups_BaP_48_0.133_vs_DMSO_48_0
27.477	0.685518	0.273108	2.51006	0.0120709	0.98613	ENSDARG00000005049	groups_BaP_48_0.133_vs_DMSO_48_0
37.1388	-0.0672303	0.317889	-0.21149	0.832505	0.999077	ENSDARG00000005057	groups_BaP_48_0.133_vs_DMSO_48_0
212.163	0.119328	0.144264	0.827155	0.408149	0.999077	ENSDARG00000005058	groups_BaP_48_0.133_vs_DMSO_48_0
255.133	-0.0238214	0.111667	-0.213325	0.831074	0.999077	ENSDARG00000005078	groups_BaP_48_0.133_vs_DMSO_48_0
75.3938	-0.120485	0.176764	-0.681613	0.495484	0.999077	ENSDARG00000005085	groups_BaP_48_0.133_vs_DMSO_48_0
2.997	-0.666207	0.920217	-0.723967	0.469086	0.999077	ENSDARG00000005092	groups_BaP_48_0.133_vs_DMSO_48_0
26.9191	-0.0693765	0.297607	-0.233115	0.815672	0.999077	ENSDARG00000005095	groups_BaP_48_0.133_vs_DMSO_48_0
71.2192	0.430827	0.201075	2.14262	0.0321433	0.98613	ENSDARG00000005098	groups_BaP_48_0.133_vs_DMSO_48_0
80.2936	-0.144356	0.172932	-0.834759	0.403854	0.999077	ENSDARG00000005104	groups_BaP_48_0.133_vs_DMSO_48_0
253.78	-0.0365265	0.122358	-0.298521	0.765306	0.999077	ENSDARG00000005108	groups_BaP_48_0.133_vs_DMSO_48_0
71.4393	-0.039199	0.191112	-0.20511	0.837487	0.999077	ENSDARG00000005112	groups_BaP_48_0.133_vs_DMSO_48_0
109.443	0.0498416	0.166512	0.299328	0.76469	0.999077	ENSDARG00000005115	groups_BaP_48_0.133_vs_DMSO_48_0
142.257	-0.128371	0.141243	-0.908864	0.363422	0.999077	ENSDARG00000005122	groups_BaP_48_0.133_vs_DMSO_48_0
185.603	0.174212	0.130453	1.33544	0.181733	0.999077	ENSDARG00000005128	groups_BaP_48_0.133_vs_DMSO_48_0
232.336	0.0140536	0.104441	0.13456	0.89296	0.999077	ENSDARG00000005134	groups_BaP_48_0.133_vs_DMSO_48_0
253.332	-0.0805957	0.141504	-0.569564	0.568973	0.999077	ENSDARG00000005139	groups_BaP_48_0.133_vs_DMSO_48_0
28.177	0.145677	0.339093	0.429606	0.667482	0.999077	ENSDARG00000005141	groups_BaP_48_0.133_vs_DMSO_48_0
4.82924	-0.0904757	0.82499	-0.109669	0.912672	0.999077	ENSDARG00000005150	groups_BaP_48_0.133_vs_DMSO_48_0
1.33198	-0.868966	1.38634	-0.626807	0.530786	0.999077	ENSDARG00000005159	groups_BaP_48_0.133_vs_DMSO_48_0
2359.62	0.00756369	0.0663763	0.113952	0.909276	0.999077	ENSDARG00000005162	groups_BaP_48_0.133_vs_DMSO_48_0
11.2485	-0.467282	0.555064	-0.841852	0.399871	0.999077	ENSDARG00000005163	groups_BaP_48_0.133_vs_DMSO_48_0
135.535	-0.268721	0.145403	-1.84811	0.0645865	0.999077	ENSDARG00000005172	groups_BaP_48_0.133_vs_DMSO_48_0
1.50133	-1.16997	1.63035	-0.717618	0.472993	0.999077	ENSDARG00000005176	groups_BaP_48_0.133_vs_DMSO_48_0
28.6741	0.00521599	0.355803	0.0146598	0.988304	0.999454	ENSDARG00000005179	groups_BaP_48_0.133_vs_DMSO_48_0
89.4119	-0.198928	0.187795	-1.05928	0.289471	0.999077	ENSDARG00000005185	groups_BaP_48_0.133_vs_DMSO_48_0
274.413	0.0937665	0.11711	0.800668	0.423324	0.999077	ENSDARG00000005186	groups_BaP_48_0.133_vs_DMSO_48_0
3266.63	-0.0348709	0.0670678	-0.519935	0.603109	0.999077	ENSDARG00000005191	groups_BaP_48_0.133_vs_DMSO_48_0
40.7245	-0.0241944	0.255887	-0.0945511	0.924671	0.999077	ENSDARG00000005210	groups_BaP_48_0.133_vs_DMSO_48_0
6.42942	1.25918	0.572524	2.19934	0.0278535	0.98613	ENSDARG00000005218	groups_BaP_48_0.133_vs_DMSO_48_0
131.759	-0.203404	0.139309	-1.4601	0.144263	0.999077	ENSDARG00000005220	groups_BaP_48_0.133_vs_DMSO_48_0
3.28696	-0.609805	0.847234	-0.71976	0.471673	0.999077	ENSDARG00000005221	groups_BaP_48_0.133_vs_DMSO_48_0
1550.64	-0.0115225	0.081907	-0.140678	0.888124	0.999077	ENSDARG00000005230	groups_BaP_48_0.133_vs_DMSO_48_0
81.3452	-0.190101	0.22971	-0.82757	0.407914	0.999077	ENSDARG00000005232	groups_BaP_48_0.133_vs_DMSO_48_0
184.355	0.301422	0.141904	2.12413	0.0336597	0.98613	ENSDARG00000005236	groups_BaP_48_0.133_vs_DMSO_48_0
13.8486	-0.341428	0.415038	-0.822643	0.410711	0.999077	ENSDARG00000005246	groups_BaP_48_0.133_vs_DMSO_48_0
96.85	0.0595049	0.1945	0.305938	0.759652	0.999077	ENSDARG00000005251	groups_BaP_48_0.133_vs_DMSO_48_0
566.392	-0.0133572	0.125127	-0.106749	0.914988	0.999077	ENSDARG00000005254	groups_BaP_48_0.133_vs_DMSO_48_0
9.24753	0.11472	0.558637	0.205358	0.837293	0.999077	ENSDARG00000005274	groups_BaP_48_0.133_vs_DMSO_48_0
31.2282	-0.286899	0.323019	-0.88818	0.374444	0.999077	ENSDARG00000005284	groups_BaP_48_0.133_vs_DMSO_48_0
302.004	0.0326932	0.10789	0.303022	0.761873	0.999077	ENSDARG00000005315	groups_BaP_48_0.133_vs_DMSO_48_0
72.2293	0.297612	0.225687	1.3187	0.187271	0.999077	ENSDARG00000005318	groups_BaP_48_0.133_vs_DMSO_48_0
5.60881	-0.837542	0.662067	-1.26504	0.205857	0.999077	ENSDARG00000005320	groups_BaP_48_0.133_vs_DMSO_48_0
3.53159	-0.49522	0.834387	-0.593514	0.552837	0.999077	ENSDARG00000005343	groups_BaP_48_0.133_vs_DMSO_48_0
119.35	-0.355968	0.174655	-2.03812	0.0415378	0.989213	ENSDARG00000005350	groups_BaP_48_0.133_vs_DMSO_48_0
170.455	0.0250623	0.147448	0.169974	0.865031	0.999077	ENSDARG00000005355	groups_BaP_48_0.133_vs_DMSO_48_0
418.809	-0.191917	0.138282	-1.38787	0.165176	0.999077	ENSDARG00000005359	groups_BaP_48_0.133_vs_DMSO_48_0
2.63654	0.596945	1.08506	0.550147	0.582219	0.999077	ENSDARG00000005364	groups_BaP_48_0.133_vs_DMSO_48_0
226.107	0.0124682	0.125999	0.0989553	0.921174	0.999077	ENSDARG00000005368	groups_BaP_48_0.133_vs_DMSO_48_0
11.8613	0.543367	0.462893	1.17385	0.240455	0.999077	ENSDARG00000005372	groups_BaP_48_0.133_vs_DMSO_48_0
92.6472	-0.249425	0.189664	-1.31508	0.188482	0.999077	ENSDARG00000005374	groups_BaP_48_0.133_vs_DMSO_48_0
28.7526	0.453367	0.322609	1.40532	0.159927	0.999077	ENSDARG00000005382	groups_BaP_48_0.133_vs_DMSO_48_0
4.28675	1.43717	0.942926	1.52416	0.127468	0.999077	ENSDARG00000005394	groups_BaP_48_0.133_vs_DMSO_48_0
80.5006	0.0737016	0.186614	0.394941	0.692887	0.999077	ENSDARG00000005397	groups_BaP_48_0.133_vs_DMSO_48_0
5.81915	-0.106995	0.677574	-0.157909	0.874528	0.999077	ENSDARG00000005414	groups_BaP_48_0.133_vs_DMSO_48_0
49.1737	0.312716	0.25849	1.20978	0.226364	0.999077	ENSDARG00000005416	groups_BaP_48_0.133_vs_DMSO_48_0
421.536	-0.0551074	0.118112	-0.466569	0.640809	0.999077	ENSDARG00000005423	groups_BaP_48_0.133_vs_DMSO_48_0
2.10799	1.40089	1.10938	1.26277	0.206673	0.999077	ENSDARG00000005425	groups_BaP_48_0.133_vs_DMSO_48_0
27.3785	0.125553	0.324357	0.387082	0.698696	0.999077	ENSDARG00000005448	groups_BaP_48_0.133_vs_DMSO_48_0
1511.56	-0.0821894	0.0753325	-1.09102	0.275263	0.999077	ENSDARG00000005451	groups_BaP_48_0.133_vs_DMSO_48_0
214.358	0.0671692	0.141944	0.473207	0.636065	0.999077	ENSDARG00000005453	groups_BaP_48_0.133_vs_DMSO_48_0
216.364	0.135619	0.122574	1.10642	0.268546	0.999077	ENSDARG00000005454	groups_BaP_48_0.133_vs_DMSO_48_0
157.705	-0.0732759	0.141435	-0.518088	0.604397	0.999077	ENSDARG00000005456	groups_BaP_48_0.133_vs_DMSO_48_0
237.528	0.0729372	0.124102	0.587722	0.556719	0.999077	ENSDARG00000005458	groups_BaP_48_0.133_vs_DMSO_48_0
90.2648	-0.221911	0.172455	-1.28677	0.198174	0.999077	ENSDARG00000005462	groups_BaP_48_0.133_vs_DMSO_48_0
104.97	-0.0102271	0.186091	-0.0549577	0.956172	0.999077	ENSDARG00000005463	groups_BaP_48_0.133_vs_DMSO_48_0
21.0971	0.207513	0.413893	0.501368	0.616112	0.999077	ENSDARG00000005464	groups_BaP_48_0.133_vs_DMSO_48_0
110.492	0.122123	0.177263	0.688936	0.490863	0.999077	ENSDARG00000005468	groups_BaP_48_0.133_vs_DMSO_48_0
84.3464	-0.0973235	0.204794	-0.475227	0.634625	0.999077	ENSDARG00000005476	groups_BaP_48_0.133_vs_DMSO_48_0
361.214	0.020823	0.106344	0.195808	0.844761	0.999077	ENSDARG00000005479	groups_BaP_48_0.133_vs_DMSO_48_0
55.6446	0.578013	0.223192	2.58975	0.00960445	0.98613	ENSDARG00000005481	groups_BaP_48_0.133_vs_DMSO_48_0
317.11	0.158447	0.105047	1.50835	0.131464	0.999077	ENSDARG00000005482	groups_BaP_48_0.133_vs_DMSO_48_0
371.871	-0.104633	0.131893	-0.793322	0.42759	0.999077	ENSDARG00000005485	groups_BaP_48_0.133_vs_DMSO_48_0
25.5213	-0.34311	0.342147	-1.00281	0.315951	0.999077	ENSDARG00000005500	groups_BaP_48_0.133_vs_DMSO_48_0
10765.6	-0.0839091	0.0524614	-1.59945	0.109722	0.999077	ENSDARG00000005513	groups_BaP_48_0.133_vs_DMSO_48_0
5.82676	0.271474	0.643825	0.421657	0.673275	0.999077	ENSDARG00000005518	groups_BaP_48_0.133_vs_DMSO_48_0
1.49236	-1.20315	2.02667	-0.593661	0.552739	0.999077	ENSDARG00000005522	groups_BaP_48_0.133_vs_DMSO_48_0
83.619	-0.135317	0.194896	-0.694303	0.487493	0.999077	ENSDARG00000005525	groups_BaP_48_0.133_vs_DMSO_48_0
339.415	-0.0131761	0.118688	-0.111014	0.911605	0.999077	ENSDARG00000005526	groups_BaP_48_0.133_vs_DMSO_48_0
157.521	0.0600688	0.149726	0.40119	0.68828	0.999077	ENSDARG00000005536	groups_BaP_48_0.133_vs_DMSO_48_0
136.857	0.0615502	0.142948	0.430577	0.666776	0.999077	ENSDARG00000005540	groups_BaP_48_0.133_vs_DMSO_48_0
114.179	-0.234937	0.166307	-1.41268	0.157751	0.999077	ENSDARG00000005541	groups_BaP_48_0.133_vs_DMSO_48_0
6.33818	0.622076	0.648445	0.959335	0.33739	0.999077	ENSDARG00000005544	groups_BaP_48_0.133_vs_DMSO_48_0
46.2957	-0.0735267	0.24795	-0.296539	0.766819	0.999077	ENSDARG00000005547	groups_BaP_48_0.133_vs_DMSO_48_0
144.477	0.187678	0.176778	1.06166	0.288392	0.999077	ENSDARG00000005549	groups_BaP_48_0.133_vs_DMSO_48_0
464.946	0.0430672	0.0916498	0.469911	0.638419	0.999077	ENSDARG00000005551	groups_BaP_48_0.133_vs_DMSO_48_0
163.459	0.0150689	0.149147	0.101034	0.919524	0.999077	ENSDARG00000005559	groups_BaP_48_0.133_vs_DMSO_48_0
1158.44	0.014781	0.0716627	0.206257	0.83659	0.999077	ENSDARG00000005560	groups_BaP_48_0.133_vs_DMSO_48_0
18.3917	-0.0502487	0.377238	-0.133202	0.894034	0.999077	ENSDARG00000005561	groups_BaP_48_0.133_vs_DMSO_48_0
1.49647	-0.867006	1.83756	-0.471824	0.637053	0.999077	ENSDARG00000005565	groups_BaP_48_0.133_vs_DMSO_48_0
13.2645	-0.291579	0.414547	-0.703368	0.481827	0.999077	ENSDARG00000005574	groups_BaP_48_0.133_vs_DMSO_48_0
466.393	-0.0289583	0.0938318	-0.30862	0.757611	0.999077	ENSDARG00000005576	groups_BaP_48_0.133_vs_DMSO_48_0
2.28376	0.94745	1.03802	0.912746	0.361376	0.999077	ENSDARG00000005578	groups_BaP_48_0.133_vs_DMSO_48_0
171.55	-0.110098	0.13503	-0.815355	0.414869	0.999077	ENSDARG00000005586	groups_BaP_48_0.133_vs_DMSO_48_0
70.2497	0.464291	0.179719	2.58343	0.00978239	0.98613	ENSDARG00000005590	groups_BaP_48_0.133_vs_DMSO_48_0
41.2629	-0.155561	0.259901	-0.598539	0.54948	0.999077	ENSDARG00000005593	groups_BaP_48_0.133_vs_DMSO_48_0
7.25323	-0.258307	0.673869	-0.38332	0.701483	0.999077	ENSDARG00000005595	groups_BaP_48_0.133_vs_DMSO_48_0
116.886	0.0701792	0.183337	0.382788	0.701877	0.999077	ENSDARG00000005606	groups_BaP_48_0.133_vs_DMSO_48_0
237.735	-0.0279197	0.132486	-0.210737	0.833093	0.999077	ENSDARG00000005612	groups_BaP_48_0.133_vs_DMSO_48_0
8.91541	-0.0957448	0.697322	-0.137304	0.890791	0.999077	ENSDARG00000005616	groups_BaP_48_0.133_vs_DMSO_48_0
37.1319	-0.178043	0.26493	-0.672035	0.501561	0.999077	ENSDARG00000005619	groups_BaP_48_0.133_vs_DMSO_48_0
102.421	-0.245745	0.174898	-1.40508	0.159998	0.999077	ENSDARG00000005625	groups_BaP_48_0.133_vs_DMSO_48_0
4.60032	0.316617	0.882277	0.358863	0.719697	0.999077	ENSDARG00000005626	groups_BaP_48_0.133_vs_DMSO_48_0
199.117	0.406015	0.1568	2.58939	0.00961464	0.98613	ENSDARG00000005629	groups_BaP_48_0.133_vs_DMSO_48_0
12.4891	-0.0314426	0.484108	-0.0649496	0.948214	0.999077	ENSDARG00000005640	groups_BaP_48_0.133_vs_DMSO_48_0
131.805	0.0553459	0.151061	0.366381	0.714081	0.999077	ENSDARG00000005643	groups_BaP_48_0.133_vs_DMSO_48_0
349.181	0.120896	0.105406	1.14695	0.251401	0.999077	ENSDARG00000005645	groups_BaP_48_0.133_vs_DMSO_48_0
2.56227	2.32675	1.3818	1.68385	0.0922102	0.999077	ENSDARG00000005648	groups_BaP_48_0.133_vs_DMSO_48_0
148.765	-0.110723	0.155184	-0.713498	0.475538	0.999077	ENSDARG00000005651	groups_BaP_48_0.133_vs_DMSO_48_0
48.4234	-0.0451731	0.268011	-0.16855	0.866151	0.999077	ENSDARG00000005652	groups_BaP_48_0.133_vs_DMSO_48_0
2.88045	-2.32618	1.18795	-1.95815	0.0502121	0.993001	ENSDARG00000005670	groups_BaP_48_0.133_vs_DMSO_48_0
7.79637	0.929576	0.617767	1.50474	0.132392	0.999077	ENSDARG00000005673	groups_BaP_48_0.133_vs_DMSO_48_0
140.522	-0.180073	0.146584	-1.22846	0.219273	0.999077	ENSDARG00000005675	groups_BaP_48_0.133_vs_DMSO_48_0
48.313	-0.115282	0.239589	-0.481164	0.6304	0.999077	ENSDARG00000005679	groups_BaP_48_0.133_vs_DMSO_48_0
45.5211	0.154527	0.2652	0.58268	0.560109	0.999077	ENSDARG00000005690	groups_BaP_48_0.133_vs_DMSO_48_0
221.37	-0.00643112	0.127235	-0.0505453	0.959688	0.999077	ENSDARG00000005699	groups_BaP_48_0.133_vs_DMSO_48_0
8.78511	0.0540155	0.511508	0.1056	0.915899	0.999077	ENSDARG00000005704	groups_BaP_48_0.133_vs_DMSO_48_0
94.1794	-0.038313	0.196912	-0.19457	0.84573	0.999077	ENSDARG00000005713	groups_BaP_48_0.133_vs_DMSO_48_0
1.71997	-0.417875	1.38228	-0.302308	0.762418	0.999077	ENSDARG00000005716	groups_BaP_48_0.133_vs_DMSO_48_0
87.7543	0.00475033	0.197216	0.024087	0.980783	0.999077	ENSDARG00000005738	groups_BaP_48_0.133_vs_DMSO_48_0
4.1035	0.454584	0.80153	0.567145	0.570616	0.999077	ENSDARG00000005739	groups_BaP_48_0.133_vs_DMSO_48_0
41.27	0.0373217	0.246126	0.151637	0.879473	0.999077	ENSDARG00000005749	groups_BaP_48_0.133_vs_DMSO_48_0
372.29	0.0177219	0.116883	0.151621	0.879486	0.999077	ENSDARG00000005754	groups_BaP_48_0.133_vs_DMSO_48_0
122.556	-0.238653	0.181405	-1.31558	0.188315	0.999077	ENSDARG00000005762	groups_BaP_48_0.133_vs_DMSO_48_0
115.643	-0.245682	0.153188	-1.60379	0.10876	0.999077	ENSDARG00000005772	groups_BaP_48_0.133_vs_DMSO_48_0
522.426	-0.145113	0.107204	-1.35362	0.175858	0.999077	ENSDARG00000005774	groups_BaP_48_0.133_vs_DMSO_48_0
99.5408	-0.290746	0.200631	-1.44916	0.147293	0.999077	ENSDARG00000005775	groups_BaP_48_0.133_vs_DMSO_48_0
15.1242	-0.297527	0.420928	-0.706836	0.479669	0.999077	ENSDARG00000005776	groups_BaP_48_0.133_vs_DMSO_48_0
5.78955	0.332112	0.732568	0.453354	0.650294	0.999077	ENSDARG00000005783	groups_BaP_48_0.133_vs_DMSO_48_0
1.28629	1.29269	1.43932	0.898124	0.369119	0.999077	ENSDARG00000005786	groups_BaP_48_0.133_vs_DMSO_48_0
92.4551	0.136255	0.168644	0.807943	0.419123	0.999077	ENSDARG00000005789	groups_BaP_48_0.133_vs_DMSO_48_0
18121.4	0.0868501	0.0866101	1.00277	0.315971	0.999077	ENSDARG00000005791	groups_BaP_48_0.133_vs_DMSO_48_0
44.8168	0.474877	0.248069	1.9143	0.0555823	0.993355	ENSDARG00000005799	groups_BaP_48_0.133_vs_DMSO_48_0
16.1013	0.102029	0.393746	0.259123	0.79554	0.999077	ENSDARG00000005800	groups_BaP_48_0.133_vs_DMSO_48_0
4.15301	-0.664436	0.826621	-0.803797	0.421514	0.999077	ENSDARG00000005821	groups_BaP_48_0.133_vs_DMSO_48_0
137.231	-0.0597469	0.179013	-0.333757	0.738563	0.999077	ENSDARG00000005823	groups_BaP_48_0.133_vs_DMSO_48_0
322.06	-0.0468445	0.119141	-0.393185	0.694182	0.999077	ENSDARG00000005827	groups_BaP_48_0.133_vs_DMSO_48_0
10.5205	1.19339	0.610897	1.9535	0.0507599	0.993001	ENSDARG00000005828	groups_BaP_48_0.133_vs_DMSO_48_0
3.03327	2.7466	1.27777	2.14953	0.0315923	0.98613	ENSDARG00000005834	groups_BaP_48_0.133_vs_DMSO_48_0
1133.57	-0.00914606	0.0686266	-0.133273	0.893978	0.999077	ENSDARG00000005840	groups_BaP_48_0.133_vs_DMSO_48_0
10.3553	0.242685	0.558973	0.434162	0.664171	0.999077	ENSDARG00000005841	groups_BaP_48_0.133_vs_DMSO_48_0
196.161	-0.0790183	0.13835	-0.571149	0.567898	0.999077	ENSDARG00000005842	groups_BaP_48_0.133_vs_DMSO_48_0
1.75891	2.4222	1.44053	1.68147	0.0926721	0.999077	ENSDARG00000005846	groups_BaP_48_0.133_vs_DMSO_48_0
88.6823	-0.216948	0.193095	-1.12353	0.261213	0.999077	ENSDARG00000005861	groups_BaP_48_0.133_vs_DMSO_48_0
78.7692	-0.149648	0.181718	-0.82352	0.410212	0.999077	ENSDARG00000005867	groups_BaP_48_0.133_vs_DMSO_48_0
67.4577	0.163449	0.219603	0.744295	0.456698	0.999077	ENSDARG00000005870	groups_BaP_48_0.133_vs_DMSO_48_0
3.3687	1.15878	0.968443	1.19654	0.231484	0.999077	ENSDARG00000005883	groups_BaP_48_0.133_vs_DMSO_48_0
161.719	0.233554	0.139381	1.67566	0.0938048	0.999077	ENSDARG00000005891	groups_BaP_48_0.133_vs_DMSO_48_0
2.15037	-0.58904	1.55769	-0.37815	0.705319	0.999077	ENSDARG00000005894	groups_BaP_48_0.133_vs_DMSO_48_0
6.85308	-0.392883	0.580419	-0.676896	0.498472	0.999077	ENSDARG00000005897	groups_BaP_48_0.133_vs_DMSO_48_0
136.418	0.144145	0.147072	0.980096	0.327039	0.999077	ENSDARG00000005908	groups_BaP_48_0.133_vs_DMSO_48_0
1.60606	-0.773465	1.33541	-0.579196	0.562457	0.999077	ENSDARG00000005913	groups_BaP_48_0.133_vs_DMSO_48_0
4.38367	-0.58187	0.951241	-0.611695	0.540739	0.999077	ENSDARG00000005915	groups_BaP_48_0.133_vs_DMSO_48_0
65.9102	-0.0530622	0.19335	-0.274436	0.78375	0.999077	ENSDARG00000005916	groups_BaP_48_0.133_vs_DMSO_48_0
138.429	-0.330373	0.150287	-2.19828	0.0279291	0.98613	ENSDARG00000005924	groups_BaP_48_0.133_vs_DMSO_48_0
275.223	0.0733231	0.099765	0.734958	0.462365	0.999077	ENSDARG00000005926	groups_BaP_48_0.133_vs_DMSO_48_0
65.2038	-0.00314136	0.199758	-0.0157258	0.987453	0.999361	ENSDARG00000005927	groups_BaP_48_0.133_vs_DMSO_48_0
213.285	-0.121424	0.121348	-1.00063	0.317006	0.999077	ENSDARG00000005941	groups_BaP_48_0.133_vs_DMSO_48_0
5.53782	0.801396	0.680907	1.17695	0.239214	0.999077	ENSDARG00000005943	groups_BaP_48_0.133_vs_DMSO_48_0
197.595	-0.0799113	0.14288	-0.55929	0.575964	0.999077	ENSDARG00000005945	groups_BaP_48_0.133_vs_DMSO_48_0
24.5963	0.195916	0.356132	0.550123	0.582235	0.999077	ENSDARG00000005948	groups_BaP_48_0.133_vs_DMSO_48_0
1.35815	1.81979	1.48062	1.22907	0.219045	0.999077	ENSDARG00000005972	groups_BaP_48_0.133_vs_DMSO_48_0
169.966	0.0239871	0.168454	0.142396	0.886768	0.999077	ENSDARG00000005980	groups_BaP_48_0.133_vs_DMSO_48_0
149.568	0.0375609	0.160531	0.233978	0.815002	0.999077	ENSDARG00000005989	groups_BaP_48_0.133_vs_DMSO_48_0
57.2104	0.13389	0.221712	0.603889	0.545917	0.999077	ENSDARG00000005993	groups_BaP_48_0.133_vs_DMSO_48_0
115.597	0.175065	0.195826	0.893984	0.371331	0.999077	ENSDARG00000006003	groups_BaP_48_0.133_vs_DMSO_48_0
227.417	-0.163691	0.154314	-1.06077	0.288796	0.999077	ENSDARG00000006008	groups_BaP_48_0.133_vs_DMSO_48_0
94.9247	0.128076	0.174543	0.733782	0.463081	0.999077	ENSDARG00000006010	groups_BaP_48_0.133_vs_DMSO_48_0
8.37402	0.164912	0.540402	0.305165	0.76024	0.999077	ENSDARG00000006011	groups_BaP_48_0.133_vs_DMSO_48_0
900.031	0.0319631	0.102025	0.313286	0.754063	0.999077	ENSDARG00000006019	groups_BaP_48_0.133_vs_DMSO_48_0
30.6708	-0.221718	0.2992	-0.741037	0.458671	0.999077	ENSDARG00000006025	groups_BaP_48_0.133_vs_DMSO_48_0
105.026	-0.0425783	0.241334	-0.176429	0.859957	0.999077	ENSDARG00000006029	groups_BaP_48_0.133_vs_DMSO_48_0
72.2672	-0.0287472	0.225816	-0.127304	0.8987	0.999077	ENSDARG00000006031	groups_BaP_48_0.133_vs_DMSO_48_0
172.209	0.125063	0.128013	0.976956	0.328591	0.999077	ENSDARG00000006038	groups_BaP_48_0.133_vs_DMSO_48_0
192.025	-0.243235	0.144833	-1.67942	0.0930708	0.999077	ENSDARG00000006040	groups_BaP_48_0.133_vs_DMSO_48_0
23.5945	-0.593489	0.339893	-1.74611	0.0807922	0.999077	ENSDARG00000006044	groups_BaP_48_0.133_vs_DMSO_48_0
4.6695	-0.0395537	0.742599	-0.0532638	0.957522	0.999077	ENSDARG00000006052	groups_BaP_48_0.133_vs_DMSO_48_0
60.301	0.159757	0.240247	0.664971	0.506069	0.999077	ENSDARG00000006060	groups_BaP_48_0.133_vs_DMSO_48_0
150.043	-0.0302352	0.134907	-0.224118	0.822665	0.999077	ENSDARG00000006062	groups_BaP_48_0.133_vs_DMSO_48_0
18.8078	0.23232	0.453562	0.512211	0.608503	0.999077	ENSDARG00000006065	groups_BaP_48_0.133_vs_DMSO_48_0
288.877	0.156242	0.127263	1.22771	0.219557	0.999077	ENSDARG00000006074	groups_BaP_48_0.133_vs_DMSO_48_0
1329.48	0.0515615	0.0871758	0.591465	0.554209	0.999077	ENSDARG00000006092	groups_BaP_48_0.133_vs_DMSO_48_0
11.5754	-0.0703874	0.507269	-0.138757	0.889642	0.999077	ENSDARG00000006093	groups_BaP_48_0.133_vs_DMSO_48_0
9.31695	-0.365593	0.49643	-0.736444	0.46146	0.999077	ENSDARG00000006094	groups_BaP_48_0.133_vs_DMSO_48_0
10.4963	-0.960151	0.57512	-1.66948	0.0950224	0.999077	ENSDARG00000006110	groups_BaP_48_0.133_vs_DMSO_48_0
44.8199	-0.247631	0.250965	-0.986716	0.323782	0.999077	ENSDARG00000006112	groups_BaP_48_0.133_vs_DMSO_48_0
195.724	-0.0524612	0.129639	-0.404671	0.685719	0.999077	ENSDARG00000006120	groups_BaP_48_0.133_vs_DMSO_48_0
267.132	0.0946121	0.120819	0.783087	0.433576	0.999077	ENSDARG00000006124	groups_BaP_48_0.133_vs_DMSO_48_0
205.102	0.27799	0.135023	2.05884	0.0395098	0.989213	ENSDARG00000006125	groups_BaP_48_0.133_vs_DMSO_48_0
286.269	-0.0179564	0.106081	-0.169271	0.865583	0.999077	ENSDARG00000006128	groups_BaP_48_0.133_vs_DMSO_48_0
17.7669	-0.331837	0.362219	-0.916123	0.359602	0.999077	ENSDARG00000006137	groups_BaP_48_0.133_vs_DMSO_48_0
19.4267	0.156582	0.355513	0.440439	0.659619	0.999077	ENSDARG00000006169	groups_BaP_48_0.133_vs_DMSO_48_0
5.25881	-1.02461	0.704051	-1.45531	0.145584	0.999077	ENSDARG00000006174	groups_BaP_48_0.133_vs_DMSO_48_0
273.596	-0.0145425	0.12746	-0.114095	0.909163	0.999077	ENSDARG00000006192	groups_BaP_48_0.133_vs_DMSO_48_0
77.9092	-0.0850442	0.213275	-0.398754	0.690074	0.999077	ENSDARG00000006196	groups_BaP_48_0.133_vs_DMSO_48_0
707.548	-0.10813	0.0970654	-1.11399	0.265284	0.999077	ENSDARG00000006200	groups_BaP_48_0.133_vs_DMSO_48_0
2.94256	-0.226836	0.969723	-0.233919	0.815048	0.999077	ENSDARG00000006202	groups_BaP_48_0.133_vs_DMSO_48_0
1.55561	0.549385	1.7868	0.307469	0.758487	0.999077	ENSDARG00000006206	groups_BaP_48_0.133_vs_DMSO_48_0
21.1439	-0.149364	0.400673	-0.372782	0.709311	0.999077	ENSDARG00000006207	groups_BaP_48_0.133_vs_DMSO_48_0
197.867	0.326574	0.136493	2.3926	0.0167297	0.98613	ENSDARG00000006215	groups_BaP_48_0.133_vs_DMSO_48_0
157.686	0.0918973	0.192012	0.478601	0.632222	0.999077	ENSDARG00000006219	groups_BaP_48_0.133_vs_DMSO_48_0
47.1761	-0.0611505	0.233793	-0.261558	0.793662	0.999077	ENSDARG00000006220	groups_BaP_48_0.133_vs_DMSO_48_0
1675.43	0.100189	0.101058	0.991407	0.321487	0.999077	ENSDARG00000006225	groups_BaP_48_0.133_vs_DMSO_48_0
144.952	-0.0654008	0.169063	-0.386843	0.698872	0.999077	ENSDARG00000006235	groups_BaP_48_0.133_vs_DMSO_48_0
96.641	-0.0171457	0.175563	-0.0976612	0.922201	0.999077	ENSDARG00000006240	groups_BaP_48_0.133_vs_DMSO_48_0
1155.11	-0.0288051	0.0906497	-0.317763	0.750664	0.999077	ENSDARG00000006242	groups_BaP_48_0.133_vs_DMSO_48_0
178.649	0.0498244	0.140728	0.354047	0.723304	0.999077	ENSDARG00000006251	groups_BaP_48_0.133_vs_DMSO_48_0
0.7652	2.56222	2.97922	0.860029	0.389773	0.999077	ENSDARG00000006253	groups_BaP_48_0.133_vs_DMSO_48_0
153.537	0.101577	0.128303	0.791697	0.428537	0.999077	ENSDARG00000006257	groups_BaP_48_0.133_vs_DMSO_48_0
4953.01	0.0268167	0.0712809	0.376211	0.70676	0.999077	ENSDARG00000006260	groups_BaP_48_0.133_vs_DMSO_48_0
176.887	0.0533091	0.155663	0.342464	0.732002	0.999077	ENSDARG00000006266	groups_BaP_48_0.133_vs_DMSO_48_0
12.3287	1.38179	0.518842	2.66321	0.00773987	0.98613	ENSDARG00000006272	groups_BaP_48_0.133_vs_DMSO_48_0
6.18854	-0.136809	0.755524	-0.181079	0.856306	0.999077	ENSDARG00000006279	groups_BaP_48_0.133_vs_DMSO_48_0
113.166	-0.0528651	0.168407	-0.313913	0.753587	0.999077	ENSDARG00000006283	groups_BaP_48_0.133_vs_DMSO_48_0
3.00141	-0.835948	0.986932	-0.847017	0.396985	0.999077	ENSDARG00000006288	groups_BaP_48_0.133_vs_DMSO_48_0
261.016	0.0866197	0.127982	0.676811	0.498526	0.999077	ENSDARG00000006290	groups_BaP_48_0.133_vs_DMSO_48_0
4.05177	2.29304	0.933526	2.45632	0.0140367	0.98613	ENSDARG00000006292	groups_BaP_48_0.133_vs_DMSO_48_0
41.2277	0.306762	0.263694	1.16332	0.244698	0.999077	ENSDARG00000006299	groups_BaP_48_0.133_vs_DMSO_48_0
114.214	-0.225861	0.154441	-1.46244	0.14362	0.999077	ENSDARG00000006300	groups_BaP_48_0.133_vs_DMSO_48_0
3.38594	-1.17743	0.977218	-1.20488	0.22825	0.999077	ENSDARG00000006301	groups_BaP_48_0.133_vs_DMSO_48_0
38.8839	-0.00117844	0.270222	-0.004361	0.99652	0.99951	ENSDARG00000006307	groups_BaP_48_0.133_vs_DMSO_48_0
29.9484	0.193008	0.293198	0.658285	0.510355	0.999077	ENSDARG00000006314	groups_BaP_48_0.133_vs_DMSO_48_0
25204.4	-0.0250129	0.0682038	-0.366737	0.713815	0.999077	ENSDARG00000006316	groups_BaP_48_0.133_vs_DMSO_48_0
108.851	-0.102726	0.161416	-0.636406	0.524512	0.999077	ENSDARG00000006332	groups_BaP_48_0.133_vs_DMSO_48_0
2.89807	-0.259904	0.936774	-0.277446	0.781437	0.999077	ENSDARG00000006345	groups_BaP_48_0.133_vs_DMSO_48_0
4.38474	0.394425	0.871538	0.452561	0.650865	0.999077	ENSDARG00000006350	groups_BaP_48_0.133_vs_DMSO_48_0
124.78	0.227057	0.179525	1.26477	0.205955	0.999077	ENSDARG00000006353	groups_BaP_48_0.133_vs_DMSO_48_0
67.6724	-0.210994	0.180033	-1.17198	0.241207	0.999077	ENSDARG00000006356	groups_BaP_48_0.133_vs_DMSO_48_0
1.62378	1.844	1.6021	1.15099	0.249735	0.999077	ENSDARG00000006368	groups_BaP_48_0.133_vs_DMSO_48_0
344.278	0.00713553	0.120862	0.0590389	0.952921	0.999077	ENSDARG00000006370	groups_BaP_48_0.133_vs_DMSO_48_0
2.27072	1.72307	1.11875	1.54018	0.123516	0.999077	ENSDARG00000006383	groups_BaP_48_0.133_vs_DMSO_48_0
34.9897	0.309635	0.312375	0.991229	0.321574	0.999077	ENSDARG00000006385	groups_BaP_48_0.133_vs_DMSO_48_0
101.302	0.118897	0.199091	0.597196	0.550376	0.999077	ENSDARG00000006389	groups_BaP_48_0.133_vs_DMSO_48_0
59.917	-0.119065	0.196375	-0.606312	0.544307	0.999077	ENSDARG00000006392	groups_BaP_48_0.133_vs_DMSO_48_0
154.913	-0.113415	0.176274	-0.643405	0.519962	0.999077	ENSDARG00000006395	groups_BaP_48_0.133_vs_DMSO_48_0
12.2755	1.5582	0.560005	2.78247	0.00539467	0.922903	ENSDARG00000006396	groups_BaP_48_0.133_vs_DMSO_48_0
200.79	-0.0922976	0.257667	-0.358204	0.72019	0.999077	ENSDARG00000006397	groups_BaP_48_0.133_vs_DMSO_48_0
1106.13	0.0810988	0.0667601	1.21478	0.22445	0.999077	ENSDARG00000006399	groups_BaP_48_0.133_vs_DMSO_48_0
105.202	-0.201031	0.175753	-1.14382	0.252696	0.999077	ENSDARG00000006408	groups_BaP_48_0.133_vs_DMSO_48_0
18.9034	-0.09385	0.385894	-0.243202	0.807849	0.999077	ENSDARG00000006409	groups_BaP_48_0.133_vs_DMSO_48_0
3269.74	0.0808506	0.0859528	0.94064	0.34689	0.999077	ENSDARG00000006413	groups_BaP_48_0.133_vs_DMSO_48_0
141.517	-0.197446	0.147568	-1.338	0.180897	0.999077	ENSDARG00000006420	groups_BaP_48_0.133_vs_DMSO_48_0
3.54564	0.848827	0.892902	0.950639	0.341788	0.999077	ENSDARG00000006422	groups_BaP_48_0.133_vs_DMSO_48_0
1146.07	0.0101454	0.121825	0.0832787	0.93363	0.999077	ENSDARG00000006427	groups_BaP_48_0.133_vs_DMSO_48_0
51.1506	-0.184511	0.23241	-0.793903	0.427252	0.999077	ENSDARG00000006434	groups_BaP_48_0.133_vs_DMSO_48_0
103.588	0.121637	0.188684	0.644662	0.519146	0.999077	ENSDARG00000006456	groups_BaP_48_0.133_vs_DMSO_48_0
60.3229	-0.405907	0.212294	-1.912	0.0558758	0.993355	ENSDARG00000006467	groups_BaP_48_0.133_vs_DMSO_48_0
5.20417	1.21926	0.723384	1.68549	0.0918941	0.999077	ENSDARG00000006468	groups_BaP_48_0.133_vs_DMSO_48_0
221.923	0.184931	0.121437	1.52285	0.127795	0.999077	ENSDARG00000006477	groups_BaP_48_0.133_vs_DMSO_48_0
1687.63	-0.07212	0.0712785	-1.01181	0.311631	0.999077	ENSDARG00000006487	groups_BaP_48_0.133_vs_DMSO_48_0
27.9669	-0.286109	0.334236	-0.856007	0.391994	0.999077	ENSDARG00000006491	groups_BaP_48_0.133_vs_DMSO_48_0
195.649	-0.0700528	0.125966	-0.556127	0.578124	0.999077	ENSDARG00000006494	groups_BaP_48_0.133_vs_DMSO_48_0
2003.14	-0.035674	0.0521669	-0.683842	0.494075	0.999077	ENSDARG00000006497	groups_BaP_48_0.133_vs_DMSO_48_0
0.903072	1.96228	2.09471	0.936777	0.348873	0.999077	ENSDARG00000006501	groups_BaP_48_0.133_vs_DMSO_48_0
19.6444	0.026103	0.371307	0.0703004	0.943955	0.999077	ENSDARG00000006508	groups_BaP_48_0.133_vs_DMSO_48_0
418.25	0.0415485	0.115001	0.361288	0.717884	0.999077	ENSDARG00000006514	groups_BaP_48_0.133_vs_DMSO_48_0
217.57	0.188165	0.154384	1.21882	0.222914	0.999077	ENSDARG00000006524	groups_BaP_48_0.133_vs_DMSO_48_0
422.259	0.0957552	0.116115	0.824655	0.409567	0.999077	ENSDARG00000006526	groups_BaP_48_0.133_vs_DMSO_48_0
327.407	-0.101683	0.119327	-0.852136	0.394138	0.999077	ENSDARG00000006527	groups_BaP_48_0.133_vs_DMSO_48_0
2.45819	-0.229074	0.894121	-0.2562	0.797797	0.999077	ENSDARG00000006544	groups_BaP_48_0.133_vs_DMSO_48_0
81.5798	-0.225791	0.180198	-1.25302	0.2102	0.999077	ENSDARG00000006545	groups_BaP_48_0.133_vs_DMSO_48_0
49.9169	0.0875906	0.23348	0.375152	0.707547	0.999077	ENSDARG00000006546	groups_BaP_48_0.133_vs_DMSO_48_0
215.233	0.113346	0.133731	0.847569	0.396678	0.999077	ENSDARG00000006553	groups_BaP_48_0.133_vs_DMSO_48_0
293.016	0.0201048	0.0985572	0.203991	0.838361	0.999077	ENSDARG00000006566	groups_BaP_48_0.133_vs_DMSO_48_0
22.4389	-0.332877	0.349715	-0.951852	0.341172	0.999077	ENSDARG00000006567	groups_BaP_48_0.133_vs_DMSO_48_0
9.16534	-0.0770655	0.548366	-0.140537	0.888236	0.999077	ENSDARG00000006568	groups_BaP_48_0.133_vs_DMSO_48_0
0.650555	-1.56845	4.75176	-0.330076	0.741342	0.999077	ENSDARG00000006577	groups_BaP_48_0.133_vs_DMSO_48_0
1.57637	-0.372646	1.32431	-0.281388	0.778413	0.999077	ENSDARG00000006580	groups_BaP_48_0.133_vs_DMSO_48_0
67.8702	0.222101	0.209863	1.05832	0.289911	0.999077	ENSDARG00000006584	groups_BaP_48_0.133_vs_DMSO_48_0
2.77047	0.578924	0.982922	0.588982	0.555873	0.999077	ENSDARG00000006585	groups_BaP_48_0.133_vs_DMSO_48_0
92.8212	-0.189232	0.195219	-0.969336	0.332378	0.999077	ENSDARG00000006588	groups_BaP_48_0.133_vs_DMSO_48_0
30.0065	-0.0390731	0.316874	-0.123308	0.901863	0.999077	ENSDARG00000006598	groups_BaP_48_0.133_vs_DMSO_48_0
74.686	0.120664	0.210192	0.574066	0.565923	0.999077	ENSDARG00000006600	groups_BaP_48_0.133_vs_DMSO_48_0
6.46355	-0.364398	0.589673	-0.617965	0.536598	0.999077	ENSDARG00000006601	groups_BaP_48_0.133_vs_DMSO_48_0
12.4045	-0.414916	0.4537	-0.914518	0.360445	0.999077	ENSDARG00000006602	groups_BaP_48_0.133_vs_DMSO_48_0
258.771	-0.37343	0.16623	-2.24646	0.0246746	0.98613	ENSDARG00000006603	groups_BaP_48_0.133_vs_DMSO_48_0
66.6899	-0.254888	0.263271	-0.96816	0.332965	0.999077	ENSDARG00000006604	groups_BaP_48_0.133_vs_DMSO_48_0
40.9694	-0.32477	0.26462	-1.22731	0.219707	0.999077	ENSDARG00000006607	groups_BaP_48_0.133_vs_DMSO_48_0
148.849	0.111616	0.155887	0.716004	0.473989	0.999077	ENSDARG00000006609	groups_BaP_48_0.133_vs_DMSO_48_0
41.1981	0.255329	0.245273	1.041	0.297876	0.999077	ENSDARG00000006615	groups_BaP_48_0.133_vs_DMSO_48_0
17.6734	-0.35894	0.434254	-0.826567	0.408482	0.999077	ENSDARG00000006617	groups_BaP_48_0.133_vs_DMSO_48_0
168.184	-0.0293494	0.138984	-0.211171	0.832754	0.999077	ENSDARG00000006621	groups_BaP_48_0.133_vs_DMSO_48_0
38.869	-0.19646	0.271459	-0.72372	0.469238	0.999077	ENSDARG00000006624	groups_BaP_48_0.133_vs_DMSO_48_0
18.5247	0.127139	0.368408	0.345105	0.730015	0.999077	ENSDARG00000006636	groups_BaP_48_0.133_vs_DMSO_48_0
95.7281	0.235845	0.193281	1.22021	0.222384	0.999077	ENSDARG00000006639	groups_BaP_48_0.133_vs_DMSO_48_0
47.0552	-0.224186	0.226532	-0.989644	0.322348	0.999077	ENSDARG00000006640	groups_BaP_48_0.133_vs_DMSO_48_0
87.6419	-0.0138812	0.192852	-0.0719784	0.942619	0.999077	ENSDARG00000006642	groups_BaP_48_0.133_vs_DMSO_48_0
72.7044	0.141905	0.241485	0.587634	0.556778	0.999077	ENSDARG00000006666	groups_BaP_48_0.133_vs_DMSO_48_0
209.357	0.0540773	0.145793	0.370918	0.710699	0.999077	ENSDARG00000006672	groups_BaP_48_0.133_vs_DMSO_48_0
1.51944	2.29582	1.45696	1.57576	0.115081	0.999077	ENSDARG00000006678	groups_BaP_48_0.133_vs_DMSO_48_0
53.7241	0.03505	0.215836	0.162392	0.870997	0.999077	ENSDARG00000006683	groups_BaP_48_0.133_vs_DMSO_48_0
26106.5	-0.0110832	0.0576225	-0.192341	0.847475	0.999077	ENSDARG00000006691	groups_BaP_48_0.133_vs_DMSO_48_0
63.7129	-0.0103263	0.213251	-0.0484233	0.961379	0.999077	ENSDARG00000006712	groups_BaP_48_0.133_vs_DMSO_48_0
86.8286	-0.0732008	0.18688	-0.391699	0.695281	0.999077	ENSDARG00000006719	groups_BaP_48_0.133_vs_DMSO_48_0
210.961	-0.151249	0.119643	-1.26417	0.206169	0.999077	ENSDARG00000006747	groups_BaP_48_0.133_vs_DMSO_48_0
44.9218	0.629809	0.275061	2.28971	0.0220383	0.98613	ENSDARG00000006754	groups_BaP_48_0.133_vs_DMSO_48_0
412.574	-0.231272	0.09786	-2.36329	0.0181133	0.98613	ENSDARG00000006757	groups_BaP_48_0.133_vs_DMSO_48_0
74.9696	0.256409	0.204296	1.25509	0.209447	0.999077	ENSDARG00000006758	groups_BaP_48_0.133_vs_DMSO_48_0
3.21286	-0.499407	0.805796	-0.619768	0.535411	0.999077	ENSDARG00000006760	groups_BaP_48_0.133_vs_DMSO_48_0
580.425	-0.0198604	0.0929311	-0.213711	0.830772	0.999077	ENSDARG00000006766	groups_BaP_48_0.133_vs_DMSO_48_0
121.95	0.151927	0.19603	0.775016	0.43833	0.999077	ENSDARG00000006773	groups_BaP_48_0.133_vs_DMSO_48_0
57.5707	-0.212121	0.223835	-0.947667	0.343299	0.999077	ENSDARG00000006782	groups_BaP_48_0.133_vs_DMSO_48_0
162.172	0.170592	0.128465	1.32792	0.184205	0.999077	ENSDARG00000006786	groups_BaP_48_0.133_vs_DMSO_48_0
65.1166	0.169983	0.224414	0.757452	0.448779	0.999077	ENSDARG00000006791	groups_BaP_48_0.133_vs_DMSO_48_0
175.196	0.0851653	0.129571	0.657287	0.510996	0.999077	ENSDARG00000006812	groups_BaP_48_0.133_vs_DMSO_48_0
6.83175	-1.10104	0.654711	-1.68172	0.0926239	0.999077	ENSDARG00000006818	groups_BaP_48_0.133_vs_DMSO_48_0
40.5387	-0.130991	0.26263	-0.498766	0.617944	0.999077	ENSDARG00000006832	groups_BaP_48_0.133_vs_DMSO_48_0
239.754	-0.16776	0.139899	-1.19915	0.230469	0.999077	ENSDARG00000006837	groups_BaP_48_0.133_vs_DMSO_48_0
1.37378	-0.989859	2.33149	-0.424561	0.671157	0.999077	ENSDARG00000006838	groups_BaP_48_0.133_vs_DMSO_48_0
164.991	0.241662	0.14796	1.63329	0.102408	0.999077	ENSDARG00000006840	groups_BaP_48_0.133_vs_DMSO_48_0
7.63067	-1.06537	0.543602	-1.95984	0.050015	0.993001	ENSDARG00000006848	groups_BaP_48_0.133_vs_DMSO_48_0
4.57297	0.552236	0.845881	0.652854	0.513851	0.999077	ENSDARG00000006849	groups_BaP_48_0.133_vs_DMSO_48_0
349.515	-0.0836635	0.101263	-0.826198	0.408692	0.999077	ENSDARG00000006859	groups_BaP_48_0.133_vs_DMSO_48_0
105.163	0.214789	0.161245	1.33207	0.182838	0.999077	ENSDARG00000006862	groups_BaP_48_0.133_vs_DMSO_48_0
145.234	0.0358528	0.193483	0.185302	0.852992	0.999077	ENSDARG00000006865	groups_BaP_48_0.133_vs_DMSO_48_0
22.8525	0.361299	0.444104	0.813546	0.415905	0.999077	ENSDARG00000006868	groups_BaP_48_0.133_vs_DMSO_48_0
3.03829	0.500253	0.963842	0.519019	0.603747	0.999077	ENSDARG00000006869	groups_BaP_48_0.133_vs_DMSO_48_0
153.456	0.101538	0.15576	0.651888	0.514474	0.999077	ENSDARG00000006878	groups_BaP_48_0.133_vs_DMSO_48_0
241.489	0.106176	0.113098	0.938789	0.347839	0.999077	ENSDARG00000006889	groups_BaP_48_0.133_vs_DMSO_48_0
42.2983	0.0233327	0.263425	0.0885744	0.92942	0.999077	ENSDARG00000006896	groups_BaP_48_0.133_vs_DMSO_48_0
5.25252	0.92395	0.848579	1.08882	0.276233	0.999077	ENSDARG00000006899	groups_BaP_48_0.133_vs_DMSO_48_0
130.879	0.0449034	0.143975	0.311884	0.755129	0.999077	ENSDARG00000006900	groups_BaP_48_0.133_vs_DMSO_48_0
169.56	-0.160764	0.146999	-1.09364	0.274111	0.999077	ENSDARG00000006901	groups_BaP_48_0.133_vs_DMSO_48_0
8.08041	0.0581118	0.542173	0.107183	0.914644	0.999077	ENSDARG00000006911	groups_BaP_48_0.133_vs_DMSO_48_0
132.592	-0.100161	0.172455	-0.580799	0.561376	0.999077	ENSDARG00000006915	groups_BaP_48_0.133_vs_DMSO_48_0
66.7044	0.114108	0.2261	0.504678	0.613785	0.999077	ENSDARG00000006921	groups_BaP_48_0.133_vs_DMSO_48_0
108.915	0.111587	0.172684	0.646193	0.518155	0.999077	ENSDARG00000006923	groups_BaP_48_0.133_vs_DMSO_48_0
29.2071	-0.364285	0.308562	-1.18059	0.237767	0.999077	ENSDARG00000006924	groups_BaP_48_0.133_vs_DMSO_48_0
3.90374	0.709755	0.896374	0.791807	0.428473	0.999077	ENSDARG00000006939	groups_BaP_48_0.133_vs_DMSO_48_0
253.304	0.0780722	0.139158	0.561032	0.574775	0.999077	ENSDARG00000006963	groups_BaP_48_0.133_vs_DMSO_48_0
2.72106	-0.210622	0.910052	-0.23144	0.816973	0.999077	ENSDARG00000006981	groups_BaP_48_0.133_vs_DMSO_48_0
3.07534	-1.10078	0.912302	-1.2066	0.227588	0.999077	ENSDARG00000006983	groups_BaP_48_0.133_vs_DMSO_48_0
2.34098	0.169418	1.29851	0.130472	0.896193	0.999077	ENSDARG00000006990	groups_BaP_48_0.133_vs_DMSO_48_0
73.6059	0.439069	0.208431	2.10654	0.0351572	0.98613	ENSDARG00000007009	groups_BaP_48_0.133_vs_DMSO_48_0
14.5236	0.169361	0.474989	0.356558	0.721422	0.999077	ENSDARG00000007024	groups_BaP_48_0.133_vs_DMSO_48_0
48.9344	-0.606267	0.245943	-2.46507	0.0136985	0.98613	ENSDARG00000007025	groups_BaP_48_0.133_vs_DMSO_48_0
364.409	-0.00978153	0.221763	-0.0441081	0.964818	0.999077	ENSDARG00000007034	groups_BaP_48_0.133_vs_DMSO_48_0
1.51171	-1.32475	1.28287	-1.03265	0.301768	0.999077	ENSDARG00000007040	groups_BaP_48_0.133_vs_DMSO_48_0
2.9156	1.13954	1.00908	1.12928	0.258778	0.999077	ENSDARG00000007045	groups_BaP_48_0.133_vs_DMSO_48_0
183.78	0.192601	0.132472	1.4539	0.145975	0.999077	ENSDARG00000007065	groups_BaP_48_0.133_vs_DMSO_48_0
33.2758	-0.565345	0.340715	-1.65929	0.097057	0.999077	ENSDARG00000007077	groups_BaP_48_0.133_vs_DMSO_48_0
369.673	-0.0103475	0.109861	-0.0941872	0.92496	0.999077	ENSDARG00000007081	groups_BaP_48_0.133_vs_DMSO_48_0
56.1309	0.347633	0.231569	1.5012	0.133303	0.999077	ENSDARG00000007092	groups_BaP_48_0.133_vs_DMSO_48_0
17.1111	0.00756787	0.359452	0.0210539	0.983203	0.999077	ENSDARG00000007097	groups_BaP_48_0.133_vs_DMSO_48_0
545.684	-0.0518759	0.131974	-0.393076	0.694263	0.999077	ENSDARG00000007098	groups_BaP_48_0.133_vs_DMSO_48_0
484.716	0.0716925	0.100128	0.716011	0.473985	0.999077	ENSDARG00000007099	groups_BaP_48_0.133_vs_DMSO_48_0
46.6653	0.105021	0.266362	0.39428	0.693374	0.999077	ENSDARG00000007108	groups_BaP_48_0.133_vs_DMSO_48_0
4.58781	-0.722907	0.800875	-0.902647	0.366714	0.999077	ENSDARG00000007125	groups_BaP_48_0.133_vs_DMSO_48_0
76.2829	-0.0218443	0.19129	-0.114195	0.909083	0.999077	ENSDARG00000007127	groups_BaP_48_0.133_vs_DMSO_48_0
38.5572	0.236017	0.263572	0.895454	0.370545	0.999077	ENSDARG00000007130	groups_BaP_48_0.133_vs_DMSO_48_0
179.647	-0.0794353	0.119621	-0.664058	0.506653	0.999077	ENSDARG00000007135	groups_BaP_48_0.133_vs_DMSO_48_0
37.0589	-0.339132	0.318059	-1.06626	0.286308	0.999077	ENSDARG00000007136	groups_BaP_48_0.133_vs_DMSO_48_0
414.2	-0.0808482	0.140857	-0.573974	0.565986	0.999077	ENSDARG00000007141	groups_BaP_48_0.133_vs_DMSO_48_0
15.2644	-0.57929	0.493041	-1.17493	0.240021	0.999077	ENSDARG00000007149	groups_BaP_48_0.133_vs_DMSO_48_0
2.40347	-0.0297607	0.983933	-0.0302466	0.97587	0.999077	ENSDARG00000007169	groups_BaP_48_0.133_vs_DMSO_48_0
64.6952	-0.35428	0.21757	-1.62835	0.103451	0.999077	ENSDARG00000007171	groups_BaP_48_0.133_vs_DMSO_48_0
83.5589	-0.0159313	0.219788	-0.0724848	0.942216	0.999077	ENSDARG00000007172	groups_BaP_48_0.133_vs_DMSO_48_0
57.7552	0.280513	0.206941	1.35553	0.17525	0.999077	ENSDARG00000007175	groups_BaP_48_0.133_vs_DMSO_48_0
213.745	-0.206487	0.109642	-1.88328	0.0596618	0.994994	ENSDARG00000007179	groups_BaP_48_0.133_vs_DMSO_48_0
60.7775	-0.00681986	0.21254	-0.0320874	0.974402	0.999077	ENSDARG00000007180	groups_BaP_48_0.133_vs_DMSO_48_0
17.502	-0.0331488	0.368423	-0.0899747	0.928307	0.999077	ENSDARG00000007181	groups_BaP_48_0.133_vs_DMSO_48_0
181.377	-0.0175974	0.137369	-0.128103	0.898067	0.999077	ENSDARG00000007184	groups_BaP_48_0.133_vs_DMSO_48_0
4.99109	1.70868	0.835807	2.04435	0.0409192	0.989213	ENSDARG00000007186	groups_BaP_48_0.133_vs_DMSO_48_0
32.5452	0.138063	0.29333	0.470675	0.637873	0.999077	ENSDARG00000007195	groups_BaP_48_0.133_vs_DMSO_48_0
152.564	0.177384	0.138459	1.28113	0.200147	0.999077	ENSDARG00000007196	groups_BaP_48_0.133_vs_DMSO_48_0
69.3826	-0.238779	0.192687	-1.23921	0.215269	0.999077	ENSDARG00000007198	groups_BaP_48_0.133_vs_DMSO_48_0
79.7144	0.0859439	0.19703	0.436197	0.662694	0.999077	ENSDARG00000007207	groups_BaP_48_0.133_vs_DMSO_48_0
516.912	-0.0716656	0.108322	-0.661596	0.50823	0.999077	ENSDARG00000007216	groups_BaP_48_0.133_vs_DMSO_48_0
15.6609	-0.602439	0.44489	-1.35413	0.175695	0.999077	ENSDARG00000007217	groups_BaP_48_0.133_vs_DMSO_48_0
311.681	-0.0560827	0.113787	-0.492873	0.622102	0.999077	ENSDARG00000007219	groups_BaP_48_0.133_vs_DMSO_48_0
5.14917	-0.587012	0.683719	-0.858557	0.390585	0.999077	ENSDARG00000007220	groups_BaP_48_0.133_vs_DMSO_48_0
139.006	-0.167222	0.166551	-1.00402	0.315367	0.999077	ENSDARG00000007221	groups_BaP_48_0.133_vs_DMSO_48_0
106.82	0.02945	0.16926	0.173993	0.861871	0.999077	ENSDARG00000007231	groups_BaP_48_0.133_vs_DMSO_48_0
121.883	-0.103228	0.154327	-0.66889	0.503566	0.999077	ENSDARG00000007241	groups_BaP_48_0.133_vs_DMSO_48_0
2.53148	1.00116	1.0747	0.931578	0.351555	0.999077	ENSDARG00000007244	groups_BaP_48_0.133_vs_DMSO_48_0
26.457	-0.059309	0.327205	-0.18126	0.856164	0.999077	ENSDARG00000007247	groups_BaP_48_0.133_vs_DMSO_48_0
124.662	-0.00770954	0.177033	-0.0435486	0.965264	0.999077	ENSDARG00000007250	groups_BaP_48_0.133_vs_DMSO_48_0
229.486	-0.013277	0.129298	-0.102685	0.918213	0.999077	ENSDARG00000007257	groups_BaP_48_0.133_vs_DMSO_48_0
3.80718	-0.171793	0.756981	-0.226945	0.820467	0.999077	ENSDARG00000007264	groups_BaP_48_0.133_vs_DMSO_48_0
76.4752	0.0244795	0.197803	0.123757	0.901508	0.999077	ENSDARG00000007271	groups_BaP_48_0.133_vs_DMSO_48_0
469.375	-0.0499962	0.129721	-0.385415	0.69993	0.999077	ENSDARG00000007275	groups_BaP_48_0.133_vs_DMSO_48_0
33.7916	0.215726	0.266068	0.810794	0.417484	0.999077	ENSDARG00000007277	groups_BaP_48_0.133_vs_DMSO_48_0
88.3148	0.38468	0.203028	1.89471	0.058131	0.993355	ENSDARG00000007278	groups_BaP_48_0.133_vs_DMSO_48_0
137.38	0.0317337	0.174501	0.181854	0.855697	0.999077	ENSDARG00000007279	groups_BaP_48_0.133_vs_DMSO_48_0
237.465	0.0490522	0.136805	0.358555	0.719928	0.999077	ENSDARG00000007285	groups_BaP_48_0.133_vs_DMSO_48_0
756.487	0.0390464	0.0777782	0.502022	0.615652	0.999077	ENSDARG00000007294	groups_BaP_48_0.133_vs_DMSO_48_0
28.9312	0.370965	0.323951	1.14513	0.252156	0.999077	ENSDARG00000007302	groups_BaP_48_0.133_vs_DMSO_48_0
162.391	-0.0639596	0.142768	-0.447996	0.654156	0.999077	ENSDARG00000007315	groups_BaP_48_0.133_vs_DMSO_48_0
4190.2	0.045361	0.0733492	0.618425	0.536295	0.999077	ENSDARG00000007320	groups_BaP_48_0.133_vs_DMSO_48_0
292.802	0.0752627	0.112885	0.666721	0.504951	0.999077	ENSDARG00000007323	groups_BaP_48_0.133_vs_DMSO_48_0
7.42319	-0.179639	0.667565	-0.269096	0.787856	0.999077	ENSDARG00000007329	groups_BaP_48_0.133_vs_DMSO_48_0
57.1763	-0.639859	0.525237	-1.21823	0.223137	0.999077	ENSDARG00000007344	groups_BaP_48_0.133_vs_DMSO_48_0
179.479	0.0699662	0.131271	0.532992	0.594039	0.999077	ENSDARG00000007347	groups_BaP_48_0.133_vs_DMSO_48_0
6.2468	-0.127053	0.748339	-0.169781	0.865183	0.999077	ENSDARG00000007349	groups_BaP_48_0.133_vs_DMSO_48_0
1.63809	1.91374	1.21617	1.57358	0.115584	0.999077	ENSDARG00000007358	groups_BaP_48_0.133_vs_DMSO_48_0
94.2971	-0.0949296	0.172183	-0.551331	0.581407	0.999077	ENSDARG00000007359	groups_BaP_48_0.133_vs_DMSO_48_0
156.888	-0.0517794	0.124497	-0.41591	0.677476	0.999077	ENSDARG00000007362	groups_BaP_48_0.133_vs_DMSO_48_0
21.6212	0.356999	0.374995	0.952012	0.341091	0.999077	ENSDARG00000007366	groups_BaP_48_0.133_vs_DMSO_48_0
93.6886	-0.214959	0.168966	-1.2722	0.203303	0.999077	ENSDARG00000007369	groups_BaP_48_0.133_vs_DMSO_48_0
54.7102	0.281501	0.220459	1.27688	0.201644	0.999077	ENSDARG00000007370	groups_BaP_48_0.133_vs_DMSO_48_0
337.115	-0.0794512	0.126373	-0.628706	0.529541	0.999077	ENSDARG00000007377	groups_BaP_48_0.133_vs_DMSO_48_0
4.32531	-0.668342	0.752349	-0.88834	0.374358	0.999077	ENSDARG00000007382	groups_BaP_48_0.133_vs_DMSO_48_0
1408.04	0.0634931	0.0692367	0.917045	0.359119	0.999077	ENSDARG00000007385	groups_BaP_48_0.133_vs_DMSO_48_0
91.9804	0.0405409	0.188876	0.214643	0.830046	0.999077	ENSDARG00000007387	groups_BaP_48_0.133_vs_DMSO_48_0
157.385	-0.0165653	0.161739	-0.10242	0.918423	0.999077	ENSDARG00000007396	groups_BaP_48_0.133_vs_DMSO_48_0
0.850204	-0.171941	2.05122	-0.0838239	0.933196	0.999077	ENSDARG00000007398	groups_BaP_48_0.133_vs_DMSO_48_0
238.66	0.0177656	0.133908	0.13267	0.894454	0.999077	ENSDARG00000007405	groups_BaP_48_0.133_vs_DMSO_48_0
88.0763	0.127822	0.179755	0.711088	0.47703	0.999077	ENSDARG00000007406	groups_BaP_48_0.133_vs_DMSO_48_0
203.424	0.1458	0.129626	1.12477	0.260687	0.999077	ENSDARG00000007407	groups_BaP_48_0.133_vs_DMSO_48_0
38.0042	-0.0894932	0.296329	-0.302006	0.762647	0.999077	ENSDARG00000007409	groups_BaP_48_0.133_vs_DMSO_48_0
244.868	0.116307	0.129836	0.895802	0.370359	0.999077	ENSDARG00000007413	groups_BaP_48_0.133_vs_DMSO_48_0
29.2144	-0.021266	0.299159	-0.0710857	0.94333	0.999077	ENSDARG00000007418	groups_BaP_48_0.133_vs_DMSO_48_0
58.1341	0.150315	0.22794	0.65945	0.509607	0.999077	ENSDARG00000007421	groups_BaP_48_0.133_vs_DMSO_48_0
23.5944	-0.587503	0.348931	-1.68372	0.0922354	0.999077	ENSDARG00000007425	groups_BaP_48_0.133_vs_DMSO_48_0
23.3523	0.488831	0.317742	1.53845	0.123938	0.999077	ENSDARG00000007429	groups_BaP_48_0.133_vs_DMSO_48_0
115.878	-0.000134797	0.139792	-0.000964267	0.999231	0.999622	ENSDARG00000007430	groups_BaP_48_0.133_vs_DMSO_48_0
825.549	-0.120334	0.074052	-1.62499	0.104164	0.999077	ENSDARG00000007438	groups_BaP_48_0.133_vs_DMSO_48_0
31.436	0.208114	0.303201	0.686388	0.492468	0.999077	ENSDARG00000007443	groups_BaP_48_0.133_vs_DMSO_48_0
10.0085	-0.602895	0.478139	-1.26092	0.207338	0.999077	ENSDARG00000007444	groups_BaP_48_0.133_vs_DMSO_48_0
47.1851	-0.415039	0.231961	-1.78926	0.0735727	0.999077	ENSDARG00000007449	groups_BaP_48_0.133_vs_DMSO_48_0
17.3083	-0.416378	0.482536	-0.862895	0.388195	0.999077	ENSDARG00000007461	groups_BaP_48_0.133_vs_DMSO_48_0
2.57998	-0.406405	1.11911	-0.363151	0.716492	0.999077	ENSDARG00000007465	groups_BaP_48_0.133_vs_DMSO_48_0
3.05308	0.634401	0.894402	0.709302	0.478137	0.999077	ENSDARG00000007477	groups_BaP_48_0.133_vs_DMSO_48_0
11.3038	-0.628271	0.505735	-1.24229	0.214128	0.999077	ENSDARG00000007480	groups_BaP_48_0.133_vs_DMSO_48_0
144.898	-0.254739	0.165651	-1.5378	0.124097	0.999077	ENSDARG00000007485	groups_BaP_48_0.133_vs_DMSO_48_0
19.846	0.406365	0.407274	0.997768	0.318392	0.999077	ENSDARG00000007494	groups_BaP_48_0.133_vs_DMSO_48_0
26.0374	0.0529278	0.301629	0.175473	0.860708	0.999077	ENSDARG00000007496	groups_BaP_48_0.133_vs_DMSO_48_0
154.334	0.03299	0.162892	0.202526	0.839505	0.999077	ENSDARG00000007523	groups_BaP_48_0.133_vs_DMSO_48_0
497.529	0.0356315	0.0951838	0.374344	0.708149	0.999077	ENSDARG00000007526	groups_BaP_48_0.133_vs_DMSO_48_0
14.5264	0.162918	0.376287	0.432961	0.665043	0.999077	ENSDARG00000007531	groups_BaP_48_0.133_vs_DMSO_48_0
4.73821	1.1774	0.793367	1.48406	0.137793	0.999077	ENSDARG00000007553	groups_BaP_48_0.133_vs_DMSO_48_0
25.9404	0.79653	0.450729	1.7672	0.0771943	0.999077	ENSDARG00000007560	groups_BaP_48_0.133_vs_DMSO_48_0
6.07357	1.60291	0.763001	2.10079	0.0356593	0.986897	ENSDARG00000007566	groups_BaP_48_0.133_vs_DMSO_48_0
2270.57	-0.273697	0.0778959	-3.51362	0.00044204	0.413935	ENSDARG00000007576	groups_BaP_48_0.133_vs_DMSO_48_0
50.1301	0.0171745	0.232659	0.0738182	0.941155	0.999077	ENSDARG00000007597	groups_BaP_48_0.133_vs_DMSO_48_0
34.3492	0.191723	0.28685	0.668374	0.503895	0.999077	ENSDARG00000007601	groups_BaP_48_0.133_vs_DMSO_48_0
105.253	-0.0398477	0.177218	-0.224851	0.822095	0.999077	ENSDARG00000007603	groups_BaP_48_0.133_vs_DMSO_48_0
1.16023	0.271206	2.47063	0.109772	0.91259	0.999077	ENSDARG00000007614	groups_BaP_48_0.133_vs_DMSO_48_0
54.3147	-0.205345	0.202916	-1.01197	0.311552	0.999077	ENSDARG00000007624	groups_BaP_48_0.133_vs_DMSO_48_0
4.00211	0.00385678	0.979094	0.00393913	0.996857	0.999531	ENSDARG00000007630	groups_BaP_48_0.133_vs_DMSO_48_0
95.241	-0.29095	0.184336	-1.57837	0.114481	0.999077	ENSDARG00000007639	groups_BaP_48_0.133_vs_DMSO_48_0
219.693	-0.158948	0.163119	-0.974433	0.329842	0.999077	ENSDARG00000007654	groups_BaP_48_0.133_vs_DMSO_48_0
68.5775	-0.393471	0.258774	-1.52052	0.128381	0.999077	ENSDARG00000007655	groups_BaP_48_0.133_vs_DMSO_48_0
14.5121	0.0769769	0.484045	0.159029	0.873646	0.999077	ENSDARG00000007657	groups_BaP_48_0.133_vs_DMSO_48_0
70.4526	0.273572	0.202156	1.35327	0.175969	0.999077	ENSDARG00000007663	groups_BaP_48_0.133_vs_DMSO_48_0
29.0193	-0.585214	0.283205	-2.06639	0.0387912	0.989213	ENSDARG00000007671	groups_BaP_48_0.133_vs_DMSO_48_0
334.401	-0.098607	0.108266	-0.910782	0.36241	0.999077	ENSDARG00000007678	groups_BaP_48_0.133_vs_DMSO_48_0
266.957	-0.211208	0.14226	-1.48466	0.137634	0.999077	ENSDARG00000007682	groups_BaP_48_0.133_vs_DMSO_48_0
104.099	-0.0854723	0.157443	-0.542878	0.587214	0.999077	ENSDARG00000007691	groups_BaP_48_0.133_vs_DMSO_48_0
211.127	-0.144307	0.14623	-0.98685	0.323716	0.999077	ENSDARG00000007693	groups_BaP_48_0.133_vs_DMSO_48_0
3585.26	-0.0988035	0.134557	-0.73429	0.462772	0.999077	ENSDARG00000007697	groups_BaP_48_0.133_vs_DMSO_48_0
1690.02	-0.0457087	0.0830835	-0.550153	0.582214	0.999077	ENSDARG00000007708	groups_BaP_48_0.133_vs_DMSO_48_0
84.7009	0.186552	0.210049	0.888139	0.374466	0.999077	ENSDARG00000007711	groups_BaP_48_0.133_vs_DMSO_48_0
129.222	-0.0494016	0.169166	-0.29203	0.770264	0.999077	ENSDARG00000007715	groups_BaP_48_0.133_vs_DMSO_48_0
205.424	0.120527	0.136932	0.8802	0.378751	0.999077	ENSDARG00000007720	groups_BaP_48_0.133_vs_DMSO_48_0
30.9305	-0.255043	0.298961	-0.853099	0.393604	0.999077	ENSDARG00000007722	groups_BaP_48_0.133_vs_DMSO_48_0
25.9404	0.123098	0.374337	0.328843	0.742274	0.999077	ENSDARG00000007734	groups_BaP_48_0.133_vs_DMSO_48_0
88.7212	0.00435426	0.198476	0.0219384	0.982497	0.999077	ENSDARG00000007737	groups_BaP_48_0.133_vs_DMSO_48_0
249.454	-0.0549401	0.169423	-0.324277	0.745728	0.999077	ENSDARG00000007739	groups_BaP_48_0.133_vs_DMSO_48_0
5.12456	-1.02216	0.727804	-1.40445	0.160186	0.999077	ENSDARG00000007743	groups_BaP_48_0.133_vs_DMSO_48_0
54.3025	-0.0724182	0.241554	-0.299801	0.764329	0.999077	ENSDARG00000007744	groups_BaP_48_0.133_vs_DMSO_48_0
1011.89	-0.0617016	0.0784588	-0.786421	0.431621	0.999077	ENSDARG00000007745	groups_BaP_48_0.133_vs_DMSO_48_0
8.66677	-0.206495	0.558864	-0.369491	0.711761	0.999077	ENSDARG00000007751	groups_BaP_48_0.133_vs_DMSO_48_0
32.3065	-0.201231	0.29325	-0.686209	0.492581	0.999077	ENSDARG00000007753	groups_BaP_48_0.133_vs_DMSO_48_0
2.99006	-0.19819	0.799453	-0.247907	0.804206	0.999077	ENSDARG00000007755	groups_BaP_48_0.133_vs_DMSO_48_0
116.702	0.0292688	0.194432	0.150534	0.880343	0.999077	ENSDARG00000007760	groups_BaP_48_0.133_vs_DMSO_48_0
33.0878	0.250344	0.33002	0.758572	0.448109	0.999077	ENSDARG00000007764	groups_BaP_48_0.133_vs_DMSO_48_0
2.67159	4.1826	1.33702	3.12829	0.00175826	0.848699	ENSDARG00000007769	groups_BaP_48_0.133_vs_DMSO_48_0
131.79	0.158954	0.140952	1.12771	0.259441	0.999077	ENSDARG00000007774	groups_BaP_48_0.133_vs_DMSO_48_0
1.94758	-1.39518	1.39254	-1.00189	0.316395	0.999077	ENSDARG00000007783	groups_BaP_48_0.133_vs_DMSO_48_0
209.121	-0.0810406	0.142328	-0.569395	0.569088	0.999077	ENSDARG00000007786	groups_BaP_48_0.133_vs_DMSO_48_0
25.024	-0.392848	0.333972	-1.17629	0.239479	0.999077	ENSDARG00000007788	groups_BaP_48_0.133_vs_DMSO_48_0
587.359	0.032294	0.0845803	0.381814	0.702599	0.999077	ENSDARG00000007791	groups_BaP_48_0.133_vs_DMSO_48_0
1076.9	-0.0101513	0.101268	-0.100242	0.920152	0.999077	ENSDARG00000007795	groups_BaP_48_0.133_vs_DMSO_48_0
84.3305	0.142131	0.187035	0.759918	0.447304	0.999077	ENSDARG00000007804	groups_BaP_48_0.133_vs_DMSO_48_0
25.1546	0.0938695	0.387199	0.242432	0.808445	0.999077	ENSDARG00000007807	groups_BaP_48_0.133_vs_DMSO_48_0
57.4988	0.546227	0.221245	2.46888	0.0135538	0.98613	ENSDARG00000007808	groups_BaP_48_0.133_vs_DMSO_48_0
14.7541	1.10412	0.465252	2.37316	0.0176365	0.98613	ENSDARG00000007812	groups_BaP_48_0.133_vs_DMSO_48_0
33.7078	0.0461413	0.301427	0.153076	0.878338	0.999077	ENSDARG00000007813	groups_BaP_48_0.133_vs_DMSO_48_0
163	-0.0208353	0.140251	-0.148557	0.881903	0.999077	ENSDARG00000007818	groups_BaP_48_0.133_vs_DMSO_48_0
48.5907	0.0513065	0.267135	0.192062	0.847694	0.999077	ENSDARG00000007823	groups_BaP_48_0.133_vs_DMSO_48_0
207.29	0.0508551	0.145831	0.348726	0.727295	0.999077	ENSDARG00000007824	groups_BaP_48_0.133_vs_DMSO_48_0
40.8906	-0.140811	0.286189	-0.492022	0.622703	0.999077	ENSDARG00000007825	groups_BaP_48_0.133_vs_DMSO_48_0
5749.12	-0.0479933	0.166006	-0.289106	0.7725	0.999077	ENSDARG00000007836	groups_BaP_48_0.133_vs_DMSO_48_0
1.13653	1.81406	1.91546	0.947065	0.343606	0.999077	ENSDARG00000007842	groups_BaP_48_0.133_vs_DMSO_48_0
465.587	0.0552806	0.0947661	0.583337	0.559667	0.999077	ENSDARG00000007863	groups_BaP_48_0.133_vs_DMSO_48_0
108.621	0.0882944	0.162433	0.543574	0.586735	0.999077	ENSDARG00000007867	groups_BaP_48_0.133_vs_DMSO_48_0
3.94209	-0.389353	0.830024	-0.469086	0.639008	0.999077	ENSDARG00000007869	groups_BaP_48_0.133_vs_DMSO_48_0
4.27218	0.299398	0.754414	0.396862	0.691469	0.999077	ENSDARG00000007885	groups_BaP_48_0.133_vs_DMSO_48_0
28.4331	-0.135855	0.295657	-0.459503	0.645873	0.999077	ENSDARG00000007886	groups_BaP_48_0.133_vs_DMSO_48_0
151.906	0.0823779	0.137721	0.598151	0.549739	0.999077	ENSDARG00000007891	groups_BaP_48_0.133_vs_DMSO_48_0
62.7726	-0.0905924	0.193742	-0.467593	0.640076	0.999077	ENSDARG00000007892	groups_BaP_48_0.133_vs_DMSO_48_0
106.329	-0.228744	0.154059	-1.48478	0.137602	0.999077	ENSDARG00000007901	groups_BaP_48_0.133_vs_DMSO_48_0
2.23179	1.3537	1.25679	1.07712	0.281428	0.999077	ENSDARG00000007906	groups_BaP_48_0.133_vs_DMSO_48_0
31.7251	0.0423329	0.283422	0.149364	0.881267	0.999077	ENSDARG00000007912	groups_BaP_48_0.133_vs_DMSO_48_0
53.7081	0.00359481	0.233286	0.0154094	0.987706	0.999426	ENSDARG00000007916	groups_BaP_48_0.133_vs_DMSO_48_0
56.9878	0.106809	0.231804	0.460771	0.644963	0.999077	ENSDARG00000007918	groups_BaP_48_0.133_vs_DMSO_48_0
111.869	-0.357497	0.206214	-1.73362	0.082985	0.999077	ENSDARG00000007923	groups_BaP_48_0.133_vs_DMSO_48_0
80.2468	0.203793	0.185312	1.09973	0.271451	0.999077	ENSDARG00000007941	groups_BaP_48_0.133_vs_DMSO_48_0
64.8604	-0.025598	0.220125	-0.116289	0.907424	0.999077	ENSDARG00000007943	groups_BaP_48_0.133_vs_DMSO_48_0
9.03521	0.445297	0.598132	0.744479	0.456587	0.999077	ENSDARG00000007944	groups_BaP_48_0.133_vs_DMSO_48_0
4.46747	0.913953	0.999392	0.914509	0.36045	0.999077	ENSDARG00000007950	groups_BaP_48_0.133_vs_DMSO_48_0
159.688	-0.0368283	0.154998	-0.237604	0.812188	0.999077	ENSDARG00000007955	groups_BaP_48_0.133_vs_DMSO_48_0
349.215	0.0499051	0.110875	0.450102	0.652637	0.999077	ENSDARG00000007959	groups_BaP_48_0.133_vs_DMSO_48_0
2907.41	0.0590211	0.0649025	0.909381	0.363149	0.999077	ENSDARG00000007960	groups_BaP_48_0.133_vs_DMSO_48_0
54.6338	-0.0717138	0.214518	-0.334302	0.738151	0.999077	ENSDARG00000007971	groups_BaP_48_0.133_vs_DMSO_48_0
14.9338	-0.500357	0.408529	-1.22478	0.22066	0.999077	ENSDARG00000007975	groups_BaP_48_0.133_vs_DMSO_48_0
66.9502	-0.294522	0.218134	-1.35019	0.176955	0.999077	ENSDARG00000007976	groups_BaP_48_0.133_vs_DMSO_48_0
201.961	0.0582179	0.128302	0.453757	0.650004	0.999077	ENSDARG00000007982	groups_BaP_48_0.133_vs_DMSO_48_0
31.747	-0.179644	0.320135	-0.56115	0.574695	0.999077	ENSDARG00000007988	groups_BaP_48_0.133_vs_DMSO_48_0
166.914	-0.0136227	0.135762	-0.100342	0.920073	0.999077	ENSDARG00000007989	groups_BaP_48_0.133_vs_DMSO_48_0
329.249	0.203725	0.106962	1.90464	0.0568265	0.993355	ENSDARG00000007996	groups_BaP_48_0.133_vs_DMSO_48_0
33.8258	0.0982065	0.298651	0.328834	0.742281	0.999077	ENSDARG00000008014	groups_BaP_48_0.133_vs_DMSO_48_0
0.94138	0.53543	2.20679	0.242628	0.808293	0.999077	ENSDARG00000008019	groups_BaP_48_0.133_vs_DMSO_48_0
144.217	0.054167	0.155421	0.348518	0.727451	0.999077	ENSDARG00000008020	groups_BaP_48_0.133_vs_DMSO_48_0
46.8445	0.121321	0.27429	0.442308	0.658266	0.999077	ENSDARG00000008022	groups_BaP_48_0.133_vs_DMSO_48_0
78.583	-0.0853797	0.187906	-0.454375	0.649559	0.999077	ENSDARG00000008026	groups_BaP_48_0.133_vs_DMSO_48_0
1.22018	-2.83083	1.54925	-1.82723	0.0676648	0.999077	ENSDARG00000008029	groups_BaP_48_0.133_vs_DMSO_48_0
529.255	0.11761	0.120268	0.977899	0.328124	0.999077	ENSDARG00000008030	groups_BaP_48_0.133_vs_DMSO_48_0
124.888	-0.0470349	0.147968	-0.317873	0.750582	0.999077	ENSDARG00000008032	groups_BaP_48_0.133_vs_DMSO_48_0
51.0711	0.503675	0.290386	1.7345	0.082829	0.999077	ENSDARG00000008034	groups_BaP_48_0.133_vs_DMSO_48_0
608.817	0.0710027	0.10307	0.688879	0.4909	0.999077	ENSDARG00000008049	groups_BaP_48_0.133_vs_DMSO_48_0
20.6184	-0.434787	0.340714	-1.27611	0.201918	0.999077	ENSDARG00000008060	groups_BaP_48_0.133_vs_DMSO_48_0
149.458	-0.358353	0.142607	-2.51287	0.0119753	0.98613	ENSDARG00000008068	groups_BaP_48_0.133_vs_DMSO_48_0
1.41115	0.842972	1.63224	0.51645	0.60554	0.999077	ENSDARG00000008075	groups_BaP_48_0.133_vs_DMSO_48_0
278.453	0.0643294	0.126747	0.507543	0.611774	0.999077	ENSDARG00000008097	groups_BaP_48_0.133_vs_DMSO_48_0
38.6839	-0.0565895	0.233076	-0.242794	0.808165	0.999077	ENSDARG00000008100	groups_BaP_48_0.133_vs_DMSO_48_0
89.1958	0.113891	0.192581	0.591393	0.554257	0.999077	ENSDARG00000008105	groups_BaP_48_0.133_vs_DMSO_48_0
11.9824	0.200975	0.559161	0.359422	0.719279	0.999077	ENSDARG00000008107	groups_BaP_48_0.133_vs_DMSO_48_0
146.491	0.0903897	0.161786	0.5587	0.576367	0.999077	ENSDARG00000008119	groups_BaP_48_0.133_vs_DMSO_48_0
115.848	-0.0482716	0.156256	-0.308926	0.757378	0.999077	ENSDARG00000008131	groups_BaP_48_0.133_vs_DMSO_48_0
39.2556	-0.563983	0.299478	-1.88322	0.0596705	0.994994	ENSDARG00000008133	groups_BaP_48_0.133_vs_DMSO_48_0
1.17477	-0.113235	1.8093	-0.0625848	0.950097	0.999077	ENSDARG00000008140	groups_BaP_48_0.133_vs_DMSO_48_0
27.2697	-0.321381	0.294229	-1.09228	0.274709	0.999077	ENSDARG00000008141	groups_BaP_48_0.133_vs_DMSO_48_0
121.554	0.00296577	0.168509	0.0176001	0.985958	0.999077	ENSDARG00000008142	groups_BaP_48_0.133_vs_DMSO_48_0
501.86	0.0652609	0.109703	0.594885	0.55192	0.999077	ENSDARG00000008153	groups_BaP_48_0.133_vs_DMSO_48_0
104.183	0.120699	0.167724	0.719628	0.471754	0.999077	ENSDARG00000008155	groups_BaP_48_0.133_vs_DMSO_48_0
5.28233	-0.299944	0.74572	-0.40222	0.687522	0.999077	ENSDARG00000008164	groups_BaP_48_0.133_vs_DMSO_48_0
11.4032	0.0598441	0.454674	0.13162	0.895285	0.999077	ENSDARG00000008165	groups_BaP_48_0.133_vs_DMSO_48_0
62.3472	0.266374	0.223355	1.1926	0.233025	0.999077	ENSDARG00000008170	groups_BaP_48_0.133_vs_DMSO_48_0
158.571	-0.0667313	0.146567	-0.455294	0.648898	0.999077	ENSDARG00000008184	groups_BaP_48_0.133_vs_DMSO_48_0
14.9707	0.847655	0.449594	1.88538	0.0593787	0.994471	ENSDARG00000008186	groups_BaP_48_0.133_vs_DMSO_48_0
883.45	0.059622	0.0917856	0.649579	0.515964	0.999077	ENSDARG00000008188	groups_BaP_48_0.133_vs_DMSO_48_0
3.88928	-0.546956	0.900998	-0.607055	0.543814	0.999077	ENSDARG00000008191	groups_BaP_48_0.133_vs_DMSO_48_0
1.5683	-1.03128	1.15043	-0.89643	0.370023	0.999077	ENSDARG00000008192	groups_BaP_48_0.133_vs_DMSO_48_0
144.071	-0.122967	0.156466	-0.7859	0.431926	0.999077	ENSDARG00000008200	groups_BaP_48_0.133_vs_DMSO_48_0
11.624	-0.443401	0.49811	-0.890166	0.373377	0.999077	ENSDARG00000008203	groups_BaP_48_0.133_vs_DMSO_48_0
55.5581	-0.218635	0.277492	-0.787896	0.430758	0.999077	ENSDARG00000008209	groups_BaP_48_0.133_vs_DMSO_48_0
162.755	-0.110925	0.147961	-0.749688	0.453443	0.999077	ENSDARG00000008218	groups_BaP_48_0.133_vs_DMSO_48_0
269.134	-0.108504	0.110623	-0.980846	0.326669	0.999077	ENSDARG00000008224	groups_BaP_48_0.133_vs_DMSO_48_0
33.1263	-0.107587	0.324332	-0.33172	0.740101	0.999077	ENSDARG00000008235	groups_BaP_48_0.133_vs_DMSO_48_0
567.835	0.100934	0.103874	0.9717	0.3312	0.999077	ENSDARG00000008237	groups_BaP_48_0.133_vs_DMSO_48_0
13.5971	0.242985	0.422238	0.575468	0.564975	0.999077	ENSDARG00000008238	groups_BaP_48_0.133_vs_DMSO_48_0
11.8446	-0.117297	0.477423	-0.245687	0.805924	0.999077	ENSDARG00000008239	groups_BaP_48_0.133_vs_DMSO_48_0
737.863	0.192692	0.174435	1.10466	0.269305	0.999077	ENSDARG00000008243	groups_BaP_48_0.133_vs_DMSO_48_0
0.910142	0.799958	1.97667	0.404699	0.685699	0.999077	ENSDARG00000008247	groups_BaP_48_0.133_vs_DMSO_48_0
5.24844	1.53966	0.784813	1.96181	0.049784	0.993001	ENSDARG00000008249	groups_BaP_48_0.133_vs_DMSO_48_0
130.966	0.333495	0.150214	2.22013	0.0264098	0.98613	ENSDARG00000008255	groups_BaP_48_0.133_vs_DMSO_48_0
57.5433	-0.308153	0.283626	-1.08647	0.277269	0.999077	ENSDARG00000008263	groups_BaP_48_0.133_vs_DMSO_48_0
59.4565	-0.0436946	0.209207	-0.208859	0.834559	0.999077	ENSDARG00000008275	groups_BaP_48_0.133_vs_DMSO_48_0
269.28	0.0998498	0.114741	0.870217	0.384182	0.999077	ENSDARG00000008278	groups_BaP_48_0.133_vs_DMSO_48_0
61.9611	0.0712935	0.20403	0.349427	0.726769	0.999077	ENSDARG00000008287	groups_BaP_48_0.133_vs_DMSO_48_0
1886.31	0.00191338	0.0745453	0.0256673	0.979523	0.999077	ENSDARG00000008292	groups_BaP_48_0.133_vs_DMSO_48_0
231.798	0.129575	0.130985	0.989233	0.322549	0.999077	ENSDARG00000008305	groups_BaP_48_0.133_vs_DMSO_48_0
39.4367	0.254073	0.266623	0.95293	0.340626	0.999077	ENSDARG00000008306	groups_BaP_48_0.133_vs_DMSO_48_0
270.864	0.146444	0.113455	1.29077	0.196783	0.999077	ENSDARG00000008310	groups_BaP_48_0.133_vs_DMSO_48_0
18.5618	-0.156074	0.413979	-0.37701	0.706166	0.999077	ENSDARG00000008322	groups_BaP_48_0.133_vs_DMSO_48_0
0.559622	1.51777	3.90079	0.389092	0.697208	0.999077	ENSDARG00000008329	groups_BaP_48_0.133_vs_DMSO_48_0
16.4001	-0.430059	0.432528	-0.994292	0.320081	0.999077	ENSDARG00000008333	groups_BaP_48_0.133_vs_DMSO_48_0
196.006	-0.205516	0.136165	-1.50932	0.131218	0.999077	ENSDARG00000008363	groups_BaP_48_0.133_vs_DMSO_48_0
271.842	0.00861218	0.118903	0.0724303	0.942259	0.999077	ENSDARG00000008370	groups_BaP_48_0.133_vs_DMSO_48_0
28.9934	-0.187296	0.353619	-0.529653	0.596353	0.999077	ENSDARG00000008372	groups_BaP_48_0.133_vs_DMSO_48_0
259.343	0.0846829	0.105953	0.799248	0.424147	0.999077	ENSDARG00000008377	groups_BaP_48_0.133_vs_DMSO_48_0
221.823	-0.0187499	0.138878	-0.13501	0.892604	0.999077	ENSDARG00000008380	groups_BaP_48_0.133_vs_DMSO_48_0
861.846	-0.00646586	0.0702856	-0.0919941	0.926703	0.999077	ENSDARG00000008383	groups_BaP_48_0.133_vs_DMSO_48_0
48.0017	-0.268773	0.251456	-1.06887	0.285129	0.999077	ENSDARG00000008384	groups_BaP_48_0.133_vs_DMSO_48_0
125.25	-0.0166751	0.151235	-0.11026	0.912203	0.999077	ENSDARG00000008388	groups_BaP_48_0.133_vs_DMSO_48_0
68.3751	0.397168	0.191712	2.07169	0.0382942	0.989213	ENSDARG00000008395	groups_BaP_48_0.133_vs_DMSO_48_0
2.41487	-0.206968	1.25051	-0.165507	0.868545	0.999077	ENSDARG00000008396	groups_BaP_48_0.133_vs_DMSO_48_0
1.93403	-1.91828	1.2297	-1.55996	0.118769	0.999077	ENSDARG00000008398	groups_BaP_48_0.133_vs_DMSO_48_0
3.36609	2.20314	1.19647	1.84136	0.0655681	0.999077	ENSDARG00000008403	groups_BaP_48_0.133_vs_DMSO_48_0
248.037	-0.055788	0.116618	-0.478383	0.632377	0.999077	ENSDARG00000008407	groups_BaP_48_0.133_vs_DMSO_48_0
108.646	0.161744	0.175262	0.922872	0.356074	0.999077	ENSDARG00000008413	groups_BaP_48_0.133_vs_DMSO_48_0
3.56824	0.958866	1.02932	0.931549	0.351569	0.999077	ENSDARG00000008414	groups_BaP_48_0.133_vs_DMSO_48_0
60.1588	0.163179	0.235379	0.693262	0.488145	0.999077	ENSDARG00000008433	groups_BaP_48_0.133_vs_DMSO_48_0
97.9332	0.264219	0.182174	1.45037	0.146956	0.999077	ENSDARG00000008434	groups_BaP_48_0.133_vs_DMSO_48_0
219.863	-0.206669	0.147091	-1.40504	0.16001	0.999077	ENSDARG00000008447	groups_BaP_48_0.133_vs_DMSO_48_0
9.05092	1.01792	0.671587	1.51569	0.129597	0.999077	ENSDARG00000008450	groups_BaP_48_0.133_vs_DMSO_48_0
6.51694	-0.291161	0.611498	-0.476144	0.633972	0.999077	ENSDARG00000008454	groups_BaP_48_0.133_vs_DMSO_48_0
11.0666	-0.337401	0.497981	-0.677539	0.498064	0.999077	ENSDARG00000008457	groups_BaP_48_0.133_vs_DMSO_48_0
32.8952	0.0513743	0.286748	0.179162	0.857811	0.999077	ENSDARG00000008461	groups_BaP_48_0.133_vs_DMSO_48_0
44.145	-0.309055	0.260455	-1.18659	0.235388	0.999077	ENSDARG00000008472	groups_BaP_48_0.133_vs_DMSO_48_0
55.8106	-0.217026	0.252905	-0.858132	0.390819	0.999077	ENSDARG00000008480	groups_BaP_48_0.133_vs_DMSO_48_0
5.04434	-0.134097	0.575687	-0.232934	0.815813	0.999077	ENSDARG00000008485	groups_BaP_48_0.133_vs_DMSO_48_0
117.557	-0.07006	0.164397	-0.426163	0.669989	0.999077	ENSDARG00000008487	groups_BaP_48_0.133_vs_DMSO_48_0
96.4849	-0.189987	0.165004	-1.15141	0.249565	0.999077	ENSDARG00000008490	groups_BaP_48_0.133_vs_DMSO_48_0
26.5593	-0.243483	0.297563	-0.818256	0.413211	0.999077	ENSDARG00000008491	groups_BaP_48_0.133_vs_DMSO_48_0
270.15	-0.16225	0.121927	-1.33072	0.183281	0.999077	ENSDARG00000008494	groups_BaP_48_0.133_vs_DMSO_48_0
407.62	-0.0103693	0.105172	-0.0985932	0.921461	0.999077	ENSDARG00000008502	groups_BaP_48_0.133_vs_DMSO_48_0
21.2922	0.0692779	0.328995	0.210574	0.833219	0.999077	ENSDARG00000008503	groups_BaP_48_0.133_vs_DMSO_48_0
6.49753	0.560587	0.696602	0.804745	0.420967	0.999077	ENSDARG00000008540	groups_BaP_48_0.133_vs_DMSO_48_0
128.8	0.0154734	0.148241	0.10438	0.916868	0.999077	ENSDARG00000008542	groups_BaP_48_0.133_vs_DMSO_48_0
51.4272	0.224476	0.249022	0.901431	0.367359	0.999077	ENSDARG00000008548	groups_BaP_48_0.133_vs_DMSO_48_0
54.7341	0.14576	0.218204	0.667999	0.504134	0.999077	ENSDARG00000008551	groups_BaP_48_0.133_vs_DMSO_48_0
3.89464	0.133705	0.810568	0.164953	0.868981	0.999077	ENSDARG00000008553	groups_BaP_48_0.133_vs_DMSO_48_0
26.4607	0.602463	0.365817	1.6469	0.0995795	0.999077	ENSDARG00000008560	groups_BaP_48_0.133_vs_DMSO_48_0
293.519	-0.172969	0.122876	-1.40767	0.159228	0.999077	ENSDARG00000008568	groups_BaP_48_0.133_vs_DMSO_48_0
71.6722	-0.237316	0.189434	-1.25277	0.210291	0.999077	ENSDARG00000008573	groups_BaP_48_0.133_vs_DMSO_48_0
1.84785	-0.457293	1.1331	-0.403577	0.686524	0.999077	ENSDARG00000008575	groups_BaP_48_0.133_vs_DMSO_48_0
40.8609	0.102158	0.244508	0.41781	0.676086	0.999077	ENSDARG00000008592	groups_BaP_48_0.133_vs_DMSO_48_0
10.8765	0.179679	0.47983	0.374465	0.708058	0.999077	ENSDARG00000008593	groups_BaP_48_0.133_vs_DMSO_48_0
31.5946	0.313372	0.295975	1.05878	0.2897	0.999077	ENSDARG00000008623	groups_BaP_48_0.133_vs_DMSO_48_0
55.5178	-0.360683	0.224457	-1.60691	0.108073	0.999077	ENSDARG00000008637	groups_BaP_48_0.133_vs_DMSO_48_0
145.522	0.062802	0.155044	0.405059	0.685434	0.999077	ENSDARG00000008639	groups_BaP_48_0.133_vs_DMSO_48_0
214.719	0.195339	0.117665	1.66013	0.0968882	0.999077	ENSDARG00000008660	groups_BaP_48_0.133_vs_DMSO_48_0
45.8039	-0.267168	0.25657	-1.04131	0.297734	0.999077	ENSDARG00000008662	groups_BaP_48_0.133_vs_DMSO_48_0
358.993	0.110502	0.0921128	1.19964	0.23028	0.999077	ENSDARG00000008678	groups_BaP_48_0.133_vs_DMSO_48_0
240.455	0.133676	0.137209	0.974251	0.329932	0.999077	ENSDARG00000008697	groups_BaP_48_0.133_vs_DMSO_48_0
6.22077	-0.146034	0.539347	-0.27076	0.786576	0.999077	ENSDARG00000008703	groups_BaP_48_0.133_vs_DMSO_48_0
393.268	-0.024778	0.0955846	-0.259226	0.795461	0.999077	ENSDARG00000008706	groups_BaP_48_0.133_vs_DMSO_48_0
279.521	-0.0988737	0.103155	-0.958493	0.337814	0.999077	ENSDARG00000008720	groups_BaP_48_0.133_vs_DMSO_48_0
6.63847	0.948893	0.626832	1.51379	0.130079	0.999077	ENSDARG00000008723	groups_BaP_48_0.133_vs_DMSO_48_0
4.70847	0.297491	0.647329	0.459567	0.645827	0.999077	ENSDARG00000008727	groups_BaP_48_0.133_vs_DMSO_48_0
176.788	0.215559	0.200678	1.07416	0.282753	0.999077	ENSDARG00000008732	groups_BaP_48_0.133_vs_DMSO_48_0
928.201	-0.0638951	0.0787342	-0.811529	0.417062	0.999077	ENSDARG00000008735	groups_BaP_48_0.133_vs_DMSO_48_0
78.9635	-0.0282181	0.213064	-0.13244	0.894636	0.999077	ENSDARG00000008740	groups_BaP_48_0.133_vs_DMSO_48_0
680.309	-0.0946897	0.0912121	-1.03813	0.299211	0.999077	ENSDARG00000008748	groups_BaP_48_0.133_vs_DMSO_48_0
12.4012	0.222614	0.593653	0.37499	0.707668	0.999077	ENSDARG00000008757	groups_BaP_48_0.133_vs_DMSO_48_0
89.1866	-0.0340785	0.204032	-0.167025	0.86735	0.999077	ENSDARG00000008765	groups_BaP_48_0.133_vs_DMSO_48_0
177.374	-0.0224646	0.178097	-0.126137	0.899623	0.999077	ENSDARG00000008772	groups_BaP_48_0.133_vs_DMSO_48_0
8.43039	0.11481	0.561911	0.20432	0.838103	0.999077	ENSDARG00000008784	groups_BaP_48_0.133_vs_DMSO_48_0
880.159	-0.0724491	0.092614	-0.782269	0.434056	0.999077	ENSDARG00000008785	groups_BaP_48_0.133_vs_DMSO_48_0
4.66003	0.129189	0.837454	0.154264	0.877401	0.999077	ENSDARG00000008788	groups_BaP_48_0.133_vs_DMSO_48_0
2189.66	0.00441197	0.0569766	0.0774347	0.938278	0.999077	ENSDARG00000008803	groups_BaP_48_0.133_vs_DMSO_48_0
66.9783	-0.0187598	0.202769	-0.0925181	0.926286	0.999077	ENSDARG00000008805	groups_BaP_48_0.133_vs_DMSO_48_0
113.706	0.00493242	0.158567	0.0311062	0.975185	0.999077	ENSDARG00000008808	groups_BaP_48_0.133_vs_DMSO_48_0
51.5338	0.0389778	0.240927	0.161783	0.871477	0.999077	ENSDARG00000008811	groups_BaP_48_0.133_vs_DMSO_48_0
283.323	-0.0834702	0.121154	-0.688959	0.490849	0.999077	ENSDARG00000008816	groups_BaP_48_0.133_vs_DMSO_48_0
37.045	0.0414417	0.341744	0.121265	0.903481	0.999077	ENSDARG00000008818	groups_BaP_48_0.133_vs_DMSO_48_0
87.7839	-0.294691	0.184872	-1.59403	0.11093	0.999077	ENSDARG00000008829	groups_BaP_48_0.133_vs_DMSO_48_0
21.8181	-0.192387	0.394473	-0.487705	0.625759	0.999077	ENSDARG00000008832	groups_BaP_48_0.133_vs_DMSO_48_0
113.816	-0.104882	0.184477	-0.56854	0.569669	0.999077	ENSDARG00000008840	groups_BaP_48_0.133_vs_DMSO_48_0
33.2513	-0.277713	0.28003	-0.991725	0.321331	0.999077	ENSDARG00000008852	groups_BaP_48_0.133_vs_DMSO_48_0
0.891359	-0.171954	2.01437	-0.0853636	0.931972	0.999077	ENSDARG00000008858	groups_BaP_48_0.133_vs_DMSO_48_0
41.3637	-0.264286	0.285757	-0.92486	0.355039	0.999077	ENSDARG00000008859	groups_BaP_48_0.133_vs_DMSO_48_0
243.134	-0.00289895	0.125472	-0.0231045	0.981567	0.999077	ENSDARG00000008861	groups_BaP_48_0.133_vs_DMSO_48_0
517.09	-0.233624	0.106003	-2.20394	0.0275285	0.98613	ENSDARG00000008867	groups_BaP_48_0.133_vs_DMSO_48_0
113.116	-0.183618	0.174301	-1.05345	0.292133	0.999077	ENSDARG00000008880	groups_BaP_48_0.133_vs_DMSO_48_0
90.2524	0.132461	0.184538	0.7178	0.472881	0.999077	ENSDARG00000008884	groups_BaP_48_0.133_vs_DMSO_48_0
170.294	0.0293762	0.135119	0.217409	0.82789	0.999077	ENSDARG00000008886	groups_BaP_48_0.133_vs_DMSO_48_0
21.8489	-0.417677	0.386677	-1.08017	0.280067	0.999077	ENSDARG00000008890	groups_BaP_48_0.133_vs_DMSO_48_0
89.497	-0.106923	0.167557	-0.638126	0.523392	0.999077	ENSDARG00000008904	groups_BaP_48_0.133_vs_DMSO_48_0
16.1549	-0.140642	0.4213	-0.333829	0.738509	0.999077	ENSDARG00000008906	groups_BaP_48_0.133_vs_DMSO_48_0
175.078	-0.179977	0.144887	-1.24219	0.214166	0.999077	ENSDARG00000008920	groups_BaP_48_0.133_vs_DMSO_48_0
16.9881	-0.291176	0.454676	-0.640403	0.521911	0.999077	ENSDARG00000008931	groups_BaP_48_0.133_vs_DMSO_48_0
191.835	-0.0106888	0.115834	-0.0922771	0.926478	0.999077	ENSDARG00000008936	groups_BaP_48_0.133_vs_DMSO_48_0
11.9829	0.40269	0.491361	0.819539	0.412479	0.999077	ENSDARG00000008946	groups_BaP_48_0.133_vs_DMSO_48_0
568.501	-0.0357098	0.094759	-0.376849	0.706286	0.999077	ENSDARG00000008947	groups_BaP_48_0.133_vs_DMSO_48_0
3.82079	-1.81965	0.922226	-1.97311	0.048483	0.993001	ENSDARG00000008953	groups_BaP_48_0.133_vs_DMSO_48_0
105.835	0.213999	0.169382	1.26341	0.206443	0.999077	ENSDARG00000008966	groups_BaP_48_0.133_vs_DMSO_48_0
391.666	-0.062799	0.114103	-0.550371	0.582065	0.999077	ENSDARG00000008969	groups_BaP_48_0.133_vs_DMSO_48_0
94.973	-0.146195	0.183574	-0.796378	0.425812	0.999077	ENSDARG00000008976	groups_BaP_48_0.133_vs_DMSO_48_0
122.122	-0.126315	0.174319	-0.724621	0.468685	0.999077	ENSDARG00000008979	groups_BaP_48_0.133_vs_DMSO_48_0
2014.06	-0.00770695	0.0903841	-0.0852689	0.932048	0.999077	ENSDARG00000008982	groups_BaP_48_0.133_vs_DMSO_48_0
1.12876	0.294629	1.75334	0.168039	0.866553	0.999077	ENSDARG00000008983	groups_BaP_48_0.133_vs_DMSO_48_0
49.2402	-0.280403	0.25383	-1.10469	0.269295	0.999077	ENSDARG00000008986	groups_BaP_48_0.133_vs_DMSO_48_0
367.001	-0.0218904	0.159175	-0.137524	0.890617	0.999077	ENSDARG00000009001	groups_BaP_48_0.133_vs_DMSO_48_0
423.723	0.187318	0.123927	1.51153	0.130655	0.999077	ENSDARG00000009014	groups_BaP_48_0.133_vs_DMSO_48_0
379.507	-0.0360062	0.132137	-0.272492	0.785244	0.999077	ENSDARG00000009018	groups_BaP_48_0.133_vs_DMSO_48_0
195.987	-0.0732553	0.174302	-0.420279	0.674282	0.999077	ENSDARG00000009021	groups_BaP_48_0.133_vs_DMSO_48_0
113.183	-0.0511115	0.195129	-0.261937	0.79337	0.999077	ENSDARG00000009023	groups_BaP_48_0.133_vs_DMSO_48_0
23.1067	0.0706027	0.395007	0.178738	0.858144	0.999077	ENSDARG00000009026	groups_BaP_48_0.133_vs_DMSO_48_0
85.8906	0.0547231	0.177762	0.307844	0.758201	0.999077	ENSDARG00000009031	groups_BaP_48_0.133_vs_DMSO_48_0
31.4985	0.493457	0.314495	1.56904	0.116638	0.999077	ENSDARG00000009040	groups_BaP_48_0.133_vs_DMSO_48_0
9.5846	0.725359	0.563573	1.28707	0.198069	0.999077	ENSDARG00000009046	groups_BaP_48_0.133_vs_DMSO_48_0
11.314	-0.220824	0.484137	-0.456119	0.648305	0.999077	ENSDARG00000009074	groups_BaP_48_0.133_vs_DMSO_48_0
2.0531	-1.97224	1.54864	-1.27353	0.20283	0.999077	ENSDARG00000009087	groups_BaP_48_0.133_vs_DMSO_48_0
2.39693	-1.93735	1.19449	-1.62191	0.104823	0.999077	ENSDARG00000009094	groups_BaP_48_0.133_vs_DMSO_48_0
1155.78	-0.00360654	0.111918	-0.032225	0.974293	0.999077	ENSDARG00000009106	groups_BaP_48_0.133_vs_DMSO_48_0
36.7636	-0.297055	0.261915	-1.13416	0.256726	0.999077	ENSDARG00000009113	groups_BaP_48_0.133_vs_DMSO_48_0
24.0941	0.0457508	0.334176	0.136906	0.891105	0.999077	ENSDARG00000009123	groups_BaP_48_0.133_vs_DMSO_48_0
3.13543	1.13723	0.985097	1.15443	0.248322	0.999077	ENSDARG00000009131	groups_BaP_48_0.133_vs_DMSO_48_0
73.0136	-0.18436	0.213911	-0.861854	0.388768	0.999077	ENSDARG00000009133	groups_BaP_48_0.133_vs_DMSO_48_0
60.2349	0.264322	0.218498	1.20972	0.226385	0.999077	ENSDARG00000009134	groups_BaP_48_0.133_vs_DMSO_48_0
152.155	0.334141	0.146027	2.28821	0.0221251	0.98613	ENSDARG00000009136	groups_BaP_48_0.133_vs_DMSO_48_0
116.534	0.195184	0.157983	1.23548	0.216653	0.999077	ENSDARG00000009142	groups_BaP_48_0.133_vs_DMSO_48_0
5.89566	0.0166948	0.763544	0.0218649	0.982556	0.999077	ENSDARG00000009160	groups_BaP_48_0.133_vs_DMSO_48_0
62.2502	0.277968	0.203553	1.36558	0.17207	0.999077	ENSDARG00000009169	groups_BaP_48_0.133_vs_DMSO_48_0
140.325	0.280323	0.151849	1.84606	0.0648831	0.999077	ENSDARG00000009170	groups_BaP_48_0.133_vs_DMSO_48_0
28.1763	-0.0534964	0.298601	-0.179156	0.857815	0.999077	ENSDARG00000009178	groups_BaP_48_0.133_vs_DMSO_48_0
86.4892	-0.316036	0.210505	-1.50132	0.133273	0.999077	ENSDARG00000009194	groups_BaP_48_0.133_vs_DMSO_48_0
107.581	0.0776574	0.197787	0.39263	0.694592	0.999077	ENSDARG00000009196	groups_BaP_48_0.133_vs_DMSO_48_0
35.0887	0.0528859	0.251395	0.21037	0.833379	0.999077	ENSDARG00000009208	groups_BaP_48_0.133_vs_DMSO_48_0
86.8682	-0.327814	0.193133	-1.69735	0.0896303	0.999077	ENSDARG00000009209	groups_BaP_48_0.133_vs_DMSO_48_0
13695.6	-0.0147229	0.128922	-0.1142	0.90908	0.999077	ENSDARG00000009212	groups_BaP_48_0.133_vs_DMSO_48_0
31.2302	-0.187292	0.298577	-0.62728	0.530476	0.999077	ENSDARG00000009214	groups_BaP_48_0.133_vs_DMSO_48_0
9.78225	0.214672	0.520591	0.412361	0.680075	0.999077	ENSDARG00000009215	groups_BaP_48_0.133_vs_DMSO_48_0
3.79505	-0.713142	0.886265	-0.80466	0.421016	0.999077	ENSDARG00000009217	groups_BaP_48_0.133_vs_DMSO_48_0
21.2011	0.226759	0.397086	0.571058	0.567961	0.999077	ENSDARG00000009218	groups_BaP_48_0.133_vs_DMSO_48_0
21.0762	0.0496433	0.374709	0.132485	0.894601	0.999077	ENSDARG00000009242	groups_BaP_48_0.133_vs_DMSO_48_0
1353.59	-0.00593864	0.07562	-0.0785326	0.937404	0.999077	ENSDARG00000009250	groups_BaP_48_0.133_vs_DMSO_48_0
21.5992	-0.211338	0.369631	-0.571754	0.567488	0.999077	ENSDARG00000009252	groups_BaP_48_0.133_vs_DMSO_48_0
415.349	-0.0470965	0.114647	-0.410796	0.681222	0.999077	ENSDARG00000009253	groups_BaP_48_0.133_vs_DMSO_48_0
2.96868	-2.22174	1.09941	-2.02086	0.0432947	0.989213	ENSDARG00000009262	groups_BaP_48_0.133_vs_DMSO_48_0
21.5025	-0.29168	0.371821	-0.784463	0.432769	0.999077	ENSDARG00000009266	groups_BaP_48_0.133_vs_DMSO_48_0
56.5936	-0.308674	0.203547	-1.51647	0.1294	0.999077	ENSDARG00000009267	groups_BaP_48_0.133_vs_DMSO_48_0
220.047	-0.162476	0.144529	-1.12418	0.260938	0.999077	ENSDARG00000009273	groups_BaP_48_0.133_vs_DMSO_48_0
791.104	-0.0189641	0.101496	-0.186846	0.851782	0.999077	ENSDARG00000009280	groups_BaP_48_0.133_vs_DMSO_48_0
1.42238	1.88329	1.70314	1.10578	0.268823	0.999077	ENSDARG00000009281	groups_BaP_48_0.133_vs_DMSO_48_0
21974.6	-0.146739	0.0718289	-2.0429	0.041062	0.989213	ENSDARG00000009285	groups_BaP_48_0.133_vs_DMSO_48_0
6.63402	0.606184	0.829784	0.730531	0.465065	0.999077	ENSDARG00000009299	groups_BaP_48_0.133_vs_DMSO_48_0
33.803	-0.0808946	0.29413	-0.27503	0.783293	0.999077	ENSDARG00000009311	groups_BaP_48_0.133_vs_DMSO_48_0
43.8966	-0.0144049	0.248066	-0.0580689	0.953694	0.999077	ENSDARG00000009313	groups_BaP_48_0.133_vs_DMSO_48_0
208.279	0.308766	0.129161	2.39054	0.0168235	0.98613	ENSDARG00000009315	groups_BaP_48_0.133_vs_DMSO_48_0
469.198	-0.160214	0.105371	-1.52047	0.128393	0.999077	ENSDARG00000009336	groups_BaP_48_0.133_vs_DMSO_48_0
126.844	-0.2629	0.143447	-1.83273	0.0668424	0.999077	ENSDARG00000009341	groups_BaP_48_0.133_vs_DMSO_48_0
337.645	0.13251	0.111187	1.19178	0.233348	0.999077	ENSDARG00000009342	groups_BaP_48_0.133_vs_DMSO_48_0
212.726	0.174093	0.119705	1.45435	0.145848	0.999077	ENSDARG00000009346	groups_BaP_48_0.133_vs_DMSO_48_0
110.357	-0.0109815	0.18583	-0.0590945	0.952877	0.999077	ENSDARG00000009350	groups_BaP_48_0.133_vs_DMSO_48_0
1.98706	-0.0940707	1.11145	-0.0846376	0.932549	0.999077	ENSDARG00000009351	groups_BaP_48_0.133_vs_DMSO_48_0
1.55944	-0.0194554	1.19434	-0.0162897	0.987003	0.999304	ENSDARG00000009386	groups_BaP_48_0.133_vs_DMSO_48_0
137.166	0.0641122	0.16446	0.389833	0.69666	0.999077	ENSDARG00000009387	groups_BaP_48_0.133_vs_DMSO_48_0
93.7692	0.0381034	0.18722	0.203523	0.838726	0.999077	ENSDARG00000009390	groups_BaP_48_0.133_vs_DMSO_48_0
426.406	0.244226	0.0943024	2.58981	0.00960279	0.98613	ENSDARG00000009401	groups_BaP_48_0.133_vs_DMSO_48_0
1.72501	-0.838184	1.05416	-0.795121	0.426543	0.999077	ENSDARG00000009402	groups_BaP_48_0.133_vs_DMSO_48_0
149.459	-0.0284317	0.135405	-0.209975	0.833687	0.999077	ENSDARG00000009418	groups_BaP_48_0.133_vs_DMSO_48_0
16.3731	-0.861575	0.37759	-2.28177	0.0225027	0.98613	ENSDARG00000009430	groups_BaP_48_0.133_vs_DMSO_48_0
95.8289	0.31729	0.200147	1.58529	0.112901	0.999077	ENSDARG00000009436	groups_BaP_48_0.133_vs_DMSO_48_0
121.853	-0.163381	0.144651	-1.12948	0.258695	0.999077	ENSDARG00000009438	groups_BaP_48_0.133_vs_DMSO_48_0
3.6487	0.497765	1.49531	0.332883	0.739223	0.999077	ENSDARG00000009443	groups_BaP_48_0.133_vs_DMSO_48_0
9826.97	-0.0390127	0.0689254	-0.566013	0.571385	0.999077	ENSDARG00000009447	groups_BaP_48_0.133_vs_DMSO_48_0
10.8095	0.688266	0.536851	1.28204	0.199828	0.999077	ENSDARG00000009459	groups_BaP_48_0.133_vs_DMSO_48_0
3.18139	-0.268195	0.976749	-0.27458	0.783639	0.999077	ENSDARG00000009466	groups_BaP_48_0.133_vs_DMSO_48_0
9.11471	0.105708	0.536753	0.196941	0.843874	0.999077	ENSDARG00000009470	groups_BaP_48_0.133_vs_DMSO_48_0
116.481	0.00919711	0.181088	0.0507882	0.959494	0.999077	ENSDARG00000009472	groups_BaP_48_0.133_vs_DMSO_48_0
75.8505	0.114327	0.195653	0.584335	0.558995	0.999077	ENSDARG00000009473	groups_BaP_48_0.133_vs_DMSO_48_0
2.54985	-0.207	1.11166	-0.186209	0.852281	0.999077	ENSDARG00000009477	groups_BaP_48_0.133_vs_DMSO_48_0
671.99	0.0361147	0.080296	0.44977	0.652877	0.999077	ENSDARG00000009480	groups_BaP_48_0.133_vs_DMSO_48_0
346.274	0.348829	0.108006	3.22972	0.00123913	0.787379	ENSDARG00000009484	groups_BaP_48_0.133_vs_DMSO_48_0
30.2025	0.259483	0.287475	0.902625	0.366725	0.999077	ENSDARG00000009488	groups_BaP_48_0.133_vs_DMSO_48_0
2.89031	-0.9431	1.07272	-0.87917	0.379309	0.999077	ENSDARG00000009493	groups_BaP_48_0.133_vs_DMSO_48_0
84.1858	0.256166	0.216893	1.18107	0.237574	0.999077	ENSDARG00000009494	groups_BaP_48_0.133_vs_DMSO_48_0
78.7595	-0.035231	0.200916	-0.175352	0.860803	0.999077	ENSDARG00000009499	groups_BaP_48_0.133_vs_DMSO_48_0
353.94	-0.29341	0.132768	-2.20995	0.0271088	0.98613	ENSDARG00000009505	groups_BaP_48_0.133_vs_DMSO_48_0
13.7812	-0.16571	0.402487	-0.411716	0.680547	0.999077	ENSDARG00000009524	groups_BaP_48_0.133_vs_DMSO_48_0
206.706	0.0550729	0.146545	0.375808	0.707059	0.999077	ENSDARG00000009525	groups_BaP_48_0.133_vs_DMSO_48_0
460.662	0.0451445	0.0827362	0.545644	0.585311	0.999077	ENSDARG00000009534	groups_BaP_48_0.133_vs_DMSO_48_0
193.74	0.164985	0.122881	1.34264	0.179387	0.999077	ENSDARG00000009544	groups_BaP_48_0.133_vs_DMSO_48_0
45.264	-0.496539	0.295279	-1.68159	0.0926484	0.999077	ENSDARG00000009549	groups_BaP_48_0.133_vs_DMSO_48_0
22.1535	-0.252136	0.320775	-0.786019	0.431856	0.999077	ENSDARG00000009550	groups_BaP_48_0.133_vs_DMSO_48_0
745.763	-0.0551805	0.0770594	-0.716078	0.473943	0.999077	ENSDARG00000009553	groups_BaP_48_0.133_vs_DMSO_48_0
56.6118	0.00666571	0.233671	0.028526	0.977243	0.999077	ENSDARG00000009557	groups_BaP_48_0.133_vs_DMSO_48_0
179.312	-0.025432	0.151034	-0.168386	0.86628	0.999077	ENSDARG00000009567	groups_BaP_48_0.133_vs_DMSO_48_0
5.39029	-0.0153199	0.662146	-0.0231368	0.981541	0.999077	ENSDARG00000009568	groups_BaP_48_0.133_vs_DMSO_48_0
486.981	-0.149956	0.0948373	-1.58119	0.113834	0.999077	ENSDARG00000009585	groups_BaP_48_0.133_vs_DMSO_48_0
64.3926	0.151719	0.205149	0.739554	0.459571	0.999077	ENSDARG00000009594	groups_BaP_48_0.133_vs_DMSO_48_0
116.972	-0.00464814	0.147952	-0.0314165	0.974937	0.999077	ENSDARG00000009607	groups_BaP_48_0.133_vs_DMSO_48_0
52.11	0.218456	0.247841	0.881435	0.378082	0.999077	ENSDARG00000009610	groups_BaP_48_0.133_vs_DMSO_48_0
11.6452	0.168369	0.483235	0.348421	0.727524	0.999077	ENSDARG00000009624	groups_BaP_48_0.133_vs_DMSO_48_0
73.7669	0.0428013	0.186167	0.229908	0.818163	0.999077	ENSDARG00000009629	groups_BaP_48_0.133_vs_DMSO_48_0
8.2604	-0.341648	0.482479	-0.708109	0.478877	0.999077	ENSDARG00000009637	groups_BaP_48_0.133_vs_DMSO_48_0
478.44	-0.0114813	0.109968	-0.104406	0.916847	0.999077	ENSDARG00000009640	groups_BaP_48_0.133_vs_DMSO_48_0
85.0806	0.0869793	0.171614	0.506832	0.612272	0.999077	ENSDARG00000009653	groups_BaP_48_0.133_vs_DMSO_48_0
153.773	0.194222	0.145588	1.33405	0.182187	0.999077	ENSDARG00000009657	groups_BaP_48_0.133_vs_DMSO_48_0
71.4953	0.075145	0.25256	0.297533	0.76606	0.999077	ENSDARG00000009677	groups_BaP_48_0.133_vs_DMSO_48_0
50.4274	-0.333014	0.257661	-1.29245	0.196201	0.999077	ENSDARG00000009681	groups_BaP_48_0.133_vs_DMSO_48_0
103.734	0.0554033	0.174192	0.318059	0.75044	0.999077	ENSDARG00000009685	groups_BaP_48_0.133_vs_DMSO_48_0
47.1741	0.0752653	0.288234	0.261126	0.793996	0.999077	ENSDARG00000009689	groups_BaP_48_0.133_vs_DMSO_48_0
99.8562	0.12872	0.195119	0.659699	0.509447	0.999077	ENSDARG00000009693	groups_BaP_48_0.133_vs_DMSO_48_0
1.52788	0.614942	1.41004	0.436116	0.662752	0.999077	ENSDARG00000009702	groups_BaP_48_0.133_vs_DMSO_48_0
97.8969	-0.0122676	0.196546	-0.0624161	0.950231	0.999077	ENSDARG00000009724	groups_BaP_48_0.133_vs_DMSO_48_0
6.63528	-0.657229	0.756517	-0.868756	0.384981	0.999077	ENSDARG00000009727	groups_BaP_48_0.133_vs_DMSO_48_0
10.2278	0.537309	0.591641	0.908167	0.36379	0.999077	ENSDARG00000009733	groups_BaP_48_0.133_vs_DMSO_48_0
81.3205	0.0331708	0.201867	0.16432	0.869479	0.999077	ENSDARG00000009735	groups_BaP_48_0.133_vs_DMSO_48_0
3.94632	0.339461	0.802631	0.422935	0.672343	0.999077	ENSDARG00000009738	groups_BaP_48_0.133_vs_DMSO_48_0
313.581	-0.232242	0.117474	-1.97696	0.0480466	0.993001	ENSDARG00000009740	groups_BaP_48_0.133_vs_DMSO_48_0
11.7419	0.770882	0.538804	1.43073	0.152508	0.999077	ENSDARG00000009743	groups_BaP_48_0.133_vs_DMSO_48_0
90.327	0.10224	0.170516	0.599591	0.548779	0.999077	ENSDARG00000009745	groups_BaP_48_0.133_vs_DMSO_48_0
13.1828	0.275472	0.421277	0.653898	0.513178	0.999077	ENSDARG00000009748	groups_BaP_48_0.133_vs_DMSO_48_0
345.236	-0.0745755	0.163865	-0.455102	0.649036	0.999077	ENSDARG00000009753	groups_BaP_48_0.133_vs_DMSO_48_0
175.034	0.156386	0.138238	1.13129	0.257935	0.999077	ENSDARG00000009754	groups_BaP_48_0.133_vs_DMSO_48_0
17.9303	0.104337	0.421221	0.247701	0.804366	0.999077	ENSDARG00000009764	groups_BaP_48_0.133_vs_DMSO_48_0
160.128	0.0417835	0.137436	0.304022	0.761111	0.999077	ENSDARG00000009771	groups_BaP_48_0.133_vs_DMSO_48_0
528.454	-0.157653	0.118181	-1.334	0.182203	0.999077	ENSDARG00000009779	groups_BaP_48_0.133_vs_DMSO_48_0
6.13997	-0.777764	0.615043	-1.26457	0.206026	0.999077	ENSDARG00000009782	groups_BaP_48_0.133_vs_DMSO_48_0
47.7192	-0.0716796	0.249103	-0.28775	0.773538	0.999077	ENSDARG00000009783	groups_BaP_48_0.133_vs_DMSO_48_0
3.63995	-0.0516881	1.00937	-0.0512085	0.959159	0.999077	ENSDARG00000009796	groups_BaP_48_0.133_vs_DMSO_48_0
94.8986	-0.0364968	0.203589	-0.179266	0.857728	0.999077	ENSDARG00000009806	groups_BaP_48_0.133_vs_DMSO_48_0
52.0763	-0.78212	0.237475	-3.29348	0.000989566	0.677168	ENSDARG00000009822	groups_BaP_48_0.133_vs_DMSO_48_0
391.744	0.114049	0.100833	1.13106	0.258028	0.999077	ENSDARG00000009823	groups_BaP_48_0.133_vs_DMSO_48_0
1.95703	0.0639685	1.05807	0.0604579	0.951791	0.999077	ENSDARG00000009825	groups_BaP_48_0.133_vs_DMSO_48_0
2280.08	0.0747135	0.0896809	0.833104	0.404786	0.999077	ENSDARG00000009830	groups_BaP_48_0.133_vs_DMSO_48_0
62.7018	-0.145341	0.202127	-0.719057	0.472106	0.999077	ENSDARG00000009837	groups_BaP_48_0.133_vs_DMSO_48_0
12.8502	-0.090036	0.470067	-0.191539	0.848104	0.999077	ENSDARG00000009844	groups_BaP_48_0.133_vs_DMSO_48_0
58.339	-0.186467	0.250997	-0.742904	0.45754	0.999077	ENSDARG00000009851	groups_BaP_48_0.133_vs_DMSO_48_0
61.1357	-0.519535	0.244134	-2.12807	0.0333311	0.98613	ENSDARG00000009862	groups_BaP_48_0.133_vs_DMSO_48_0
47.8468	-0.118856	0.231362	-0.513723	0.607445	0.999077	ENSDARG00000009864	groups_BaP_48_0.133_vs_DMSO_48_0
4.72908	0.182549	0.664718	0.274627	0.783603	0.999077	ENSDARG00000009868	groups_BaP_48_0.133_vs_DMSO_48_0
1.78047	0.973175	1.43336	0.678948	0.497171	0.999077	ENSDARG00000009870	groups_BaP_48_0.133_vs_DMSO_48_0
551.182	-0.000496196	0.0986661	-0.00502904	0.995987	0.99951	ENSDARG00000009871	groups_BaP_48_0.133_vs_DMSO_48_0
1060.84	0.0406615	0.0676703	0.600877	0.547922	0.999077	ENSDARG00000009881	groups_BaP_48_0.133_vs_DMSO_48_0
6.39134	-1.0539	0.719537	-1.46469	0.143006	0.999077	ENSDARG00000009886	groups_BaP_48_0.133_vs_DMSO_48_0
3.10141	-0.163042	0.858413	-0.189934	0.849361	0.999077	ENSDARG00000009899	groups_BaP_48_0.133_vs_DMSO_48_0
71.7124	-0.209476	0.234989	-0.89143	0.372699	0.999077	ENSDARG00000009901	groups_BaP_48_0.133_vs_DMSO_48_0
78.8688	0.0670286	0.209975	0.319222	0.749559	0.999077	ENSDARG00000009922	groups_BaP_48_0.133_vs_DMSO_48_0
57.8774	-0.211604	0.240385	-0.880273	0.378711	0.999077	ENSDARG00000009939	groups_BaP_48_0.133_vs_DMSO_48_0
6.84634	-0.131243	0.674376	-0.194614	0.845696	0.999077	ENSDARG00000009941	groups_BaP_48_0.133_vs_DMSO_48_0
81.239	0.262985	0.191494	1.37333	0.169649	0.999077	ENSDARG00000009942	groups_BaP_48_0.133_vs_DMSO_48_0
43.7914	0.190144	0.267202	0.711611	0.476706	0.999077	ENSDARG00000009949	groups_BaP_48_0.133_vs_DMSO_48_0
787.849	-0.0881793	0.0792124	-1.1132	0.265622	0.999077	ENSDARG00000009950	groups_BaP_48_0.133_vs_DMSO_48_0
114.767	0.0752209	0.170296	0.441706	0.658702	0.999077	ENSDARG00000009953	groups_BaP_48_0.133_vs_DMSO_48_0
40.4412	0.162484	0.410403	0.395914	0.692169	0.999077	ENSDARG00000009958	groups_BaP_48_0.133_vs_DMSO_48_0
1.28005	0.579048	1.75698	0.32957	0.741725	0.999077	ENSDARG00000009961	groups_BaP_48_0.133_vs_DMSO_48_0
6783.72	0.0883389	0.0976632	0.904526	0.365717	0.999077	ENSDARG00000009978	groups_BaP_48_0.133_vs_DMSO_48_0
135.93	-0.00306361	0.15021	-0.0203955	0.983728	0.999077	ENSDARG00000009982	groups_BaP_48_0.133_vs_DMSO_48_0
2.02815	-1.17718	1.1701	-1.00604	0.314394	0.999077	ENSDARG00000010002	groups_BaP_48_0.133_vs_DMSO_48_0
707.058	-0.0783358	0.106672	-0.734362	0.462728	0.999077	ENSDARG00000010008	groups_BaP_48_0.133_vs_DMSO_48_0
17.5033	0.197321	0.353944	0.557491	0.577192	0.999077	ENSDARG00000010010	groups_BaP_48_0.133_vs_DMSO_48_0
155.203	0.106141	0.155671	0.681827	0.495348	0.999077	ENSDARG00000010018	groups_BaP_48_0.133_vs_DMSO_48_0
90.4975	-0.0711618	0.181277	-0.392558	0.694646	0.999077	ENSDARG00000010021	groups_BaP_48_0.133_vs_DMSO_48_0
12.7254	-0.229745	0.517982	-0.443539	0.657376	0.999077	ENSDARG00000010029	groups_BaP_48_0.133_vs_DMSO_48_0
23.5224	-0.568856	0.313581	-1.81407	0.0696677	0.999077	ENSDARG00000010031	groups_BaP_48_0.133_vs_DMSO_48_0
65.8689	0.268797	0.195788	1.3729	0.169784	0.999077	ENSDARG00000010032	groups_BaP_48_0.133_vs_DMSO_48_0
10.1898	0.550752	0.54791	1.00519	0.314807	0.999077	ENSDARG00000010035	groups_BaP_48_0.133_vs_DMSO_48_0
38.6956	0.45001	0.297686	1.5117	0.130611	0.999077	ENSDARG00000010042	groups_BaP_48_0.133_vs_DMSO_48_0
9.90553	0.127869	0.576325	0.22187	0.824415	0.999077	ENSDARG00000010047	groups_BaP_48_0.133_vs_DMSO_48_0
212.723	-0.285637	0.126788	-2.25287	0.0242672	0.98613	ENSDARG00000010051	groups_BaP_48_0.133_vs_DMSO_48_0
106.801	-0.20259	0.173375	-1.16851	0.242603	0.999077	ENSDARG00000010052	groups_BaP_48_0.133_vs_DMSO_48_0
20.7664	0.636422	0.379859	1.67542	0.0938523	0.999077	ENSDARG00000010059	groups_BaP_48_0.133_vs_DMSO_48_0
13.3653	-0.113385	0.458014	-0.247557	0.804477	0.999077	ENSDARG00000010070	groups_BaP_48_0.133_vs_DMSO_48_0
112.977	0.0395576	0.16198	0.244212	0.807067	0.999077	ENSDARG00000010078	groups_BaP_48_0.133_vs_DMSO_48_0
276.242	0.0366216	0.112951	0.324225	0.745767	0.999077	ENSDARG00000010083	groups_BaP_48_0.133_vs_DMSO_48_0
103.704	-0.00982696	0.195163	-0.0503525	0.959841	0.999077	ENSDARG00000010085	groups_BaP_48_0.133_vs_DMSO_48_0
104.737	0.092729	0.230078	0.403032	0.686925	0.999077	ENSDARG00000010098	groups_BaP_48_0.133_vs_DMSO_48_0
5.12675	-0.188265	0.778521	-0.241824	0.808917	0.999077	ENSDARG00000010108	groups_BaP_48_0.133_vs_DMSO_48_0
1811.46	0.0741858	0.090105	0.823326	0.410323	0.999077	ENSDARG00000010113	groups_BaP_48_0.133_vs_DMSO_48_0
4.27978	-0.00977876	0.848146	-0.0115296	0.990801	0.99951	ENSDARG00000010130	groups_BaP_48_0.133_vs_DMSO_48_0
64.7518	-0.380227	0.200107	-1.90012	0.0574171	0.993355	ENSDARG00000010132	groups_BaP_48_0.133_vs_DMSO_48_0
566.489	0.016085	0.0872735	0.184306	0.853774	0.999077	ENSDARG00000010137	groups_BaP_48_0.133_vs_DMSO_48_0
277.095	-0.058724	0.122318	-0.480092	0.631162	0.999077	ENSDARG00000010144	groups_BaP_48_0.133_vs_DMSO_48_0
49.3168	-0.169832	0.2381	-0.713283	0.475671	0.999077	ENSDARG00000010145	groups_BaP_48_0.133_vs_DMSO_48_0
2.99747	-0.164512	1.0923	-0.150611	0.880283	0.999077	ENSDARG00000010146	groups_BaP_48_0.133_vs_DMSO_48_0
2228.45	-0.0748392	0.0764392	-0.979068	0.327546	0.999077	ENSDARG00000010149	groups_BaP_48_0.133_vs_DMSO_48_0
53.2825	-0.158793	0.257625	-0.616372	0.537649	0.999077	ENSDARG00000010154	groups_BaP_48_0.133_vs_DMSO_48_0
191.132	0.0476176	0.191458	0.24871	0.803585	0.999077	ENSDARG00000010155	groups_BaP_48_0.133_vs_DMSO_48_0
23872.1	0.151985	0.119199	1.27505	0.202291	0.999077	ENSDARG00000010160	groups_BaP_48_0.133_vs_DMSO_48_0
3.99431	0.803327	0.915646	0.877333	0.380306	0.999077	ENSDARG00000010169	groups_BaP_48_0.133_vs_DMSO_48_0
5.43655	0.896466	0.824264	1.0876	0.276774	0.999077	ENSDARG00000010181	groups_BaP_48_0.133_vs_DMSO_48_0
18.5383	0.102433	0.473867	0.216164	0.82886	0.999077	ENSDARG00000010186	groups_BaP_48_0.133_vs_DMSO_48_0
42.8687	-0.0615432	0.258947	-0.237668	0.812139	0.999077	ENSDARG00000010192	groups_BaP_48_0.133_vs_DMSO_48_0
417.845	-0.140547	0.114749	-1.22483	0.220641	0.999077	ENSDARG00000010194	groups_BaP_48_0.133_vs_DMSO_48_0
14.4441	0.705523	0.456097	1.54687	0.121894	0.999077	ENSDARG00000010207	groups_BaP_48_0.133_vs_DMSO_48_0
155.433	0.15848	0.158966	0.99694	0.318794	0.999077	ENSDARG00000010238	groups_BaP_48_0.133_vs_DMSO_48_0
10228.4	-0.0110082	0.0770116	-0.142943	0.886335	0.999077	ENSDARG00000010244	groups_BaP_48_0.133_vs_DMSO_48_0
913.578	-0.0976524	0.0751207	-1.29994	0.193621	0.999077	ENSDARG00000010246	groups_BaP_48_0.133_vs_DMSO_48_0
40.6222	-0.239442	0.25954	-0.922562	0.356235	0.999077	ENSDARG00000010248	groups_BaP_48_0.133_vs_DMSO_48_0
197.266	0.0337264	0.176313	0.191287	0.848301	0.999077	ENSDARG00000010250	groups_BaP_48_0.133_vs_DMSO_48_0
27.3949	0.405323	0.301957	1.34232	0.179491	0.999077	ENSDARG00000010255	groups_BaP_48_0.133_vs_DMSO_48_0
342.217	0.0420718	0.110014	0.382422	0.702149	0.999077	ENSDARG00000010266	groups_BaP_48_0.133_vs_DMSO_48_0
44.6704	-0.0636537	0.264094	-0.241026	0.809535	0.999077	ENSDARG00000010267	groups_BaP_48_0.133_vs_DMSO_48_0
37.9397	0.158148	0.264777	0.597286	0.550316	0.999077	ENSDARG00000010270	groups_BaP_48_0.133_vs_DMSO_48_0
9.33961	0.538105	0.644794	0.834538	0.403978	0.999077	ENSDARG00000010276	groups_BaP_48_0.133_vs_DMSO_48_0
125.026	-0.161356	0.156821	-1.02892	0.303518	0.999077	ENSDARG00000010279	groups_BaP_48_0.133_vs_DMSO_48_0
167.375	0.152993	0.159968	0.956402	0.338869	0.999077	ENSDARG00000010280	groups_BaP_48_0.133_vs_DMSO_48_0
78.7991	0.0101593	0.184618	0.0550287	0.956116	0.999077	ENSDARG00000010281	groups_BaP_48_0.133_vs_DMSO_48_0
9.87131	-0.000908259	0.525351	-0.00172886	0.998621	0.999616	ENSDARG00000010300	groups_BaP_48_0.133_vs_DMSO_48_0
221.995	0.00535915	0.1438	0.037268	0.970271	0.999077	ENSDARG00000010301	groups_BaP_48_0.133_vs_DMSO_48_0
305.879	-0.097163	0.205186	-0.473537	0.63583	0.999077	ENSDARG00000010312	groups_BaP_48_0.133_vs_DMSO_48_0
141.816	0.159655	0.14941	1.06857	0.285265	0.999077	ENSDARG00000010316	groups_BaP_48_0.133_vs_DMSO_48_0
4.29035	-0.170402	0.820943	-0.207569	0.835565	0.999077	ENSDARG00000010317	groups_BaP_48_0.133_vs_DMSO_48_0
93.0402	-0.124293	0.206095	-0.603086	0.546452	0.999077	ENSDARG00000010318	groups_BaP_48_0.133_vs_DMSO_48_0
0.866124	-0.455908	1.90791	-0.238957	0.811139	0.999077	ENSDARG00000010332	groups_BaP_48_0.133_vs_DMSO_48_0
14.4517	-0.364957	0.393699	-0.926994	0.35393	0.999077	ENSDARG00000010347	groups_BaP_48_0.133_vs_DMSO_48_0
703.994	0.0281745	0.0969867	0.290499	0.771435	0.999077	ENSDARG00000010381	groups_BaP_48_0.133_vs_DMSO_48_0
2.19986	0.897839	1.22919	0.730433	0.465126	0.999077	ENSDARG00000010384	groups_BaP_48_0.133_vs_DMSO_48_0
42.2662	-0.398909	0.23636	-1.68772	0.0914652	0.999077	ENSDARG00000010385	groups_BaP_48_0.133_vs_DMSO_48_0
154.362	-0.0672273	0.145764	-0.461207	0.64465	0.999077	ENSDARG00000010400	groups_BaP_48_0.133_vs_DMSO_48_0
5.92965	-0.355835	0.649724	-0.54767	0.583918	0.999077	ENSDARG00000010407	groups_BaP_48_0.133_vs_DMSO_48_0
21.1384	0.872918	0.422861	2.06432	0.0389877	0.989213	ENSDARG00000010408	groups_BaP_48_0.133_vs_DMSO_48_0
96.5271	0.0844778	0.178725	0.472668	0.63645	0.999077	ENSDARG00000010411	groups_BaP_48_0.133_vs_DMSO_48_0
10.8487	-0.0338286	0.521636	-0.0648509	0.948293	0.999077	ENSDARG00000010415	groups_BaP_48_0.133_vs_DMSO_48_0
123.003	0.0577558	0.170573	0.338598	0.734913	0.999077	ENSDARG00000010420	groups_BaP_48_0.133_vs_DMSO_48_0
71.394	0.00498892	0.197355	0.0252789	0.979833	0.999077	ENSDARG00000010423	groups_BaP_48_0.133_vs_DMSO_48_0
64.3712	0.0747511	0.198872	0.375876	0.707009	0.999077	ENSDARG00000010432	groups_BaP_48_0.133_vs_DMSO_48_0
59.4428	-0.158726	0.205138	-0.773752	0.439077	0.999077	ENSDARG00000010434	groups_BaP_48_0.133_vs_DMSO_48_0
33.3368	0.398436	0.352657	1.12981	0.258556	0.999077	ENSDARG00000010437	groups_BaP_48_0.133_vs_DMSO_48_0
45.6895	-0.0616161	0.256763	-0.239972	0.810352	0.999077	ENSDARG00000010442	groups_BaP_48_0.133_vs_DMSO_48_0
13.7457	-0.428697	0.421062	-1.01813	0.308615	0.999077	ENSDARG00000010445	groups_BaP_48_0.133_vs_DMSO_48_0
1.31442	2.82204	1.62257	1.73923	0.0819937	0.999077	ENSDARG00000010454	groups_BaP_48_0.133_vs_DMSO_48_0
237.565	0.0511345	0.144514	0.353838	0.723461	0.999077	ENSDARG00000010472	groups_BaP_48_0.133_vs_DMSO_48_0
5.80219	1.09541	0.760462	1.44045	0.149739	0.999077	ENSDARG00000010477	groups_BaP_48_0.133_vs_DMSO_48_0
276.537	-0.150778	0.199952	-0.75407	0.450807	0.999077	ENSDARG00000010478	groups_BaP_48_0.133_vs_DMSO_48_0
971.254	-0.301802	0.174258	-1.73193	0.0832865	0.999077	ENSDARG00000010481	groups_BaP_48_0.133_vs_DMSO_48_0
2.74176	-0.398368	0.922213	-0.431969	0.665764	0.999077	ENSDARG00000010482	groups_BaP_48_0.133_vs_DMSO_48_0
202.034	0.0875235	0.143753	0.608847	0.542626	0.999077	ENSDARG00000010487	groups_BaP_48_0.133_vs_DMSO_48_0
16883.5	-0.145278	0.167368	-0.868012	0.385388	0.999077	ENSDARG00000010516	groups_BaP_48_0.133_vs_DMSO_48_0
71.0163	0.324494	0.255193	1.27156	0.203529	0.999077	ENSDARG00000010519	groups_BaP_48_0.133_vs_DMSO_48_0
4.49395	-0.0705976	0.838517	-0.0841935	0.932903	0.999077	ENSDARG00000010524	groups_BaP_48_0.133_vs_DMSO_48_0
143.352	-0.0566121	0.150778	-0.375468	0.707312	0.999077	ENSDARG00000010531	groups_BaP_48_0.133_vs_DMSO_48_0
220.809	-0.0720336	0.141089	-0.510553	0.609664	0.999077	ENSDARG00000010553	groups_BaP_48_0.133_vs_DMSO_48_0
1.26283	-0.792754	1.73593	-0.456674	0.647906	0.999077	ENSDARG00000010555	groups_BaP_48_0.133_vs_DMSO_48_0
82.8395	-0.179955	0.231187	-0.778397	0.436335	0.999077	ENSDARG00000010563	groups_BaP_48_0.133_vs_DMSO_48_0
2.99284	2.25218	1.08629	2.07328	0.0381466	0.989213	ENSDARG00000010565	groups_BaP_48_0.133_vs_DMSO_48_0
165.153	0.243172	0.143411	1.69562	0.0899574	0.999077	ENSDARG00000010571	groups_BaP_48_0.133_vs_DMSO_48_0
82.2645	0.173069	0.220957	0.783268	0.43347	0.999077	ENSDARG00000010572	groups_BaP_48_0.133_vs_DMSO_48_0
37.5724	-0.221462	0.277355	-0.798478	0.424593	0.999077	ENSDARG00000010583	groups_BaP_48_0.133_vs_DMSO_48_0
20.3859	-0.277054	0.401933	-0.689304	0.490632	0.999077	ENSDARG00000010586	groups_BaP_48_0.133_vs_DMSO_48_0
267	-0.0878188	0.131682	-0.6669	0.504836	0.999077	ENSDARG00000010591	groups_BaP_48_0.133_vs_DMSO_48_0
136.444	0.0479655	0.144934	0.330948	0.740684	0.999077	ENSDARG00000010596	groups_BaP_48_0.133_vs_DMSO_48_0
60.5903	-0.307774	0.245583	-1.25324	0.210119	0.999077	ENSDARG00000010601	groups_BaP_48_0.133_vs_DMSO_48_0
12.4333	-0.396103	0.456082	-0.868492	0.385125	0.999077	ENSDARG00000010602	groups_BaP_48_0.133_vs_DMSO_48_0
2.3804	-0.819066	1.56778	-0.522438	0.601365	0.999077	ENSDARG00000010603	groups_BaP_48_0.133_vs_DMSO_48_0
46.883	-0.293656	0.297772	-0.986176	0.324047	0.999077	ENSDARG00000010610	groups_BaP_48_0.133_vs_DMSO_48_0
2.25464	-1.39255	1.32169	-1.05361	0.292061	0.999077	ENSDARG00000010619	groups_BaP_48_0.133_vs_DMSO_48_0
58.309	-0.100119	0.239173	-0.418607	0.675503	0.999077	ENSDARG00000010625	groups_BaP_48_0.133_vs_DMSO_48_0
80.9567	0.105864	0.209789	0.50462	0.613826	0.999077	ENSDARG00000010630	groups_BaP_48_0.133_vs_DMSO_48_0
501.046	0.023691	0.100832	0.234955	0.814244	0.999077	ENSDARG00000010641	groups_BaP_48_0.133_vs_DMSO_48_0
72.2973	0.293333	0.196525	1.4926	0.135542	0.999077	ENSDARG00000010655	groups_BaP_48_0.133_vs_DMSO_48_0
112.281	-0.222419	0.215151	-1.03378	0.301239	0.999077	ENSDARG00000010658	groups_BaP_48_0.133_vs_DMSO_48_0
1.23634	-0.748155	1.58905	-0.470818	0.637771	0.999077	ENSDARG00000010662	groups_BaP_48_0.133_vs_DMSO_48_0
14.309	0.781941	0.493077	1.58584	0.112775	0.999077	ENSDARG00000010673	groups_BaP_48_0.133_vs_DMSO_48_0
222.758	0.0862409	0.15847	0.54421	0.586297	0.999077	ENSDARG00000010680	groups_BaP_48_0.133_vs_DMSO_48_0
48.4264	0.194786	0.262958	0.740751	0.458844	0.999077	ENSDARG00000010681	groups_BaP_48_0.133_vs_DMSO_48_0
536.936	-0.0709977	0.0905735	-0.783868	0.433118	0.999077	ENSDARG00000010710	groups_BaP_48_0.133_vs_DMSO_48_0
216.081	-0.108329	0.116485	-0.929982	0.35238	0.999077	ENSDARG00000010717	groups_BaP_48_0.133_vs_DMSO_48_0
423.636	-0.0377819	0.0973758	-0.388001	0.698015	0.999077	ENSDARG00000010721	groups_BaP_48_0.133_vs_DMSO_48_0
35.1046	0.196857	0.309624	0.635793	0.524912	0.999077	ENSDARG00000010727	groups_BaP_48_0.133_vs_DMSO_48_0
5.85597	-0.050449	0.638152	-0.0790547	0.936989	0.999077	ENSDARG00000010728	groups_BaP_48_0.133_vs_DMSO_48_0
38.2654	-0.410177	0.27394	-1.49732	0.134309	0.999077	ENSDARG00000010732	groups_BaP_48_0.133_vs_DMSO_48_0
10.5005	-0.340642	0.505712	-0.673589	0.500573	0.999077	ENSDARG00000010738	groups_BaP_48_0.133_vs_DMSO_48_0
585.34	-0.021821	0.0947861	-0.230213	0.817926	0.999077	ENSDARG00000010745	groups_BaP_48_0.133_vs_DMSO_48_0
66.0499	-0.0729256	0.195782	-0.372483	0.709533	0.999077	ENSDARG00000010752	groups_BaP_48_0.133_vs_DMSO_48_0
17.6106	0.168975	0.443388	0.381099	0.703129	0.999077	ENSDARG00000010756	groups_BaP_48_0.133_vs_DMSO_48_0
30.463	0.231869	0.346545	0.669087	0.50344	0.999077	ENSDARG00000010758	groups_BaP_48_0.133_vs_DMSO_48_0
1.24317	-3.31179	1.52978	-2.16488	0.0303967	0.98613	ENSDARG00000010764	groups_BaP_48_0.133_vs_DMSO_48_0
29.6731	0.113011	0.289615	0.390212	0.69638	0.999077	ENSDARG00000010767	groups_BaP_48_0.133_vs_DMSO_48_0
288.666	0.0623869	0.108816	0.573326	0.566424	0.999077	ENSDARG00000010770	groups_BaP_48_0.133_vs_DMSO_48_0
79.3449	0.183818	0.220959	0.831909	0.40546	0.999077	ENSDARG00000010773	groups_BaP_48_0.133_vs_DMSO_48_0
54.3682	0.224919	0.231883	0.969965	0.332064	0.999077	ENSDARG00000010779	groups_BaP_48_0.133_vs_DMSO_48_0
200.809	0.153612	0.134414	1.14283	0.253111	0.999077	ENSDARG00000010784	groups_BaP_48_0.133_vs_DMSO_48_0
404.22	0.0670068	0.103466	0.64762	0.517231	0.999077	ENSDARG00000010785	groups_BaP_48_0.133_vs_DMSO_48_0
182.113	0.0715436	0.160029	0.447066	0.654827	0.999077	ENSDARG00000010789	groups_BaP_48_0.133_vs_DMSO_48_0
441.042	-0.0177542	0.11674	-0.152083	0.879121	0.999077	ENSDARG00000010791	groups_BaP_48_0.133_vs_DMSO_48_0
184.062	-0.176347	0.143089	-1.23243	0.21779	0.999077	ENSDARG00000010792	groups_BaP_48_0.133_vs_DMSO_48_0
36.9516	-0.0636129	0.276317	-0.230217	0.817923	0.999077	ENSDARG00000010794	groups_BaP_48_0.133_vs_DMSO_48_0
36.5877	0.116962	0.299925	0.389971	0.696558	0.999077	ENSDARG00000010816	groups_BaP_48_0.133_vs_DMSO_48_0
129.345	-0.0732987	0.166731	-0.439623	0.66021	0.999077	ENSDARG00000010823	groups_BaP_48_0.133_vs_DMSO_48_0
201.695	-0.236192	0.120991	-1.95215	0.0509205	0.993001	ENSDARG00000010831	groups_BaP_48_0.133_vs_DMSO_48_0
41.9729	0.327839	0.276146	1.18719	0.235151	0.999077	ENSDARG00000010844	groups_BaP_48_0.133_vs_DMSO_48_0
18.3	-0.507376	0.381118	-1.33128	0.183096	0.999077	ENSDARG00000010862	groups_BaP_48_0.133_vs_DMSO_48_0
468.411	-0.139552	0.099574	-1.40149	0.161068	0.999077	ENSDARG00000010873	groups_BaP_48_0.133_vs_DMSO_48_0
643.052	0.0280406	0.0891605	0.314496	0.753144	0.999077	ENSDARG00000010878	groups_BaP_48_0.133_vs_DMSO_48_0
20.0382	-0.0590126	0.387529	-0.152279	0.878967	0.999077	ENSDARG00000010905	groups_BaP_48_0.133_vs_DMSO_48_0
56.5951	-0.0224256	0.235301	-0.0953061	0.924072	0.999077	ENSDARG00000010918	groups_BaP_48_0.133_vs_DMSO_48_0
0.815628	2.94219	2.81018	1.04698	0.29511	0.999077	ENSDARG00000010940	groups_BaP_48_0.133_vs_DMSO_48_0
2.25761	-0.60258	1.0002	-0.602459	0.546869	0.999077	ENSDARG00000010941	groups_BaP_48_0.133_vs_DMSO_48_0
0.788236	-0.171941	2.07864	-0.0827183	0.934076	0.999077	ENSDARG00000010945	groups_BaP_48_0.133_vs_DMSO_48_0
222.948	-0.331313	0.136994	-2.41845	0.0155867	0.98613	ENSDARG00000010946	groups_BaP_48_0.133_vs_DMSO_48_0
208.818	0.0765639	0.132641	0.577224	0.563788	0.999077	ENSDARG00000010948	groups_BaP_48_0.133_vs_DMSO_48_0
85.3573	-0.0534391	0.188003	-0.284246	0.776222	0.999077	ENSDARG00000010953	groups_BaP_48_0.133_vs_DMSO_48_0
144.901	-0.0959834	0.143928	-0.666885	0.504846	0.999077	ENSDARG00000010956	groups_BaP_48_0.133_vs_DMSO_48_0
52.4379	-0.25375	0.228258	-1.11168	0.266275	0.999077	ENSDARG00000010957	groups_BaP_48_0.133_vs_DMSO_48_0
5.4002	2.03033	0.730898	2.77786	0.0054719	0.927201	ENSDARG00000010958	groups_BaP_48_0.133_vs_DMSO_48_0
250.783	-0.210286	0.13179	-1.59561	0.110575	0.999077	ENSDARG00000010962	groups_BaP_48_0.133_vs_DMSO_48_0
863.45	0.031836	0.0838192	0.379818	0.704081	0.999077	ENSDARG00000010965	groups_BaP_48_0.133_vs_DMSO_48_0
2.01515	-1.17422	1.23573	-0.950225	0.341998	0.999077	ENSDARG00000010977	groups_BaP_48_0.133_vs_DMSO_48_0
17.1043	-1.02382	0.421447	-2.4293	0.0151278	0.98613	ENSDARG00000010978	groups_BaP_48_0.133_vs_DMSO_48_0
8.32614	1.1698	0.610963	1.91468	0.0555329	0.993355	ENSDARG00000010981	groups_BaP_48_0.133_vs_DMSO_48_0
314.793	-0.151011	0.108515	-1.39162	0.164037	0.999077	ENSDARG00000011000	groups_BaP_48_0.133_vs_DMSO_48_0
8.04476	-0.00952631	0.702107	-0.0135682	0.989174	0.99951	ENSDARG00000011020	groups_BaP_48_0.133_vs_DMSO_48_0
49.7477	0.197525	0.235368	0.839219	0.401346	0.999077	ENSDARG00000011026	groups_BaP_48_0.133_vs_DMSO_48_0
87.6215	-0.199478	0.163701	-1.21855	0.223015	0.999077	ENSDARG00000011027	groups_BaP_48_0.133_vs_DMSO_48_0
14.8551	0.197914	0.450513	0.439309	0.660437	0.999077	ENSDARG00000011049	groups_BaP_48_0.133_vs_DMSO_48_0
131.01	0.0977389	0.146936	0.66518	0.505935	0.999077	ENSDARG00000011055	groups_BaP_48_0.133_vs_DMSO_48_0
150.935	-0.0358722	0.17577	-0.204086	0.838286	0.999077	ENSDARG00000011065	groups_BaP_48_0.133_vs_DMSO_48_0
10.9635	0.403579	0.479552	0.841574	0.400026	0.999077	ENSDARG00000011066	groups_BaP_48_0.133_vs_DMSO_48_0
15.342	0.0455722	0.460603	0.0989403	0.921186	0.999077	ENSDARG00000011072	groups_BaP_48_0.133_vs_DMSO_48_0
134.004	0.129987	0.169877	0.765183	0.444162	0.999077	ENSDARG00000011076	groups_BaP_48_0.133_vs_DMSO_48_0
96.9531	-0.241412	0.185943	-1.29831	0.19418	0.999077	ENSDARG00000011079	groups_BaP_48_0.133_vs_DMSO_48_0
82.6742	0.193499	0.192199	1.00676	0.31405	0.999077	ENSDARG00000011088	groups_BaP_48_0.133_vs_DMSO_48_0
5.78258	-1.07076	0.643478	-1.66401	0.0961098	0.999077	ENSDARG00000011091	groups_BaP_48_0.133_vs_DMSO_48_0
261.137	0.11733	0.11872	0.988295	0.323008	0.999077	ENSDARG00000011094	groups_BaP_48_0.133_vs_DMSO_48_0
58.7637	0.0112199	0.21472	0.0522534	0.958327	0.999077	ENSDARG00000011122	groups_BaP_48_0.133_vs_DMSO_48_0
2081.22	0.0360288	0.0548611	0.656728	0.511356	0.999077	ENSDARG00000011125	groups_BaP_48_0.133_vs_DMSO_48_0
402.568	-0.0115007	0.109988	-0.104564	0.916722	0.999077	ENSDARG00000011141	groups_BaP_48_0.133_vs_DMSO_48_0
35.7017	-0.319509	0.270485	-1.18124	0.237506	0.999077	ENSDARG00000011146	groups_BaP_48_0.133_vs_DMSO_48_0
31.5398	-0.347066	0.294921	-1.17681	0.239271	0.999077	ENSDARG00000011152	groups_BaP_48_0.133_vs_DMSO_48_0
34.8954	-0.0994285	0.259195	-0.383605	0.701272	0.999077	ENSDARG00000011157	groups_BaP_48_0.133_vs_DMSO_48_0
106.669	0.0946167	0.187365	0.504987	0.613568	0.999077	ENSDARG00000011163	groups_BaP_48_0.133_vs_DMSO_48_0
240.266	0.212189	0.154459	1.37376	0.169517	0.999077	ENSDARG00000011166	groups_BaP_48_0.133_vs_DMSO_48_0
645.452	-0.0047851	0.0900996	-0.053109	0.957645	0.999077	ENSDARG00000011170	groups_BaP_48_0.133_vs_DMSO_48_0
35.1676	0.106587	0.295637	0.360534	0.718448	0.999077	ENSDARG00000011171	groups_BaP_48_0.133_vs_DMSO_48_0
319.909	-0.226575	0.12287	-1.84402	0.0651796	0.999077	ENSDARG00000011175	groups_BaP_48_0.133_vs_DMSO_48_0
109.18	-0.0777308	0.164805	-0.471653	0.637174	0.999077	ENSDARG00000011188	groups_BaP_48_0.133_vs_DMSO_48_0
1.063	0.0730957	1.80002	0.0406083	0.967608	0.999077	ENSDARG00000011190	groups_BaP_48_0.133_vs_DMSO_48_0
142.305	-0.204689	0.140727	-1.45451	0.145805	0.999077	ENSDARG00000011196	groups_BaP_48_0.133_vs_DMSO_48_0
22258.3	-0.139117	0.0895111	-1.55418	0.12014	0.999077	ENSDARG00000011201	groups_BaP_48_0.133_vs_DMSO_48_0
30.2412	0.0177814	0.278774	0.0637845	0.949142	0.999077	ENSDARG00000011219	groups_BaP_48_0.133_vs_DMSO_48_0
2.87136	-0.689215	1.08896	-0.632913	0.52679	0.999077	ENSDARG00000011222	groups_BaP_48_0.133_vs_DMSO_48_0
10.6219	-0.144377	0.491084	-0.293997	0.76876	0.999077	ENSDARG00000011233	groups_BaP_48_0.133_vs_DMSO_48_0
393.239	0.0656309	0.111244	0.589975	0.555207	0.999077	ENSDARG00000011235	groups_BaP_48_0.133_vs_DMSO_48_0
36.5628	0.296381	0.296655	0.999077	0.317758	0.999077	ENSDARG00000011239	groups_BaP_48_0.133_vs_DMSO_48_0
78.1464	-0.0916894	0.187433	-0.489184	0.624711	0.999077	ENSDARG00000011240	groups_BaP_48_0.133_vs_DMSO_48_0
145.892	0.148743	0.142271	1.04549	0.295796	0.999077	ENSDARG00000011245	groups_BaP_48_0.133_vs_DMSO_48_0
99.5279	-0.119383	0.185363	-0.64405	0.519543	0.999077	ENSDARG00000011246	groups_BaP_48_0.133_vs_DMSO_48_0
117.038	0.0796796	0.139492	0.571212	0.567856	0.999077	ENSDARG00000011247	groups_BaP_48_0.133_vs_DMSO_48_0
17.2689	0.355309	0.401143	0.885742	0.375757	0.999077	ENSDARG00000011257	groups_BaP_48_0.133_vs_DMSO_48_0
17.8602	0.203722	0.351195	0.580083	0.561859	0.999077	ENSDARG00000011259	groups_BaP_48_0.133_vs_DMSO_48_0
16.5268	0.0486946	0.448194	0.108646	0.913483	0.999077	ENSDARG00000011262	groups_BaP_48_0.133_vs_DMSO_48_0
298.741	-0.246871	0.127351	-1.93851	0.0525611	0.993355	ENSDARG00000011272	groups_BaP_48_0.133_vs_DMSO_48_0
85.6605	0.284665	0.185021	1.53856	0.123913	0.999077	ENSDARG00000011273	groups_BaP_48_0.133_vs_DMSO_48_0
3.07285	0.46003	1.14912	0.400334	0.688911	0.999077	ENSDARG00000011298	groups_BaP_48_0.133_vs_DMSO_48_0
164.625	-0.121689	0.151574	-0.802838	0.422069	0.999077	ENSDARG00000011299	groups_BaP_48_0.133_vs_DMSO_48_0
136.099	-0.137006	0.145515	-0.941527	0.346435	0.999077	ENSDARG00000011301	groups_BaP_48_0.133_vs_DMSO_48_0
84.2004	0.0856843	0.201416	0.42541	0.670538	0.999077	ENSDARG00000011312	groups_BaP_48_0.133_vs_DMSO_48_0
9.25535	-0.543163	0.557358	-0.974532	0.329793	0.999077	ENSDARG00000011326	groups_BaP_48_0.133_vs_DMSO_48_0
3.06027	-1.68137	0.927287	-1.81322	0.0697981	0.999077	ENSDARG00000011333	groups_BaP_48_0.133_vs_DMSO_48_0
12.0413	0.589756	0.553744	1.06503	0.286861	0.999077	ENSDARG00000011334	groups_BaP_48_0.133_vs_DMSO_48_0
39.8662	-0.0249732	0.290446	-0.0859823	0.931481	0.999077	ENSDARG00000011360	groups_BaP_48_0.133_vs_DMSO_48_0
249.355	-0.0630881	0.110368	-0.571618	0.567581	0.999077	ENSDARG00000011370	groups_BaP_48_0.133_vs_DMSO_48_0
26.5286	0.164394	0.316036	0.520176	0.602941	0.999077	ENSDARG00000011371	groups_BaP_48_0.133_vs_DMSO_48_0
24.181	0.0655009	0.313879	0.208682	0.834697	0.999077	ENSDARG00000011373	groups_BaP_48_0.133_vs_DMSO_48_0
6.88113	0.288377	0.642636	0.44874	0.653619	0.999077	ENSDARG00000011376	groups_BaP_48_0.133_vs_DMSO_48_0
49.8111	0.336091	0.233979	1.43641	0.150885	0.999077	ENSDARG00000011400	groups_BaP_48_0.133_vs_DMSO_48_0
99.6741	-0.18105	0.186508	-0.970734	0.331681	0.999077	ENSDARG00000011404	groups_BaP_48_0.133_vs_DMSO_48_0
15655.1	-0.121284	0.0646899	-1.87485	0.0608128	0.995715	ENSDARG00000011405	groups_BaP_48_0.133_vs_DMSO_48_0
1915.29	-0.0469283	0.0678589	-0.691557	0.489215	0.999077	ENSDARG00000011407	groups_BaP_48_0.133_vs_DMSO_48_0
70.9469	-0.0621007	0.213753	-0.290526	0.771414	0.999077	ENSDARG00000011418	groups_BaP_48_0.133_vs_DMSO_48_0
69.4738	0.00833934	0.235121	0.0354683	0.971706	0.999077	ENSDARG00000011422	groups_BaP_48_0.133_vs_DMSO_48_0
1.08933	-0.670016	1.84003	-0.364134	0.715758	0.999077	ENSDARG00000011434	groups_BaP_48_0.133_vs_DMSO_48_0
4.0997	1.26709	0.794304	1.59522	0.110664	0.999077	ENSDARG00000011445	groups_BaP_48_0.133_vs_DMSO_48_0
4.7519	1.79591	0.886716	2.02535	0.042831	0.989213	ENSDARG00000011449	groups_BaP_48_0.133_vs_DMSO_48_0
208.469	-0.314837	0.153369	-2.05281	0.0400906	0.989213	ENSDARG00000011459	groups_BaP_48_0.133_vs_DMSO_48_0
224.972	-0.083092	0.130976	-0.634409	0.525814	0.999077	ENSDARG00000011462	groups_BaP_48_0.133_vs_DMSO_48_0
31.9454	-0.32482	0.313113	-1.03739	0.299555	0.999077	ENSDARG00000011466	groups_BaP_48_0.133_vs_DMSO_48_0
41.3871	0.0575875	0.259912	0.221565	0.824652	0.999077	ENSDARG00000011473	groups_BaP_48_0.133_vs_DMSO_48_0
118.926	0.0201604	0.169374	0.119029	0.905252	0.999077	ENSDARG00000011488	groups_BaP_48_0.133_vs_DMSO_48_0
7.19681	0.633848	0.73509	0.862272	0.388538	0.999077	ENSDARG00000011490	groups_BaP_48_0.133_vs_DMSO_48_0
49.8146	-0.295215	0.231783	-1.27367	0.20278	0.999077	ENSDARG00000011493	groups_BaP_48_0.133_vs_DMSO_48_0
60.1348	0.0596483	0.209077	0.285294	0.775419	0.999077	ENSDARG00000011496	groups_BaP_48_0.133_vs_DMSO_48_0
44.6894	-0.0291547	0.235343	-0.123882	0.901409	0.999077	ENSDARG00000011498	groups_BaP_48_0.133_vs_DMSO_48_0
57.663	0.158249	0.222944	0.709817	0.477817	0.999077	ENSDARG00000011506	groups_BaP_48_0.133_vs_DMSO_48_0
537.793	0.0601766	0.092807	0.648405	0.516723	0.999077	ENSDARG00000011510	groups_BaP_48_0.133_vs_DMSO_48_0
19.7038	-0.265453	0.346696	-0.765667	0.443875	0.999077	ENSDARG00000011515	groups_BaP_48_0.133_vs_DMSO_48_0
165.982	0.0136317	0.15564	0.0875847	0.930207	0.999077	ENSDARG00000011519	groups_BaP_48_0.133_vs_DMSO_48_0
47.1825	0.555193	0.287003	1.93445	0.0530584	0.993355	ENSDARG00000011521	groups_BaP_48_0.133_vs_DMSO_48_0
6.95934	1.50231	0.713806	2.10465	0.0353217	0.98613	ENSDARG00000011533	groups_BaP_48_0.133_vs_DMSO_48_0
10.209	-0.161778	0.523696	-0.308916	0.757385	0.999077	ENSDARG00000011537	groups_BaP_48_0.133_vs_DMSO_48_0
249.375	0.0241224	0.121481	0.198568	0.8426	0.999077	ENSDARG00000011545	groups_BaP_48_0.133_vs_DMSO_48_0
1842.63	0.0647778	0.0742668	0.872232	0.383082	0.999077	ENSDARG00000011553	groups_BaP_48_0.133_vs_DMSO_48_0
364.254	-0.0273812	0.111933	-0.244622	0.806749	0.999077	ENSDARG00000011555	groups_BaP_48_0.133_vs_DMSO_48_0
926.707	0.00493522	0.0763931	0.064603	0.94849	0.999077	ENSDARG00000011564	groups_BaP_48_0.133_vs_DMSO_48_0
99.1618	-0.122143	0.164509	-0.742471	0.457802	0.999077	ENSDARG00000011570	groups_BaP_48_0.133_vs_DMSO_48_0
2.65529	0.651003	1.05913	0.614656	0.538782	0.999077	ENSDARG00000011573	groups_BaP_48_0.133_vs_DMSO_48_0
44.5041	0.300604	0.272234	1.10422	0.2695	0.999077	ENSDARG00000011579	groups_BaP_48_0.133_vs_DMSO_48_0
4.46428	-1.07202	0.835602	-1.28294	0.199514	0.999077	ENSDARG00000011581	groups_BaP_48_0.133_vs_DMSO_48_0
61.8768	0.360422	0.214853	1.67753	0.0934388	0.999077	ENSDARG00000011582	groups_BaP_48_0.133_vs_DMSO_48_0
18.1277	0.343108	0.448401	0.76518	0.444164	0.999077	ENSDARG00000011583	groups_BaP_48_0.133_vs_DMSO_48_0
537.449	-0.121575	0.0972842	-1.24969	0.211414	0.999077	ENSDARG00000011594	groups_BaP_48_0.133_vs_DMSO_48_0
393.397	-0.0849064	0.0955262	-0.888828	0.374096	0.999077	ENSDARG00000011597	groups_BaP_48_0.133_vs_DMSO_48_0
22.9809	-0.33681	0.402389	-0.837026	0.402578	0.999077	ENSDARG00000011600	groups_BaP_48_0.133_vs_DMSO_48_0
146.203	0.116905	0.144656	0.808156	0.419001	0.999077	ENSDARG00000011602	groups_BaP_48_0.133_vs_DMSO_48_0
38.3647	0.200219	0.264631	0.756599	0.44929	0.999077	ENSDARG00000011605	groups_BaP_48_0.133_vs_DMSO_48_0
348.159	0.195132	0.100812	1.93561	0.0529158	0.993355	ENSDARG00000011609	groups_BaP_48_0.133_vs_DMSO_48_0
524.538	0.174272	0.0877535	1.98592	0.0470419	0.991909	ENSDARG00000011611	groups_BaP_48_0.133_vs_DMSO_48_0
674.931	0.062402	0.0747854	0.834414	0.404048	0.999077	ENSDARG00000011613	groups_BaP_48_0.133_vs_DMSO_48_0
334.68	-0.258317	0.109057	-2.36863	0.017854	0.98613	ENSDARG00000011615	groups_BaP_48_0.133_vs_DMSO_48_0
30.3492	0.144134	0.329601	0.437297	0.661896	0.999077	ENSDARG00000011618	groups_BaP_48_0.133_vs_DMSO_48_0
172.839	-0.0598021	0.154785	-0.386356	0.699233	0.999077	ENSDARG00000011640	groups_BaP_48_0.133_vs_DMSO_48_0
1398.45	0.0449557	0.0740964	0.60672	0.544037	0.999077	ENSDARG00000011648	groups_BaP_48_0.133_vs_DMSO_48_0
0.942464	-0.171958	2.8096	-0.0612036	0.951197	0.999077	ENSDARG00000011652	groups_BaP_48_0.133_vs_DMSO_48_0
110.421	0.00357967	0.159718	0.0224125	0.982119	0.999077	ENSDARG00000011661	groups_BaP_48_0.133_vs_DMSO_48_0
110.986	-0.0225279	0.173121	-0.130128	0.896465	0.999077	ENSDARG00000011662	groups_BaP_48_0.133_vs_DMSO_48_0
2380.94	-0.0420932	0.0885488	-0.475367	0.634525	0.999077	ENSDARG00000011665	groups_BaP_48_0.133_vs_DMSO_48_0
2.79323	-0.204671	0.978338	-0.209202	0.83429	0.999077	ENSDARG00000011671	groups_BaP_48_0.133_vs_DMSO_48_0
44.59	-0.205537	0.22695	-0.905649	0.365122	0.999077	ENSDARG00000011673	groups_BaP_48_0.133_vs_DMSO_48_0
84.8871	0.239684	0.182895	1.3105	0.190026	0.999077	ENSDARG00000011683	groups_BaP_48_0.133_vs_DMSO_48_0
46.9756	-0.162885	0.248898	-0.654425	0.512838	0.999077	ENSDARG00000011693	groups_BaP_48_0.133_vs_DMSO_48_0
80.8526	0.575605	0.475022	1.21174	0.22561	0.999077	ENSDARG00000011701	groups_BaP_48_0.133_vs_DMSO_48_0
4.8645	-0.461975	0.753933	-0.612753	0.54004	0.999077	ENSDARG00000011703	groups_BaP_48_0.133_vs_DMSO_48_0
22.8204	-0.471686	0.310116	-1.521	0.128261	0.999077	ENSDARG00000011723	groups_BaP_48_0.133_vs_DMSO_48_0
15.1068	0.351647	0.458672	0.766663	0.443282	0.999077	ENSDARG00000011724	groups_BaP_48_0.133_vs_DMSO_48_0
96.1495	-0.401745	0.184333	-2.17945	0.0292982	0.98613	ENSDARG00000011727	groups_BaP_48_0.133_vs_DMSO_48_0
656.55	-0.147388	0.0894004	-1.64863	0.0992232	0.999077	ENSDARG00000011740	groups_BaP_48_0.133_vs_DMSO_48_0
50.0121	0.0868125	0.278928	0.311236	0.755621	0.999077	ENSDARG00000011743	groups_BaP_48_0.133_vs_DMSO_48_0
58.2203	0.0699887	0.244216	0.286585	0.77443	0.999077	ENSDARG00000011764	groups_BaP_48_0.133_vs_DMSO_48_0
53.5945	0.401437	0.216548	1.8538	0.0637678	0.999077	ENSDARG00000011769	groups_BaP_48_0.133_vs_DMSO_48_0
32.1963	0.221212	0.373091	0.592917	0.553237	0.999077	ENSDARG00000011770	groups_BaP_48_0.133_vs_DMSO_48_0
65.8652	-0.0478109	0.198641	-0.24069	0.809795	0.999077	ENSDARG00000011777	groups_BaP_48_0.133_vs_DMSO_48_0
80.9381	-0.175444	0.2148	-0.816775	0.414057	0.999077	ENSDARG00000011783	groups_BaP_48_0.133_vs_DMSO_48_0
5.59832	-0.310972	0.837506	-0.371307	0.710409	0.999077	ENSDARG00000011785	groups_BaP_48_0.133_vs_DMSO_48_0
46.3914	-0.198491	0.238702	-0.831543	0.405667	0.999077	ENSDARG00000011797	groups_BaP_48_0.133_vs_DMSO_48_0
9.63187	0.722786	0.561154	1.28804	0.197733	0.999077	ENSDARG00000011801	groups_BaP_48_0.133_vs_DMSO_48_0
16.7638	0.389094	0.376136	1.03445	0.300926	0.999077	ENSDARG00000011809	groups_BaP_48_0.133_vs_DMSO_48_0
64.5313	0.087265	0.188756	0.462317	0.643854	0.999077	ENSDARG00000011819	groups_BaP_48_0.133_vs_DMSO_48_0
10.6661	-0.421255	0.498311	-0.845366	0.397907	0.999077	ENSDARG00000011821	groups_BaP_48_0.133_vs_DMSO_48_0
72.2057	-0.0622998	0.192068	-0.324364	0.745663	0.999077	ENSDARG00000011824	groups_BaP_48_0.133_vs_DMSO_48_0
100.964	-0.107496	0.21103	-0.509388	0.61048	0.999077	ENSDARG00000011825	groups_BaP_48_0.133_vs_DMSO_48_0
26.4558	-0.27107	0.378852	-0.715505	0.474297	0.999077	ENSDARG00000011837	groups_BaP_48_0.133_vs_DMSO_48_0
3757	-0.0371444	0.0747186	-0.497125	0.619101	0.999077	ENSDARG00000011841	groups_BaP_48_0.133_vs_DMSO_48_0
31.9617	0.156314	0.292572	0.534276	0.59315	0.999077	ENSDARG00000011851	groups_BaP_48_0.133_vs_DMSO_48_0
0.936334	1.05564	2.08619	0.506014	0.612847	0.999077	ENSDARG00000011855	groups_BaP_48_0.133_vs_DMSO_48_0
4.09393	0.376437	0.95141	0.395662	0.692355	0.999077	ENSDARG00000011862	groups_BaP_48_0.133_vs_DMSO_48_0
32.4918	0.363441	0.349097	1.04109	0.297834	0.999077	ENSDARG00000011863	groups_BaP_48_0.133_vs_DMSO_48_0
102.38	-0.0523853	0.172062	-0.304455	0.760781	0.999077	ENSDARG00000011870	groups_BaP_48_0.133_vs_DMSO_48_0
155.886	0.0568103	0.136753	0.415424	0.677832	0.999077	ENSDARG00000011876	groups_BaP_48_0.133_vs_DMSO_48_0
1.35999	0.429363	1.36566	0.314399	0.753218	0.999077	ENSDARG00000011879	groups_BaP_48_0.133_vs_DMSO_48_0
211.166	-0.177415	0.117121	-1.5148	0.129823	0.999077	ENSDARG00000011885	groups_BaP_48_0.133_vs_DMSO_48_0
1.04634	-0.898722	1.98587	-0.452559	0.650866	0.999077	ENSDARG00000011886	groups_BaP_48_0.133_vs_DMSO_48_0
109.071	-0.3455	0.184333	-1.87433	0.0608854	0.995715	ENSDARG00000011890	groups_BaP_48_0.133_vs_DMSO_48_0
47.3991	-0.396988	0.253706	-1.56476	0.11764	0.999077	ENSDARG00000011897	groups_BaP_48_0.133_vs_DMSO_48_0
319.103	-0.16909	0.134467	-1.25748	0.208581	0.999077	ENSDARG00000011921	groups_BaP_48_0.133_vs_DMSO_48_0
190.295	-0.0237214	0.143645	-0.165139	0.868834	0.999077	ENSDARG00000011925	groups_BaP_48_0.133_vs_DMSO_48_0
23.1608	0.00811509	0.352048	0.0230511	0.98161	0.999077	ENSDARG00000011926	groups_BaP_48_0.133_vs_DMSO_48_0
9.40663	0.823617	0.56288	1.46322	0.143408	0.999077	ENSDARG00000011929	groups_BaP_48_0.133_vs_DMSO_48_0
233.681	-0.0642741	0.133748	-0.480562	0.630828	0.999077	ENSDARG00000011932	groups_BaP_48_0.133_vs_DMSO_48_0
234.469	-0.139476	0.12981	-1.07446	0.282615	0.999077	ENSDARG00000011934	groups_BaP_48_0.133_vs_DMSO_48_0
38.4859	0.0955765	0.249452	0.383145	0.701612	0.999077	ENSDARG00000011941	groups_BaP_48_0.133_vs_DMSO_48_0
150.02	-0.0296178	0.149637	-0.197931	0.843099	0.999077	ENSDARG00000011945	groups_BaP_48_0.133_vs_DMSO_48_0
92.9007	0.203023	0.178766	1.13569	0.256085	0.999077	ENSDARG00000011948	groups_BaP_48_0.133_vs_DMSO_48_0
216.601	0.00297717	0.153357	0.0194133	0.984511	0.999077	ENSDARG00000011956	groups_BaP_48_0.133_vs_DMSO_48_0
135.394	-0.23711	0.152227	-1.55761	0.119327	0.999077	ENSDARG00000011958	groups_BaP_48_0.133_vs_DMSO_48_0
90.092	0.0372343	0.198571	0.187511	0.85126	0.999077	ENSDARG00000011961	groups_BaP_48_0.133_vs_DMSO_48_0
24.7142	-0.564995	0.340682	-1.65842	0.0972324	0.999077	ENSDARG00000011973	groups_BaP_48_0.133_vs_DMSO_48_0
36.7092	-0.524427	0.313783	-1.67131	0.0946614	0.999077	ENSDARG00000011983	groups_BaP_48_0.133_vs_DMSO_48_0
655.386	0.0914848	0.123653	0.739852	0.45939	0.999077	ENSDARG00000011989	groups_BaP_48_0.133_vs_DMSO_48_0
419.092	-0.196712	0.146536	-1.34241	0.179462	0.999077	ENSDARG00000011998	groups_BaP_48_0.133_vs_DMSO_48_0
57.1825	0.0840178	0.24849	0.338113	0.735278	0.999077	ENSDARG00000011999	groups_BaP_48_0.133_vs_DMSO_48_0
96.6962	0.0137369	0.177766	0.0772753	0.938405	0.999077	ENSDARG00000012002	groups_BaP_48_0.133_vs_DMSO_48_0
75.4046	0.271189	0.212282	1.27749	0.201428	0.999077	ENSDARG00000012005	groups_BaP_48_0.133_vs_DMSO_48_0
27.2225	0.137186	0.272207	0.503978	0.614277	0.999077	ENSDARG00000012013	groups_BaP_48_0.133_vs_DMSO_48_0
44.2824	-0.0282468	0.270916	-0.104264	0.91696	0.999077	ENSDARG00000012016	groups_BaP_48_0.133_vs_DMSO_48_0
58.1572	-0.474073	0.222709	-2.12867	0.0332817	0.98613	ENSDARG00000012019	groups_BaP_48_0.133_vs_DMSO_48_0
18.4274	0.301131	0.39724	0.758058	0.448416	0.999077	ENSDARG00000012021	groups_BaP_48_0.133_vs_DMSO_48_0
68.1545	-0.00711366	0.194293	-0.036613	0.970794	0.999077	ENSDARG00000012025	groups_BaP_48_0.133_vs_DMSO_48_0
5.98442	-0.336931	0.727422	-0.463185	0.643232	0.999077	ENSDARG00000012030	groups_BaP_48_0.133_vs_DMSO_48_0
26.7511	0.367312	0.310175	1.18421	0.236331	0.999077	ENSDARG00000012035	groups_BaP_48_0.133_vs_DMSO_48_0
55.3036	-0.0156932	0.240311	-0.0653035	0.947932	0.999077	ENSDARG00000012039	groups_BaP_48_0.133_vs_DMSO_48_0
149.159	0.00406025	0.171837	0.0236285	0.981149	0.999077	ENSDARG00000012040	groups_BaP_48_0.133_vs_DMSO_48_0
21.9003	0.322373	0.336936	0.956779	0.338679	0.999077	ENSDARG00000012044	groups_BaP_48_0.133_vs_DMSO_48_0
8.60004	-0.606334	0.573256	-1.0577	0.290191	0.999077	ENSDARG00000012051	groups_BaP_48_0.133_vs_DMSO_48_0
1.94138	-0.243204	1.26461	-0.192316	0.847495	0.999077	ENSDARG00000012060	groups_BaP_48_0.133_vs_DMSO_48_0
380.338	0.142089	0.107792	1.31817	0.187446	0.999077	ENSDARG00000012066	groups_BaP_48_0.133_vs_DMSO_48_0
14.6087	-0.270997	0.430706	-0.629193	0.529223	0.999077	ENSDARG00000012071	groups_BaP_48_0.133_vs_DMSO_48_0
33.719	0.107434	0.288964	0.371792	0.710048	0.999077	ENSDARG00000012072	groups_BaP_48_0.133_vs_DMSO_48_0
140.798	0.0661598	0.135245	0.489184	0.624711	0.999077	ENSDARG00000012073	groups_BaP_48_0.133_vs_DMSO_48_0
48555	-0.0750432	0.0624459	-1.20173	0.229468	0.999077	ENSDARG00000012076	groups_BaP_48_0.133_vs_DMSO_48_0
1222.51	0.0616656	0.0789245	0.781324	0.434612	0.999077	ENSDARG00000012078	groups_BaP_48_0.133_vs_DMSO_48_0
20.5678	-0.440183	0.347917	-1.26519	0.205802	0.999077	ENSDARG00000012113	groups_BaP_48_0.133_vs_DMSO_48_0
50.8112	0.116908	0.266168	0.439225	0.660498	0.999077	ENSDARG00000012126	groups_BaP_48_0.133_vs_DMSO_48_0
14.6084	0.251412	0.392129	0.641147	0.521427	0.999077	ENSDARG00000012135	groups_BaP_48_0.133_vs_DMSO_48_0
8.51622	0.578276	0.662265	0.873179	0.382566	0.999077	ENSDARG00000012137	groups_BaP_48_0.133_vs_DMSO_48_0
236.547	-0.10112	0.104452	-0.9681	0.332994	0.999077	ENSDARG00000012138	groups_BaP_48_0.133_vs_DMSO_48_0
317.698	0.102901	0.132436	0.776987	0.437166	0.999077	ENSDARG00000012140	groups_BaP_48_0.133_vs_DMSO_48_0
311.108	-0.00694696	0.10245	-0.067808	0.945938	0.999077	ENSDARG00000012141	groups_BaP_48_0.133_vs_DMSO_48_0
124.381	0.132374	0.154411	0.857288	0.391286	0.999077	ENSDARG00000012144	groups_BaP_48_0.133_vs_DMSO_48_0
9.94637	0.662496	0.562698	1.17736	0.239053	0.999077	ENSDARG00000012177	groups_BaP_48_0.133_vs_DMSO_48_0
112.206	0.00203611	0.14916	0.0136505	0.989109	0.99951	ENSDARG00000012192	groups_BaP_48_0.133_vs_DMSO_48_0
145.512	-0.151166	0.150612	-1.00367	0.315535	0.999077	ENSDARG00000012194	groups_BaP_48_0.133_vs_DMSO_48_0
6.81313	0.15198	0.595642	0.255154	0.798604	0.999077	ENSDARG00000012196	groups_BaP_48_0.133_vs_DMSO_48_0
114.981	0.513247	0.174801	2.93618	0.0033228	0.848699	ENSDARG00000012199	groups_BaP_48_0.133_vs_DMSO_48_0
3.02176	-0.902884	1.23731	-0.729714	0.465565	0.999077	ENSDARG00000012204	groups_BaP_48_0.133_vs_DMSO_48_0
68.8216	0.225386	0.205818	1.09507	0.273484	0.999077	ENSDARG00000012215	groups_BaP_48_0.133_vs_DMSO_48_0
33.1427	-0.208615	0.338488	-0.616313	0.537688	0.999077	ENSDARG00000012219	groups_BaP_48_0.133_vs_DMSO_48_0
196.613	0.0543224	0.148045	0.366932	0.71367	0.999077	ENSDARG00000012222	groups_BaP_48_0.133_vs_DMSO_48_0
184.947	-0.127324	0.128091	-0.994018	0.320214	0.999077	ENSDARG00000012234	groups_BaP_48_0.133_vs_DMSO_48_0
1116.15	-0.144278	0.0849676	-1.69803	0.089502	0.999077	ENSDARG00000012244	groups_BaP_48_0.133_vs_DMSO_48_0
3.40749	-0.728366	0.922486	-0.789568	0.42978	0.999077	ENSDARG00000012247	groups_BaP_48_0.133_vs_DMSO_48_0
242.707	0.0264721	0.129433	0.204523	0.837945	0.999077	ENSDARG00000012248	groups_BaP_48_0.133_vs_DMSO_48_0
139.932	0.263102	0.166871	1.57668	0.114869	0.999077	ENSDARG00000012261	groups_BaP_48_0.133_vs_DMSO_48_0
18.7761	-0.184765	0.43184	-0.427856	0.668756	0.999077	ENSDARG00000012271	groups_BaP_48_0.133_vs_DMSO_48_0
217.765	-0.0390257	0.142864	-0.273167	0.784725	0.999077	ENSDARG00000012274	groups_BaP_48_0.133_vs_DMSO_48_0
84.079	0.253313	0.228734	1.10746	0.268097	0.999077	ENSDARG00000012281	groups_BaP_48_0.133_vs_DMSO_48_0
82.341	0.299842	0.199384	1.50384	0.132622	0.999077	ENSDARG00000012295	groups_BaP_48_0.133_vs_DMSO_48_0
20.9342	-0.549201	0.367517	-1.49436	0.135083	0.999077	ENSDARG00000012306	groups_BaP_48_0.133_vs_DMSO_48_0
228.049	-0.00592664	0.144216	-0.0410956	0.96722	0.999077	ENSDARG00000012311	groups_BaP_48_0.133_vs_DMSO_48_0
92.667	-0.0664134	0.182277	-0.364355	0.715593	0.999077	ENSDARG00000012314	groups_BaP_48_0.133_vs_DMSO_48_0
40.8455	-0.259342	0.277043	-0.936108	0.349218	0.999077	ENSDARG00000012325	groups_BaP_48_0.133_vs_DMSO_48_0
30.7937	0.196045	0.345549	0.567344	0.570481	0.999077	ENSDARG00000012340	groups_BaP_48_0.133_vs_DMSO_48_0
282.347	-0.0181065	0.122712	-0.147552	0.882696	0.999077	ENSDARG00000012341	groups_BaP_48_0.133_vs_DMSO_48_0
30.0321	0.403671	0.319783	1.26233	0.206831	0.999077	ENSDARG00000012347	groups_BaP_48_0.133_vs_DMSO_48_0
138.141	0.131153	0.175684	0.746527	0.455349	0.999077	ENSDARG00000012366	groups_BaP_48_0.133_vs_DMSO_48_0
0.719532	0.549384	2.32778	0.236013	0.813423	0.999077	ENSDARG00000012367	groups_BaP_48_0.133_vs_DMSO_48_0
22.0389	0.242429	0.334488	0.724777	0.468589	0.999077	ENSDARG00000012368	groups_BaP_48_0.133_vs_DMSO_48_0
21.8985	-0.217054	0.32629	-0.665216	0.505912	0.999077	ENSDARG00000012369	groups_BaP_48_0.133_vs_DMSO_48_0
138.848	-0.0687265	0.157623	-0.436019	0.662823	0.999077	ENSDARG00000012378	groups_BaP_48_0.133_vs_DMSO_48_0
319.26	-0.367878	0.209125	-1.75913	0.0785557	0.999077	ENSDARG00000012381	groups_BaP_48_0.133_vs_DMSO_48_0
456.992	-0.113976	0.0876468	-1.3004	0.193464	0.999077	ENSDARG00000012387	groups_BaP_48_0.133_vs_DMSO_48_0
67.9906	0.165882	0.237324	0.698969	0.484571	0.999077	ENSDARG00000012388	groups_BaP_48_0.133_vs_DMSO_48_0
35.0763	-0.0497785	0.29537	-0.168529	0.866167	0.999077	ENSDARG00000012389	groups_BaP_48_0.133_vs_DMSO_48_0
20.969	0.540774	0.396877	1.36257	0.173018	0.999077	ENSDARG00000012390	groups_BaP_48_0.133_vs_DMSO_48_0
31.0872	0.772347	0.440837	1.752	0.0797734	0.999077	ENSDARG00000012395	groups_BaP_48_0.133_vs_DMSO_48_0
90.0495	-0.0994114	0.230796	-0.430733	0.666663	0.999077	ENSDARG00000012397	groups_BaP_48_0.133_vs_DMSO_48_0
196.587	0.175524	0.116473	1.50699	0.131813	0.999077	ENSDARG00000012399	groups_BaP_48_0.133_vs_DMSO_48_0
5.52295	-0.255536	0.712247	-0.358774	0.719764	0.999077	ENSDARG00000012403	groups_BaP_48_0.133_vs_DMSO_48_0
8939.66	0.0470017	0.0531581	0.884187	0.376595	0.999077	ENSDARG00000012405	groups_BaP_48_0.133_vs_DMSO_48_0
37.7382	-0.310181	0.287878	-1.07748	0.281268	0.999077	ENSDARG00000012407	groups_BaP_48_0.133_vs_DMSO_48_0
21.5531	0.197614	0.374265	0.528005	0.597496	0.999077	ENSDARG00000012409	groups_BaP_48_0.133_vs_DMSO_48_0
788.258	-0.103142	0.0774648	-1.33147	0.183035	0.999077	ENSDARG00000012422	groups_BaP_48_0.133_vs_DMSO_48_0
146.713	0.0546755	0.163579	0.334245	0.738195	0.999077	ENSDARG00000012426	groups_BaP_48_0.133_vs_DMSO_48_0
370.721	0.175635	0.100495	1.7477	0.0805162	0.999077	ENSDARG00000012432	groups_BaP_48_0.133_vs_DMSO_48_0
118.673	-0.0172519	0.172358	-0.100094	0.92027	0.999077	ENSDARG00000012450	groups_BaP_48_0.133_vs_DMSO_48_0
45.2249	-0.27577	0.248197	-1.11109	0.266529	0.999077	ENSDARG00000012453	groups_BaP_48_0.133_vs_DMSO_48_0
688.148	-0.0950594	0.0909674	-1.04498	0.296031	0.999077	ENSDARG00000012458	groups_BaP_48_0.133_vs_DMSO_48_0
59.1055	0.132406	0.313316	0.422595	0.672591	0.999077	ENSDARG00000012467	groups_BaP_48_0.133_vs_DMSO_48_0
8.91801	0.169521	0.660399	0.256695	0.797415	0.999077	ENSDARG00000012468	groups_BaP_48_0.133_vs_DMSO_48_0
100.021	0.115516	0.179465	0.643668	0.519791	0.999077	ENSDARG00000012485	groups_BaP_48_0.133_vs_DMSO_48_0
88.0989	0.158478	0.213033	0.743914	0.456928	0.999077	ENSDARG00000012495	groups_BaP_48_0.133_vs_DMSO_48_0
184.146	0.234757	0.14604	1.60748	0.107948	0.999077	ENSDARG00000012499	groups_BaP_48_0.133_vs_DMSO_48_0
72.5561	-0.230033	0.201009	-1.1444	0.25246	0.999077	ENSDARG00000012504	groups_BaP_48_0.133_vs_DMSO_48_0
141.625	0.108841	0.163675	0.664984	0.506061	0.999077	ENSDARG00000012505	groups_BaP_48_0.133_vs_DMSO_48_0
55.2835	-0.0941314	0.206906	-0.454947	0.649148	0.999077	ENSDARG00000012506	groups_BaP_48_0.133_vs_DMSO_48_0
773.783	-0.0348019	0.0934645	-0.372354	0.70963	0.999077	ENSDARG00000012513	groups_BaP_48_0.133_vs_DMSO_48_0
396.689	-0.0629905	0.0974592	-0.646327	0.518067	0.999077	ENSDARG00000012519	groups_BaP_48_0.133_vs_DMSO_48_0
1.19772	-2.6692	1.61011	-1.65778	0.0973619	0.999077	ENSDARG00000012534	groups_BaP_48_0.133_vs_DMSO_48_0
322.842	0.0938529	0.105203	0.892109	0.372335	0.999077	ENSDARG00000012553	groups_BaP_48_0.133_vs_DMSO_48_0
9.53458	0.0686528	0.49375	0.139044	0.889416	0.999077	ENSDARG00000012555	groups_BaP_48_0.133_vs_DMSO_48_0
51.9965	0.0751431	0.231726	0.324275	0.74573	0.999077	ENSDARG00000012563	groups_BaP_48_0.133_vs_DMSO_48_0
68.0586	-0.306559	0.214264	-1.43075	0.152502	0.999077	ENSDARG00000012572	groups_BaP_48_0.133_vs_DMSO_48_0
139.09	-0.126497	0.14897	-0.849149	0.395798	0.999077	ENSDARG00000012574	groups_BaP_48_0.133_vs_DMSO_48_0
147.912	-0.152094	0.202507	-0.751057	0.452618	0.999077	ENSDARG00000012577	groups_BaP_48_0.133_vs_DMSO_48_0
24.2965	0.225047	0.347095	0.648374	0.516743	0.999077	ENSDARG00000012581	groups_BaP_48_0.133_vs_DMSO_48_0
14.9128	0.235271	0.465708	0.50519	0.613426	0.999077	ENSDARG00000012586	groups_BaP_48_0.133_vs_DMSO_48_0
48.0772	0.294068	0.279783	1.05106	0.293233	0.999077	ENSDARG00000012588	groups_BaP_48_0.133_vs_DMSO_48_0
250.424	0.00155134	0.128583	0.0120649	0.990374	0.99951	ENSDARG00000012591	groups_BaP_48_0.133_vs_DMSO_48_0
1468.74	0.0436578	0.105904	0.412241	0.680163	0.999077	ENSDARG00000012593	groups_BaP_48_0.133_vs_DMSO_48_0
392.387	-0.0186536	0.103762	-0.179772	0.857331	0.999077	ENSDARG00000012603	groups_BaP_48_0.133_vs_DMSO_48_0
4.111	-0.909497	0.865713	-1.05058	0.293453	0.999077	ENSDARG00000012609	groups_BaP_48_0.133_vs_DMSO_48_0
8.40358	0.248275	0.569541	0.435921	0.662894	0.999077	ENSDARG00000012610	groups_BaP_48_0.133_vs_DMSO_48_0
49.0061	-0.332551	0.252499	-1.31704	0.187825	0.999077	ENSDARG00000012625	groups_BaP_48_0.133_vs_DMSO_48_0
219.113	0.0385535	0.127224	0.303035	0.761863	0.999077	ENSDARG00000012627	groups_BaP_48_0.133_vs_DMSO_48_0
14.5612	-0.286471	0.412593	-0.694318	0.487483	0.999077	ENSDARG00000012632	groups_BaP_48_0.133_vs_DMSO_48_0
14.0201	0.931742	0.440368	2.11583	0.0343595	0.98613	ENSDARG00000012640	groups_BaP_48_0.133_vs_DMSO_48_0
20.2514	0.127109	0.417569	0.304402	0.760821	0.999077	ENSDARG00000012642	groups_BaP_48_0.133_vs_DMSO_48_0
217.787	-0.0169672	0.154062	-0.110132	0.912304	0.999077	ENSDARG00000012656	groups_BaP_48_0.133_vs_DMSO_48_0
401.287	-0.054917	0.103692	-0.529617	0.596378	0.999077	ENSDARG00000012667	groups_BaP_48_0.133_vs_DMSO_48_0
40.1752	0.111795	0.281604	0.396995	0.691371	0.999077	ENSDARG00000012671	groups_BaP_48_0.133_vs_DMSO_48_0
310.023	0.124418	0.101203	1.22938	0.218928	0.999077	ENSDARG00000012672	groups_BaP_48_0.133_vs_DMSO_48_0
23.3853	-0.0633315	0.365228	-0.173402	0.862335	0.999077	ENSDARG00000012674	groups_BaP_48_0.133_vs_DMSO_48_0
2350.49	-0.0611586	0.077547	-0.788664	0.430308	0.999077	ENSDARG00000012682	groups_BaP_48_0.133_vs_DMSO_48_0
311.507	0.0273382	0.107173	0.255084	0.798658	0.999077	ENSDARG00000012684	groups_BaP_48_0.133_vs_DMSO_48_0
2257.42	-0.0335817	0.0560897	-0.598714	0.549364	0.999077	ENSDARG00000012688	groups_BaP_48_0.133_vs_DMSO_48_0
1535.1	0.0547008	0.196683	0.278116	0.780923	0.999077	ENSDARG00000012694	groups_BaP_48_0.133_vs_DMSO_48_0
41.6684	0.137169	0.330268	0.415325	0.677904	0.999077	ENSDARG00000012699	groups_BaP_48_0.133_vs_DMSO_48_0
184.072	0.244829	0.128524	1.90493	0.0567891	0.993355	ENSDARG00000012723	groups_BaP_48_0.133_vs_DMSO_48_0
5.59158	0.035788	0.693914	0.0515742	0.958868	0.999077	ENSDARG00000012726	groups_BaP_48_0.133_vs_DMSO_48_0
74.9079	-0.124915	0.182396	-0.684856	0.493435	0.999077	ENSDARG00000012729	groups_BaP_48_0.133_vs_DMSO_48_0
62.0812	0.225134	0.246644	0.912791	0.361353	0.999077	ENSDARG00000012741	groups_BaP_48_0.133_vs_DMSO_48_0
9.48496	-0.648745	0.590992	-1.09772	0.272326	0.999077	ENSDARG00000012745	groups_BaP_48_0.133_vs_DMSO_48_0
301.686	0.113485	0.114015	0.995355	0.319564	0.999077	ENSDARG00000012747	groups_BaP_48_0.133_vs_DMSO_48_0
75.2547	-0.0649024	0.197669	-0.328339	0.742655	0.999077	ENSDARG00000012763	groups_BaP_48_0.133_vs_DMSO_48_0
11.3787	0.128794	0.438641	0.293621	0.769047	0.999077	ENSDARG00000012776	groups_BaP_48_0.133_vs_DMSO_48_0
340.843	-0.00993222	0.0956272	-0.103864	0.917277	0.999077	ENSDARG00000012777	groups_BaP_48_0.133_vs_DMSO_48_0
48.2474	0.203473	0.290099	0.701392	0.483059	0.999077	ENSDARG00000012788	groups_BaP_48_0.133_vs_DMSO_48_0
4.11874	-1.59498	1.13744	-1.40226	0.160838	0.999077	ENSDARG00000012789	groups_BaP_48_0.133_vs_DMSO_48_0
345.29	0.14659	0.145256	1.00918	0.312887	0.999077	ENSDARG00000012790	groups_BaP_48_0.133_vs_DMSO_48_0
22.0507	-0.196484	0.365437	-0.537667	0.590807	0.999077	ENSDARG00000012801	groups_BaP_48_0.133_vs_DMSO_48_0
7.1182	0.306781	0.572662	0.535711	0.592158	0.999077	ENSDARG00000012816	groups_BaP_48_0.133_vs_DMSO_48_0
175.11	-0.0996156	0.153299	-0.649812	0.515814	0.999077	ENSDARG00000012818	groups_BaP_48_0.133_vs_DMSO_48_0
763.325	-0.0680278	0.126457	-0.537952	0.59061	0.999077	ENSDARG00000012820	groups_BaP_48_0.133_vs_DMSO_48_0
0.846077	2.81137	1.99884	1.4065	0.159575	0.999077	ENSDARG00000012823	groups_BaP_48_0.133_vs_DMSO_48_0
4.67463	-1.65355	0.830498	-1.99104	0.0464769	0.991909	ENSDARG00000012824	groups_BaP_48_0.133_vs_DMSO_48_0
58.6557	-0.232965	0.206946	-1.12572	0.260282	0.999077	ENSDARG00000012827	groups_BaP_48_0.133_vs_DMSO_48_0
59.3153	-0.190068	0.242215	-0.784707	0.432625	0.999077	ENSDARG00000012833	groups_BaP_48_0.133_vs_DMSO_48_0
69.2411	0.067549	0.206616	0.326929	0.743721	0.999077	ENSDARG00000012840	groups_BaP_48_0.133_vs_DMSO_48_0
260.397	-0.304216	0.127189	-2.39184	0.0167642	0.98613	ENSDARG00000012848	groups_BaP_48_0.133_vs_DMSO_48_0
119.868	0.0112987	0.151505	0.0745767	0.940552	0.999077	ENSDARG00000012866	groups_BaP_48_0.133_vs_DMSO_48_0
314.718	0.10377	0.133599	0.776729	0.437319	0.999077	ENSDARG00000012871	groups_BaP_48_0.133_vs_DMSO_48_0
170.636	-0.0933506	0.150786	-0.619093	0.535855	0.999077	ENSDARG00000012874	groups_BaP_48_0.133_vs_DMSO_48_0
255.149	0.27831	0.211384	1.31661	0.187969	0.999077	ENSDARG00000012881	groups_BaP_48_0.133_vs_DMSO_48_0
108.257	-0.0716683	0.162129	-0.442045	0.658457	0.999077	ENSDARG00000012887	groups_BaP_48_0.133_vs_DMSO_48_0
127.28	-0.130225	0.191511	-0.679987	0.496513	0.999077	ENSDARG00000012892	groups_BaP_48_0.133_vs_DMSO_48_0
54.7824	-0.385903	0.209759	-1.83974	0.0658059	0.999077	ENSDARG00000012896	groups_BaP_48_0.133_vs_DMSO_48_0
76.3268	-0.0623911	0.18033	-0.345983	0.729356	0.999077	ENSDARG00000012899	groups_BaP_48_0.133_vs_DMSO_48_0
167.566	-0.128499	0.126428	-1.01638	0.309447	0.999077	ENSDARG00000012914	groups_BaP_48_0.133_vs_DMSO_48_0
255.661	0.189627	0.148907	1.27346	0.202854	0.999077	ENSDARG00000012915	groups_BaP_48_0.133_vs_DMSO_48_0
33.4952	-0.051602	0.290024	-0.177923	0.858783	0.999077	ENSDARG00000012927	groups_BaP_48_0.133_vs_DMSO_48_0
50.5746	-0.0450024	0.23124	-0.194614	0.845695	0.999077	ENSDARG00000012929	groups_BaP_48_0.133_vs_DMSO_48_0
125.504	0.0626458	0.162721	0.384988	0.700246	0.999077	ENSDARG00000012932	groups_BaP_48_0.133_vs_DMSO_48_0
44.7235	0.0716604	0.226493	0.316391	0.751705	0.999077	ENSDARG00000012942	groups_BaP_48_0.133_vs_DMSO_48_0
5288.23	0.0823531	0.100932	0.815925	0.414543	0.999077	ENSDARG00000012944	groups_BaP_48_0.133_vs_DMSO_48_0
4.71291	0.553023	0.801187	0.690254	0.490034	0.999077	ENSDARG00000012945	groups_BaP_48_0.133_vs_DMSO_48_0
165.683	-0.0680147	0.135896	-0.500489	0.616731	0.999077	ENSDARG00000012946	groups_BaP_48_0.133_vs_DMSO_48_0
256.752	0.0335921	0.120025	0.279876	0.779572	0.999077	ENSDARG00000012949	groups_BaP_48_0.133_vs_DMSO_48_0
35.6334	0.151147	0.278903	0.541932	0.587865	0.999077	ENSDARG00000012953	groups_BaP_48_0.133_vs_DMSO_48_0
82.4408	0.137047	0.202656	0.676253	0.49888	0.999077	ENSDARG00000012968	groups_BaP_48_0.133_vs_DMSO_48_0
4393.85	0.0231649	0.0675444	0.342957	0.731631	0.999077	ENSDARG00000012972	groups_BaP_48_0.133_vs_DMSO_48_0
54.9502	0.0149032	0.216408	0.0688664	0.945096	0.999077	ENSDARG00000012981	groups_BaP_48_0.133_vs_DMSO_48_0
95.5822	-0.160021	0.158916	-1.00695	0.313959	0.999077	ENSDARG00000012982	groups_BaP_48_0.133_vs_DMSO_48_0
9.86584	-0.173482	0.56559	-0.306727	0.759051	0.999077	ENSDARG00000012986	groups_BaP_48_0.133_vs_DMSO_48_0
374.898	0.13877	0.113014	1.2279	0.219483	0.999077	ENSDARG00000012987	groups_BaP_48_0.133_vs_DMSO_48_0
317.636	0.165607	0.133213	1.24318	0.213802	0.999077	ENSDARG00000013004	groups_BaP_48_0.133_vs_DMSO_48_0
20.3369	-0.0186382	0.344767	-0.0540601	0.956887	0.999077	ENSDARG00000013005	groups_BaP_48_0.133_vs_DMSO_48_0
106.922	0.122531	0.165323	0.741159	0.458597	0.999077	ENSDARG00000013009	groups_BaP_48_0.133_vs_DMSO_48_0
2.75519	-0.0830439	1.00752	-0.0824239	0.93431	0.999077	ENSDARG00000013014	groups_BaP_48_0.133_vs_DMSO_48_0
123.562	-0.0524646	0.168024	-0.312245	0.754854	0.999077	ENSDARG00000013016	groups_BaP_48_0.133_vs_DMSO_48_0
7.40399	-1.35041	0.7155	-1.88737	0.0591104	0.993569	ENSDARG00000013022	groups_BaP_48_0.133_vs_DMSO_48_0
8.0347	1.1177	0.620663	1.80082	0.0717318	0.999077	ENSDARG00000013023	groups_BaP_48_0.133_vs_DMSO_48_0
1.84047	0.270105	1.21587	0.222149	0.824198	0.999077	ENSDARG00000013024	groups_BaP_48_0.133_vs_DMSO_48_0
24.7913	0.553547	0.337856	1.63841	0.101336	0.999077	ENSDARG00000013025	groups_BaP_48_0.133_vs_DMSO_48_0
211.028	0.161119	0.119413	1.34926	0.177252	0.999077	ENSDARG00000013031	groups_BaP_48_0.133_vs_DMSO_48_0
331.563	-0.0577788	0.141585	-0.408085	0.683211	0.999077	ENSDARG00000013044	groups_BaP_48_0.133_vs_DMSO_48_0
2.92672	0.932447	0.942102	0.989752	0.322295	0.999077	ENSDARG00000013050	groups_BaP_48_0.133_vs_DMSO_48_0
18.4466	0.206139	0.39586	0.520736	0.602551	0.999077	ENSDARG00000013056	groups_BaP_48_0.133_vs_DMSO_48_0
157.124	0.257461	0.141123	1.82438	0.0680951	0.999077	ENSDARG00000013057	groups_BaP_48_0.133_vs_DMSO_48_0
8.84471	-0.293019	0.64639	-0.453316	0.650321	0.999077	ENSDARG00000013058	groups_BaP_48_0.133_vs_DMSO_48_0
119.856	0.0541195	0.164555	0.328883	0.742244	0.999077	ENSDARG00000013063	groups_BaP_48_0.133_vs_DMSO_48_0
3.36786	1.60129	0.927031	1.72733	0.084108	0.999077	ENSDARG00000013072	groups_BaP_48_0.133_vs_DMSO_48_0
151.687	-0.0331935	0.131076	-0.253239	0.800084	0.999077	ENSDARG00000013075	groups_BaP_48_0.133_vs_DMSO_48_0
167.142	0.233744	0.1322	1.76812	0.0770414	0.999077	ENSDARG00000013076	groups_BaP_48_0.133_vs_DMSO_48_0
3852.08	-0.0573156	0.0602354	-0.951528	0.341336	0.999077	ENSDARG00000013078	groups_BaP_48_0.133_vs_DMSO_48_0
43.1271	0.221441	0.274692	0.806145	0.420159	0.999077	ENSDARG00000013079	groups_BaP_48_0.133_vs_DMSO_48_0
38.0989	0.121363	0.24986	0.485724	0.627163	0.999077	ENSDARG00000013082	groups_BaP_48_0.133_vs_DMSO_48_0
358.729	0.0294323	0.0942552	0.312261	0.754842	0.999077	ENSDARG00000013087	groups_BaP_48_0.133_vs_DMSO_48_0
142.583	0.0549565	0.154426	0.355876	0.721933	0.999077	ENSDARG00000013095	groups_BaP_48_0.133_vs_DMSO_48_0
4.53396	-0.0767554	0.72364	-0.106068	0.915528	0.999077	ENSDARG00000013110	groups_BaP_48_0.133_vs_DMSO_48_0
66.588	0.0526269	0.202067	0.260443	0.794522	0.999077	ENSDARG00000013117	groups_BaP_48_0.133_vs_DMSO_48_0
151.54	-0.173752	0.127893	-1.35857	0.174282	0.999077	ENSDARG00000013122	groups_BaP_48_0.133_vs_DMSO_48_0
35.933	0.083735	0.284048	0.294792	0.768153	0.999077	ENSDARG00000013125	groups_BaP_48_0.133_vs_DMSO_48_0
877.741	-0.065813	0.0816333	-0.806202	0.420126	0.999077	ENSDARG00000013144	groups_BaP_48_0.133_vs_DMSO_48_0
78.372	-0.210909	0.196428	-1.07372	0.282948	0.999077	ENSDARG00000013150	groups_BaP_48_0.133_vs_DMSO_48_0
174.79	-0.351548	0.240149	-1.46387	0.143229	0.999077	ENSDARG00000013161	groups_BaP_48_0.133_vs_DMSO_48_0
115.5	0.407611	0.176624	2.30779	0.0210107	0.98613	ENSDARG00000013168	groups_BaP_48_0.133_vs_DMSO_48_0
116.848	0.107561	0.157289	0.683842	0.494075	0.999077	ENSDARG00000013207	groups_BaP_48_0.133_vs_DMSO_48_0
17.9938	0.724435	0.461974	1.56813	0.116851	0.999077	ENSDARG00000013221	groups_BaP_48_0.133_vs_DMSO_48_0
163.697	0.15115	0.12646	1.19523	0.231996	0.999077	ENSDARG00000013224	groups_BaP_48_0.133_vs_DMSO_48_0
3.53338	0.454625	0.861015	0.528011	0.597492	0.999077	ENSDARG00000013227	groups_BaP_48_0.133_vs_DMSO_48_0
2.55289	-0.441796	0.992542	-0.445116	0.656236	0.999077	ENSDARG00000013236	groups_BaP_48_0.133_vs_DMSO_48_0
384.264	0.141164	0.0989636	1.42643	0.153746	0.999077	ENSDARG00000013250	groups_BaP_48_0.133_vs_DMSO_48_0
3.13098	0.449777	0.966833	0.465207	0.641783	0.999077	ENSDARG00000013251	groups_BaP_48_0.133_vs_DMSO_48_0
6.70178	0.450865	0.617989	0.729567	0.465655	0.999077	ENSDARG00000013252	groups_BaP_48_0.133_vs_DMSO_48_0
25.8499	0.311519	0.357876	0.870468	0.384045	0.999077	ENSDARG00000013266	groups_BaP_48_0.133_vs_DMSO_48_0
66.0936	0.168738	0.208403	0.809674	0.418128	0.999077	ENSDARG00000013274	groups_BaP_48_0.133_vs_DMSO_48_0
29.8715	-0.195667	0.317009	-0.617227	0.537085	0.999077	ENSDARG00000013279	groups_BaP_48_0.133_vs_DMSO_48_0
78.4744	-0.0834097	0.19657	-0.424327	0.671328	0.999077	ENSDARG00000013292	groups_BaP_48_0.133_vs_DMSO_48_0
1.66932	-1.7992	1.426	-1.26172	0.207051	0.999077	ENSDARG00000013293	groups_BaP_48_0.133_vs_DMSO_48_0
107.999	0.168959	0.172028	0.982161	0.326021	0.999077	ENSDARG00000013295	groups_BaP_48_0.133_vs_DMSO_48_0
89.8632	-0.0117363	0.210307	-0.0558054	0.955497	0.999077	ENSDARG00000013302	groups_BaP_48_0.133_vs_DMSO_48_0
[truncated: 158,147 more rows]

## Sheet: T7
baseMean	log2FoldChange	lfcSE	stat	pvalue	padj	ensembl.id	contrast
1.8251	-1.95298	1.18723	-1.64499	0.0999718	0.991905	ENSDARG00000000001	groups_BaP_72_0.133_vs_DMSO_72_0
21.1807	0.423041	0.392862	1.07682	0.281562	0.999205	ENSDARG00000000002	groups_BaP_72_0.133_vs_DMSO_72_0
115.467	-0.42349	0.180402	-2.34749	0.0189006	0.955922	ENSDARG00000000018	groups_BaP_72_0.133_vs_DMSO_72_0
151.3	-0.143655	0.159043	-0.903249	0.366394	0.999205	ENSDARG00000000019	groups_BaP_72_0.133_vs_DMSO_72_0
112.917	-0.0463049	0.184292	-0.251258	0.801614	0.999205	ENSDARG00000000068	groups_BaP_72_0.133_vs_DMSO_72_0
436.417	0.00149993	0.112987	0.0132753	0.989408	0.999205	ENSDARG00000000069	groups_BaP_72_0.133_vs_DMSO_72_0
14.26	1.04084	0.558446	1.86381	0.0623488	0.991905	ENSDARG00000000086	groups_BaP_72_0.133_vs_DMSO_72_0
276.516	0.190082	0.150066	1.26666	0.205278	0.999205	ENSDARG00000000103	groups_BaP_72_0.133_vs_DMSO_72_0
25.456	-0.215433	0.304113	-0.7084	0.478697	0.999205	ENSDARG00000000151	groups_BaP_72_0.133_vs_DMSO_72_0
23.3302	0.723306	0.359957	2.00942	0.0444924	0.991905	ENSDARG00000000161	groups_BaP_72_0.133_vs_DMSO_72_0
52.7741	0.0716318	0.236118	0.303372	0.761606	0.999205	ENSDARG00000000175	groups_BaP_72_0.133_vs_DMSO_72_0
50.7049	-0.393707	0.229483	-1.71563	0.0862299	0.991905	ENSDARG00000000183	groups_BaP_72_0.133_vs_DMSO_72_0
98.047	0.111347	0.159257	0.699166	0.484448	0.999205	ENSDARG00000000189	groups_BaP_72_0.133_vs_DMSO_72_0
523.15	0.116256	0.109455	1.06213	0.288175	0.999205	ENSDARG00000000212	groups_BaP_72_0.133_vs_DMSO_72_0
85.3004	-0.212366	0.167813	-1.26549	0.205696	0.999205	ENSDARG00000000229	groups_BaP_72_0.133_vs_DMSO_72_0
171.259	0.0573261	0.134151	0.427324	0.669143	0.999205	ENSDARG00000000241	groups_BaP_72_0.133_vs_DMSO_72_0
1.87157	1.5964	1.18746	1.34438	0.178824	0.999205	ENSDARG00000000324	groups_BaP_72_0.133_vs_DMSO_72_0
1.99159	-1.964	1.30178	-1.5087	0.131375	0.991905	ENSDARG00000000349	groups_BaP_72_0.133_vs_DMSO_72_0
28.3445	0.164776	0.303113	0.543613	0.586708	0.999205	ENSDARG00000000369	groups_BaP_72_0.133_vs_DMSO_72_0
7.36828	0.671822	0.633686	1.06018	0.289062	0.999205	ENSDARG00000000370	groups_BaP_72_0.133_vs_DMSO_72_0
44.229	-0.0355837	0.25554	-0.139249	0.889253	0.999205	ENSDARG00000000380	groups_BaP_72_0.133_vs_DMSO_72_0
239.112	-0.150378	0.138443	-1.08621	0.277387	0.999205	ENSDARG00000000394	groups_BaP_72_0.133_vs_DMSO_72_0
12.2339	0.421521	0.497162	0.847853	0.39652	0.999205	ENSDARG00000000423	groups_BaP_72_0.133_vs_DMSO_72_0
208.828	0.0724033	0.157074	0.46095	0.644834	0.999205	ENSDARG00000000442	groups_BaP_72_0.133_vs_DMSO_72_0
12.0599	-0.173592	0.484802	-0.358067	0.720293	0.999205	ENSDARG00000000476	groups_BaP_72_0.133_vs_DMSO_72_0
128.384	-0.00935183	0.170741	-0.0547722	0.95632	0.999205	ENSDARG00000000489	groups_BaP_72_0.133_vs_DMSO_72_0
1282.18	0.0102657	0.104074	0.0986386	0.921425	0.999205	ENSDARG00000000503	groups_BaP_72_0.133_vs_DMSO_72_0
35.0449	0.183343	0.311401	0.58877	0.556016	0.999205	ENSDARG00000000529	groups_BaP_72_0.133_vs_DMSO_72_0
95.4848	-0.13673	0.196051	-0.697417	0.485542	0.999205	ENSDARG00000000540	groups_BaP_72_0.133_vs_DMSO_72_0
62.3522	-0.0774824	0.237319	-0.326491	0.744053	0.999205	ENSDARG00000000542	groups_BaP_72_0.133_vs_DMSO_72_0
242.607	-0.199827	0.275658	-0.724911	0.468507	0.999205	ENSDARG00000000551	groups_BaP_72_0.133_vs_DMSO_72_0
9080.74	0.199721	0.167301	1.19378	0.232563	0.999205	ENSDARG00000000563	groups_BaP_72_0.133_vs_DMSO_72_0
47.3992	0.179827	0.251864	0.713986	0.475236	0.999205	ENSDARG00000000567	groups_BaP_72_0.133_vs_DMSO_72_0
103.281	0.137407	0.183204	0.750021	0.453242	0.999205	ENSDARG00000000568	groups_BaP_72_0.133_vs_DMSO_72_0
31.5717	0.213299	0.25653	0.831479	0.405703	0.999205	ENSDARG00000000588	groups_BaP_72_0.133_vs_DMSO_72_0
4.91883	1.54485	0.839495	1.84021	0.0657367	0.991905	ENSDARG00000000606	groups_BaP_72_0.133_vs_DMSO_72_0
51.7386	0.24762	0.218699	1.13224	0.257533	0.999205	ENSDARG00000000631	groups_BaP_72_0.133_vs_DMSO_72_0
13.3874	0.502917	0.439922	1.14319	0.252958	0.999205	ENSDARG00000000651	groups_BaP_72_0.133_vs_DMSO_72_0
1.5131	-0.128444	1.48293	-0.0866148	0.930978	0.999205	ENSDARG00000000656	groups_BaP_72_0.133_vs_DMSO_72_0
72.651	-0.108791	0.20392	-0.533499	0.593688	0.999205	ENSDARG00000000666	groups_BaP_72_0.133_vs_DMSO_72_0
82.9766	0.0107842	0.180199	0.0598462	0.952278	0.999205	ENSDARG00000000690	groups_BaP_72_0.133_vs_DMSO_72_0
71.5735	0.100395	0.221542	0.453166	0.650429	0.999205	ENSDARG00000000729	groups_BaP_72_0.133_vs_DMSO_72_0
29.9141	-0.160044	0.302836	-0.528484	0.597163	0.999205	ENSDARG00000000730	groups_BaP_72_0.133_vs_DMSO_72_0
5.92081	-0.390181	0.688086	-0.567052	0.570679	0.999205	ENSDARG00000000747	groups_BaP_72_0.133_vs_DMSO_72_0
14.2554	0.13782	0.452637	0.304483	0.76076	0.999205	ENSDARG00000000760	groups_BaP_72_0.133_vs_DMSO_72_0
12.7388	-0.629919	0.474021	-1.32888	0.183887	0.999205	ENSDARG00000000767	groups_BaP_72_0.133_vs_DMSO_72_0
190.045	-0.164473	0.126597	-1.29918	0.193881	0.999205	ENSDARG00000000779	groups_BaP_72_0.133_vs_DMSO_72_0
256.725	0.173697	0.133181	1.30422	0.192159	0.999205	ENSDARG00000000796	groups_BaP_72_0.133_vs_DMSO_72_0
56.1054	0.195446	0.213599	0.915014	0.360185	0.999205	ENSDARG00000000804	groups_BaP_72_0.133_vs_DMSO_72_0
23.505	-0.0205788	0.341992	-0.0601733	0.952018	0.999205	ENSDARG00000000830	groups_BaP_72_0.133_vs_DMSO_72_0
6.38019	-0.780679	0.704025	-1.10888	0.267482	0.999205	ENSDARG00000000837	groups_BaP_72_0.133_vs_DMSO_72_0
243.218	0.117435	0.11418	1.02851	0.303711	0.999205	ENSDARG00000000853	groups_BaP_72_0.133_vs_DMSO_72_0
113.844	-0.0130067	0.160504	-0.0810365	0.935413	0.999205	ENSDARG00000000857	groups_BaP_72_0.133_vs_DMSO_72_0
120.367	0.0519282	0.175536	0.295827	0.767362	0.999205	ENSDARG00000000861	groups_BaP_72_0.133_vs_DMSO_72_0
51.5345	-0.206654	0.23085	-0.895187	0.370687	0.999205	ENSDARG00000000887	groups_BaP_72_0.133_vs_DMSO_72_0
16.9324	-0.529227	0.418801	-1.26367	0.206348	0.999205	ENSDARG00000000906	groups_BaP_72_0.133_vs_DMSO_72_0
54.6304	-0.0189858	0.235611	-0.0805812	0.935775	0.999205	ENSDARG00000000935	groups_BaP_72_0.133_vs_DMSO_72_0
43.659	0.0142641	0.255256	0.0558816	0.955436	0.999205	ENSDARG00000000943	groups_BaP_72_0.133_vs_DMSO_72_0
288.193	0.0524519	0.12136	0.4322	0.665596	0.999205	ENSDARG00000000966	groups_BaP_72_0.133_vs_DMSO_72_0
22.081	0.537986	0.45846	1.17346	0.24061	0.999205	ENSDARG00000001014	groups_BaP_72_0.133_vs_DMSO_72_0
131.452	0.0694066	0.145315	0.47763	0.632914	0.999205	ENSDARG00000001015	groups_BaP_72_0.133_vs_DMSO_72_0
136.407	-0.0824989	0.15997	-0.515714	0.606054	0.999205	ENSDARG00000001057	groups_BaP_72_0.133_vs_DMSO_72_0
7.22315	0.379051	0.677211	0.559723	0.575668	0.999205	ENSDARG00000001127	groups_BaP_72_0.133_vs_DMSO_72_0
199.173	-0.303255	0.141208	-2.14758	0.0317471	0.991905	ENSDARG00000001129	groups_BaP_72_0.133_vs_DMSO_72_0
6.47023	0.73314	0.721031	1.01679	0.309251	0.999205	ENSDARG00000001154	groups_BaP_72_0.133_vs_DMSO_72_0
164.472	0.106261	0.174737	0.608117	0.54311	0.999205	ENSDARG00000001162	groups_BaP_72_0.133_vs_DMSO_72_0
60.7339	0.0218966	0.202296	0.108241	0.913805	0.999205	ENSDARG00000001169	groups_BaP_72_0.133_vs_DMSO_72_0
266.959	0.133729	0.121448	1.10113	0.270842	0.999205	ENSDARG00000001210	groups_BaP_72_0.133_vs_DMSO_72_0
288.603	-0.0341079	0.129527	-0.263326	0.792299	0.999205	ENSDARG00000001220	groups_BaP_72_0.133_vs_DMSO_72_0
16.3548	0.389598	0.404191	0.963895	0.335099	0.999205	ENSDARG00000001234	groups_BaP_72_0.133_vs_DMSO_72_0
283.912	-0.0757953	0.123763	-0.612425	0.540257	0.999205	ENSDARG00000001241	groups_BaP_72_0.133_vs_DMSO_72_0
484.368	-0.159295	0.0995384	-1.60034	0.109523	0.991905	ENSDARG00000001244	groups_BaP_72_0.133_vs_DMSO_72_0
24.519	-0.510852	0.322006	-1.58647	0.112634	0.991905	ENSDARG00000001249	groups_BaP_72_0.133_vs_DMSO_72_0
77.5024	0.464596	0.188547	2.46408	0.0137366	0.918988	ENSDARG00000001313	groups_BaP_72_0.133_vs_DMSO_72_0
14.6411	-0.309684	0.394396	-0.785212	0.432329	0.999205	ENSDARG00000001354	groups_BaP_72_0.133_vs_DMSO_72_0
1.54822	0.170368	1.37209	0.124167	0.901183	0.999205	ENSDARG00000001414	groups_BaP_72_0.133_vs_DMSO_72_0
1209.24	0.00528335	0.0784558	0.0673418	0.94631	0.999205	ENSDARG00000001431	groups_BaP_72_0.133_vs_DMSO_72_0
14.056	-0.103885	0.391543	-0.265322	0.790762	0.999205	ENSDARG00000001442	groups_BaP_72_0.133_vs_DMSO_72_0
41.2373	-0.0830311	0.303129	-0.273914	0.784151	0.999205	ENSDARG00000001447	groups_BaP_72_0.133_vs_DMSO_72_0
16.0448	0.164841	0.450856	0.365617	0.714651	0.999205	ENSDARG00000001452	groups_BaP_72_0.133_vs_DMSO_72_0
152.861	-0.0934588	0.141701	-0.659548	0.509544	0.999205	ENSDARG00000001463	groups_BaP_72_0.133_vs_DMSO_72_0
16.6609	0.284443	0.366133	0.776886	0.437226	0.999205	ENSDARG00000001470	groups_BaP_72_0.133_vs_DMSO_72_0
3.07049	-1.2238	0.913005	-1.3404	0.180114	0.999205	ENSDARG00000001498	groups_BaP_72_0.133_vs_DMSO_72_0
4.25256	1.02971	0.801125	1.28533	0.198677	0.999205	ENSDARG00000001549	groups_BaP_72_0.133_vs_DMSO_72_0
71.3687	-0.0227751	0.219813	-0.103611	0.917478	0.999205	ENSDARG00000001557	groups_BaP_72_0.133_vs_DMSO_72_0
78.8135	-0.381369	0.196842	-1.93744	0.0526921	0.991905	ENSDARG00000001558	groups_BaP_72_0.133_vs_DMSO_72_0
48.2182	0.383396	0.245673	1.5606	0.118619	0.991905	ENSDARG00000001559	groups_BaP_72_0.133_vs_DMSO_72_0
313.325	0.136051	0.10963	1.241	0.214604	0.999205	ENSDARG00000001578	groups_BaP_72_0.133_vs_DMSO_72_0
25.1406	0.247363	0.374994	0.659645	0.509482	0.999205	ENSDARG00000001621	groups_BaP_72_0.133_vs_DMSO_72_0
267.223	0.0468029	0.111858	0.418415	0.675644	0.999205	ENSDARG00000001634	groups_BaP_72_0.133_vs_DMSO_72_0
1.03717	2.14787	1.79477	1.19674	0.231408	0.999205	ENSDARG00000001656	groups_BaP_72_0.133_vs_DMSO_72_0
26.68	-0.544964	0.303042	-1.79831	0.0721277	0.991905	ENSDARG00000001676	groups_BaP_72_0.133_vs_DMSO_72_0
9.10613	-0.0572193	0.462291	-0.123773	0.901495	0.999205	ENSDARG00000001686	groups_BaP_72_0.133_vs_DMSO_72_0
485.578	0.0491464	0.0959414	0.512255	0.608473	0.999205	ENSDARG00000001710	groups_BaP_72_0.133_vs_DMSO_72_0
9.13581	-0.0270333	0.541397	-0.0499325	0.960176	0.999205	ENSDARG00000001712	groups_BaP_72_0.133_vs_DMSO_72_0
2.388	-0.576913	1.0043	-0.574444	0.565667	0.999205	ENSDARG00000001721	groups_BaP_72_0.133_vs_DMSO_72_0
371.224	0.00945865	0.116458	0.0812197	0.935267	0.999205	ENSDARG00000001729	groups_BaP_72_0.133_vs_DMSO_72_0
78.7097	0.438464	0.186724	2.34819	0.0188648	0.955922	ENSDARG00000001733	groups_BaP_72_0.133_vs_DMSO_72_0
67.049	-0.292332	0.236606	-1.23552	0.216637	0.999205	ENSDARG00000001734	groups_BaP_72_0.133_vs_DMSO_72_0
122.69	-0.119534	0.167699	-0.712789	0.475976	0.999205	ENSDARG00000001754	groups_BaP_72_0.133_vs_DMSO_72_0
149.507	0.111473	0.169778	0.656581	0.51145	0.999205	ENSDARG00000001760	groups_BaP_72_0.133_vs_DMSO_72_0
31.8714	-0.368843	0.349982	-1.05389	0.291932	0.999205	ENSDARG00000001767	groups_BaP_72_0.133_vs_DMSO_72_0
12.7381	-0.698818	0.649514	-1.07591	0.281968	0.999205	ENSDARG00000001769	groups_BaP_72_0.133_vs_DMSO_72_0
7.72543	0.289946	0.646571	0.448436	0.653839	0.999205	ENSDARG00000001776	groups_BaP_72_0.133_vs_DMSO_72_0
3.7209	0.54328	0.85107	0.638349	0.523246	0.999205	ENSDARG00000001777	groups_BaP_72_0.133_vs_DMSO_72_0
23.2284	-0.591421	0.375721	-1.57409	0.115466	0.991905	ENSDARG00000001782	groups_BaP_72_0.133_vs_DMSO_72_0
108.889	0.14579	0.180567	0.807403	0.419435	0.999205	ENSDARG00000001785	groups_BaP_72_0.133_vs_DMSO_72_0
2629.06	0.0162344	0.0620258	0.261736	0.793525	0.999205	ENSDARG00000001788	groups_BaP_72_0.133_vs_DMSO_72_0
6.39664	-0.460718	0.632621	-0.728269	0.466449	0.999205	ENSDARG00000001803	groups_BaP_72_0.133_vs_DMSO_72_0
32.8901	0.584979	0.321674	1.81855	0.0689802	0.991905	ENSDARG00000001804	groups_BaP_72_0.133_vs_DMSO_72_0
86.6966	0.188507	0.202684	0.930052	0.352344	0.999205	ENSDARG00000001807	groups_BaP_72_0.133_vs_DMSO_72_0
37.3352	0.115111	0.570957	0.20161	0.840221	0.999205	ENSDARG00000001818	groups_BaP_72_0.133_vs_DMSO_72_0
3.38213	-0.493915	0.98294	-0.502487	0.615325	0.999205	ENSDARG00000001825	groups_BaP_72_0.133_vs_DMSO_72_0
143.927	-0.0108458	0.156074	-0.0694909	0.944599	0.999205	ENSDARG00000001829	groups_BaP_72_0.133_vs_DMSO_72_0
4.91103	1.3943	0.886899	1.57211	0.115925	0.991905	ENSDARG00000001835	groups_BaP_72_0.133_vs_DMSO_72_0
10.8686	0.332546	0.592585	0.561179	0.574676	0.999205	ENSDARG00000001857	groups_BaP_72_0.133_vs_DMSO_72_0
35.113	0.0788128	0.322203	0.244606	0.806762	0.999205	ENSDARG00000001859	groups_BaP_72_0.133_vs_DMSO_72_0
351.617	0.0139621	0.117451	0.118876	0.905374	0.999205	ENSDARG00000001870	groups_BaP_72_0.133_vs_DMSO_72_0
284.285	-0.276095	0.145868	-1.89277	0.0583884	0.991905	ENSDARG00000001873	groups_BaP_72_0.133_vs_DMSO_72_0
60.8341	-0.165803	0.211589	-0.78361	0.433269	0.999205	ENSDARG00000001879	groups_BaP_72_0.133_vs_DMSO_72_0
68.6552	-0.0744963	0.195562	-0.380934	0.703252	0.999205	ENSDARG00000001880	groups_BaP_72_0.133_vs_DMSO_72_0
1.42232	1.92868	1.4996	1.28613	0.198399	0.999205	ENSDARG00000001881	groups_BaP_72_0.133_vs_DMSO_72_0
85.6691	-0.0388809	0.175643	-0.221363	0.82481	0.999205	ENSDARG00000001882	groups_BaP_72_0.133_vs_DMSO_72_0
88.5364	0.159157	0.214424	0.742254	0.457933	0.999205	ENSDARG00000001888	groups_BaP_72_0.133_vs_DMSO_72_0
1826.04	-0.141843	0.105704	-1.34188	0.179634	0.999205	ENSDARG00000001889	groups_BaP_72_0.133_vs_DMSO_72_0
284.915	-0.296641	0.126226	-2.35008	0.0187694	0.955922	ENSDARG00000001890	groups_BaP_72_0.133_vs_DMSO_72_0
2.1713	1.15524	1.25628	0.919571	0.357797	0.999205	ENSDARG00000001891	groups_BaP_72_0.133_vs_DMSO_72_0
62.9886	-0.0667193	0.230031	-0.290045	0.771782	0.999205	ENSDARG00000001897	groups_BaP_72_0.133_vs_DMSO_72_0
30.5695	0.453411	0.278047	1.6307	0.102954	0.991905	ENSDARG00000001898	groups_BaP_72_0.133_vs_DMSO_72_0
9.17525	-0.168823	0.52685	-0.320438	0.748636	0.999205	ENSDARG00000001906	groups_BaP_72_0.133_vs_DMSO_72_0
3.4597	0.405062	0.766329	0.528575	0.5971	0.999205	ENSDARG00000001909	groups_BaP_72_0.133_vs_DMSO_72_0
224.272	0.000910723	0.113772	0.00800479	0.993613	0.999473	ENSDARG00000001910	groups_BaP_72_0.133_vs_DMSO_72_0
7.43973	0.0211296	0.533108	0.0396347	0.968384	0.999205	ENSDARG00000001912	groups_BaP_72_0.133_vs_DMSO_72_0
60.9275	-0.297783	0.235636	-1.26374	0.206322	0.999205	ENSDARG00000001913	groups_BaP_72_0.133_vs_DMSO_72_0
39.8307	-0.132806	0.259947	-0.510898	0.609422	0.999205	ENSDARG00000001929	groups_BaP_72_0.133_vs_DMSO_72_0
66.106	-0.19034	0.208579	-0.912557	0.361476	0.999205	ENSDARG00000001930	groups_BaP_72_0.133_vs_DMSO_72_0
14.632	0.0233048	0.40981	0.0568673	0.954651	0.999205	ENSDARG00000001937	groups_BaP_72_0.133_vs_DMSO_72_0
37.1387	-0.490837	0.272424	-1.80174	0.0715869	0.991905	ENSDARG00000001939	groups_BaP_72_0.133_vs_DMSO_72_0
171.252	0.0142722	0.134793	0.105883	0.915675	0.999205	ENSDARG00000001940	groups_BaP_72_0.133_vs_DMSO_72_0
5063.09	0.0419048	0.0734795	0.570292	0.56848	0.999205	ENSDARG00000001950	groups_BaP_72_0.133_vs_DMSO_72_0
43.2647	-0.297819	0.262811	-1.1332	0.257129	0.999205	ENSDARG00000001953	groups_BaP_72_0.133_vs_DMSO_72_0
3.02498	-0.250412	0.904332	-0.276902	0.781855	0.999205	ENSDARG00000001968	groups_BaP_72_0.133_vs_DMSO_72_0
46.5397	-0.0918554	0.260396	-0.352753	0.724274	0.999205	ENSDARG00000001969	groups_BaP_72_0.133_vs_DMSO_72_0
1.2269	0.136041	1.43296	0.0949368	0.924365	0.999205	ENSDARG00000001971	groups_BaP_72_0.133_vs_DMSO_72_0
131.622	-0.135464	0.144599	-0.936825	0.348849	0.999205	ENSDARG00000001975	groups_BaP_72_0.133_vs_DMSO_72_0
53.5941	-0.351984	0.260087	-1.35333	0.175949	0.999205	ENSDARG00000001976	groups_BaP_72_0.133_vs_DMSO_72_0
518.824	0.221586	0.210017	1.05509	0.291386	0.999205	ENSDARG00000001993	groups_BaP_72_0.133_vs_DMSO_72_0
860.069	-0.050829	0.0921874	-0.551366	0.581383	0.999205	ENSDARG00000001994	groups_BaP_72_0.133_vs_DMSO_72_0
31.8339	-0.530507	0.315022	-1.68403	0.0921754	0.991905	ENSDARG00000001999	groups_BaP_72_0.133_vs_DMSO_72_0
29.2928	0.186955	0.263286	0.710083	0.477653	0.999205	ENSDARG00000002002	groups_BaP_72_0.133_vs_DMSO_72_0
119.196	0.120937	0.172091	0.702749	0.482212	0.999205	ENSDARG00000002006	groups_BaP_72_0.133_vs_DMSO_72_0
52.9615	-0.169158	0.270407	-0.625566	0.531599	0.999205	ENSDARG00000002013	groups_BaP_72_0.133_vs_DMSO_72_0
68.2077	-0.0385397	0.185727	-0.207507	0.835614	0.999205	ENSDARG00000002016	groups_BaP_72_0.133_vs_DMSO_72_0
35.8243	0.103506	0.267021	0.387631	0.698289	0.999205	ENSDARG00000002020	groups_BaP_72_0.133_vs_DMSO_72_0
4.20606	0.416094	0.833766	0.499053	0.617742	0.999205	ENSDARG00000002021	groups_BaP_72_0.133_vs_DMSO_72_0
2.59433	-0.164553	1.25718	-0.130891	0.895862	0.999205	ENSDARG00000002026	groups_BaP_72_0.133_vs_DMSO_72_0
25.2241	-0.581594	0.438603	-1.32601	0.184835	0.999205	ENSDARG00000002031	groups_BaP_72_0.133_vs_DMSO_72_0
16.3513	0.19063	0.365858	0.521049	0.602332	0.999205	ENSDARG00000002037	groups_BaP_72_0.133_vs_DMSO_72_0
13.7558	0.106573	0.480282	0.221898	0.824394	0.999205	ENSDARG00000002060	groups_BaP_72_0.133_vs_DMSO_72_0
7.67358	0.746121	0.741288	1.00652	0.314166	0.999205	ENSDARG00000002071	groups_BaP_72_0.133_vs_DMSO_72_0
16.7783	0.228231	0.399572	0.571188	0.567872	0.999205	ENSDARG00000002077	groups_BaP_72_0.133_vs_DMSO_72_0
245.157	-0.00914856	0.122406	-0.0747394	0.940422	0.999205	ENSDARG00000002082	groups_BaP_72_0.133_vs_DMSO_72_0
8.8125	-0.463776	0.572067	-0.810703	0.417536	0.999205	ENSDARG00000002084	groups_BaP_72_0.133_vs_DMSO_72_0
143.098	-0.154459	0.140004	-1.10325	0.269919	0.999205	ENSDARG00000002127	groups_BaP_72_0.133_vs_DMSO_72_0
76.3165	-0.153017	0.237255	-0.644946	0.518962	0.999205	ENSDARG00000002128	groups_BaP_72_0.133_vs_DMSO_72_0
271.106	-0.0829898	0.131295	-0.632085	0.527331	0.999205	ENSDARG00000002131	groups_BaP_72_0.133_vs_DMSO_72_0
84.1469	0.147982	0.191079	0.774455	0.438662	0.999205	ENSDARG00000002165	groups_BaP_72_0.133_vs_DMSO_72_0
4.07653	-0.819795	0.921444	-0.889685	0.373635	0.999205	ENSDARG00000002167	groups_BaP_72_0.133_vs_DMSO_72_0
79.1341	-0.0748218	0.163003	-0.45902	0.64622	0.999205	ENSDARG00000002168	groups_BaP_72_0.133_vs_DMSO_72_0
61.9124	-0.204502	0.233124	-0.877223	0.380366	0.999205	ENSDARG00000002172	groups_BaP_72_0.133_vs_DMSO_72_0
27.6391	0.210768	0.320105	0.658435	0.510259	0.999205	ENSDARG00000002174	groups_BaP_72_0.133_vs_DMSO_72_0
120.182	0.163857	0.188429	0.869596	0.384521	0.999205	ENSDARG00000002184	groups_BaP_72_0.133_vs_DMSO_72_0
127.494	-0.123159	0.135615	-0.908153	0.363797	0.999205	ENSDARG00000002190	groups_BaP_72_0.133_vs_DMSO_72_0
109.652	-0.0822216	0.176962	-0.464628	0.642198	0.999205	ENSDARG00000002192	groups_BaP_72_0.133_vs_DMSO_72_0
4028.41	-0.172422	0.158424	-1.08836	0.276438	0.999205	ENSDARG00000002193	groups_BaP_72_0.133_vs_DMSO_72_0
3.3501	-0.261952	0.844945	-0.310023	0.756543	0.999205	ENSDARG00000002194	groups_BaP_72_0.133_vs_DMSO_72_0
101.548	0.02183	0.214711	0.101671	0.919018	0.999205	ENSDARG00000002196	groups_BaP_72_0.133_vs_DMSO_72_0
285.454	-0.108201	0.137492	-0.786962	0.431304	0.999205	ENSDARG00000002197	groups_BaP_72_0.133_vs_DMSO_72_0
139.929	-0.0349999	0.231652	-0.151088	0.879906	0.999205	ENSDARG00000002204	groups_BaP_72_0.133_vs_DMSO_72_0
42.8336	-0.0255696	0.284049	-0.0900181	0.928273	0.999205	ENSDARG00000002210	groups_BaP_72_0.133_vs_DMSO_72_0
10.9754	0.455738	0.575841	0.79143	0.428693	0.999205	ENSDARG00000002213	groups_BaP_72_0.133_vs_DMSO_72_0
135.032	0.0892632	0.142311	0.627242	0.5305	0.999205	ENSDARG00000002215	groups_BaP_72_0.133_vs_DMSO_72_0
151.063	-0.19083	0.136018	-1.40297	0.160626	0.991905	ENSDARG00000002216	groups_BaP_72_0.133_vs_DMSO_72_0
605.415	-0.0257427	0.090538	-0.28433	0.776157	0.999205	ENSDARG00000002217	groups_BaP_72_0.133_vs_DMSO_72_0
3.15674	0.631	0.868098	0.726876	0.467302	0.999205	ENSDARG00000002219	groups_BaP_72_0.133_vs_DMSO_72_0
104.547	-0.0124201	0.168802	-0.0735779	0.941346	0.999205	ENSDARG00000002220	groups_BaP_72_0.133_vs_DMSO_72_0
600.333	0.0343373	0.117478	0.292286	0.770068	0.999205	ENSDARG00000002230	groups_BaP_72_0.133_vs_DMSO_72_0
159.167	0.0231111	0.13722	0.168424	0.866249	0.999205	ENSDARG00000002235	groups_BaP_72_0.133_vs_DMSO_72_0
222.25	0.127043	0.120345	1.05565	0.291126	0.999205	ENSDARG00000002240	groups_BaP_72_0.133_vs_DMSO_72_0
30.3545	0.0369739	0.296845	0.124556	0.900875	0.999205	ENSDARG00000002249	groups_BaP_72_0.133_vs_DMSO_72_0
46.2889	-0.00660577	0.232647	-0.028394	0.977348	0.999205	ENSDARG00000002255	groups_BaP_72_0.133_vs_DMSO_72_0
3.55313	2.29779	0.882668	2.60323	0.00923506	0.893659	ENSDARG00000002259	groups_BaP_72_0.133_vs_DMSO_72_0
124.071	0.260638	0.147697	1.76468	0.0776175	0.991905	ENSDARG00000002264	groups_BaP_72_0.133_vs_DMSO_72_0
97.7293	-0.118012	0.200821	-0.587645	0.55677	0.999205	ENSDARG00000002267	groups_BaP_72_0.133_vs_DMSO_72_0
250.742	-0.122187	0.133534	-0.915027	0.360178	0.999205	ENSDARG00000002271	groups_BaP_72_0.133_vs_DMSO_72_0
158.853	-0.142949	0.166019	-0.86104	0.389216	0.999205	ENSDARG00000002285	groups_BaP_72_0.133_vs_DMSO_72_0
36.2535	0.0264742	0.344879	0.0767638	0.938811	0.999205	ENSDARG00000002298	groups_BaP_72_0.133_vs_DMSO_72_0
18.3003	0.520467	0.371466	1.40111	0.16118	0.991905	ENSDARG00000002300	groups_BaP_72_0.133_vs_DMSO_72_0
55.1235	-0.262808	0.238144	-1.10357	0.26978	0.999205	ENSDARG00000002304	groups_BaP_72_0.133_vs_DMSO_72_0
61.2937	0.227545	0.247399	0.91975	0.357704	0.999205	ENSDARG00000002305	groups_BaP_72_0.133_vs_DMSO_72_0
122.56	0.00655324	0.213766	0.0306562	0.975544	0.999205	ENSDARG00000002311	groups_BaP_72_0.133_vs_DMSO_72_0
21.2995	-0.660429	0.377362	-1.75012	0.080098	0.991905	ENSDARG00000002330	groups_BaP_72_0.133_vs_DMSO_72_0
91.8115	-0.165105	0.191286	-0.86313	0.388066	0.999205	ENSDARG00000002332	groups_BaP_72_0.133_vs_DMSO_72_0
1.7047	-0.579825	1.15741	-0.500968	0.616394	0.999205	ENSDARG00000002333	groups_BaP_72_0.133_vs_DMSO_72_0
24.4016	0.501395	0.326639	1.53501	0.124781	0.991905	ENSDARG00000002336	groups_BaP_72_0.133_vs_DMSO_72_0
60.2565	-0.129214	0.228932	-0.564421	0.572468	0.999205	ENSDARG00000002339	groups_BaP_72_0.133_vs_DMSO_72_0
3827.56	-0.0931296	0.0736505	-1.26448	0.206058	0.999205	ENSDARG00000002344	groups_BaP_72_0.133_vs_DMSO_72_0
4.69536	0.174185	0.886769	0.196427	0.844276	0.999205	ENSDARG00000002353	groups_BaP_72_0.133_vs_DMSO_72_0
139.763	-0.162596	0.134212	-1.21148	0.225711	0.999205	ENSDARG00000002362	groups_BaP_72_0.133_vs_DMSO_72_0
61.6168	0.212631	0.219628	0.96814	0.332975	0.999205	ENSDARG00000002365	groups_BaP_72_0.133_vs_DMSO_72_0
770.208	-0.0338276	0.121376	-0.278702	0.780474	0.999205	ENSDARG00000002369	groups_BaP_72_0.133_vs_DMSO_72_0
15.7025	0.277763	0.418722	0.663359	0.507101	0.999205	ENSDARG00000002377	groups_BaP_72_0.133_vs_DMSO_72_0
14.009	-0.905198	0.438682	-2.06345	0.03907	0.991905	ENSDARG00000002385	groups_BaP_72_0.133_vs_DMSO_72_0
42.8228	-0.310821	0.283491	-1.0964	0.272903	0.999205	ENSDARG00000002391	groups_BaP_72_0.133_vs_DMSO_72_0
38.3725	0.050511	0.311845	0.161975	0.871326	0.999205	ENSDARG00000002396	groups_BaP_72_0.133_vs_DMSO_72_0
88.1226	-0.0208643	0.189099	-0.110335	0.912143	0.999205	ENSDARG00000002401	groups_BaP_72_0.133_vs_DMSO_72_0
81.7947	-0.58664	0.172768	-3.39553	0.000684965	0.64091	ENSDARG00000002402	groups_BaP_72_0.133_vs_DMSO_72_0
176.967	0.0184868	0.176679	0.104635	0.916666	0.999205	ENSDARG00000002403	groups_BaP_72_0.133_vs_DMSO_72_0
44.2356	-0.291342	0.271039	-1.07491	0.282416	0.999205	ENSDARG00000002405	groups_BaP_72_0.133_vs_DMSO_72_0
1.27985	1.37421	1.28329	1.07085	0.284237	0.999205	ENSDARG00000002411	groups_BaP_72_0.133_vs_DMSO_72_0
59.0412	0.0532175	0.203135	0.26198	0.793337	0.999205	ENSDARG00000002445	groups_BaP_72_0.133_vs_DMSO_72_0
0.909609	-2.55563	2.08238	-1.22727	0.219722	0.999205	ENSDARG00000002463	groups_BaP_72_0.133_vs_DMSO_72_0
49.2509	-0.100437	0.225525	-0.445345	0.65607	0.999205	ENSDARG00000002467	groups_BaP_72_0.133_vs_DMSO_72_0
57.6626	0.36943	0.223193	1.6552	0.0978838	0.991905	ENSDARG00000002479	groups_BaP_72_0.133_vs_DMSO_72_0
2.29627	-0.739824	1.0887	-0.679551	0.496789	0.999205	ENSDARG00000002483	groups_BaP_72_0.133_vs_DMSO_72_0
60.5832	-0.122571	0.192256	-0.637542	0.523772	0.999205	ENSDARG00000002487	groups_BaP_72_0.133_vs_DMSO_72_0
33.5083	0.31455	0.262334	1.19905	0.23051	0.999205	ENSDARG00000002494	groups_BaP_72_0.133_vs_DMSO_72_0
78.5124	0.431324	0.173218	2.49007	0.012772	0.915384	ENSDARG00000002506	groups_BaP_72_0.133_vs_DMSO_72_0
57.4271	0.0501791	0.241623	0.207676	0.835482	0.999205	ENSDARG00000002507	groups_BaP_72_0.133_vs_DMSO_72_0
5.05171	0.29226	0.747335	0.39107	0.695745	0.999205	ENSDARG00000002508	groups_BaP_72_0.133_vs_DMSO_72_0
9.95131	-0.4961	0.50393	-0.984462	0.324888	0.999205	ENSDARG00000002509	groups_BaP_72_0.133_vs_DMSO_72_0
354.845	-0.0607673	0.133501	-0.455182	0.648978	0.999205	ENSDARG00000002523	groups_BaP_72_0.133_vs_DMSO_72_0
0.941949	0.822766	2.0315	0.405004	0.685474	0.999205	ENSDARG00000002533	groups_BaP_72_0.133_vs_DMSO_72_0
80.3071	0.163194	0.2425	0.672967	0.500968	0.999205	ENSDARG00000002536	groups_BaP_72_0.133_vs_DMSO_72_0
67.9048	0.0590344	0.4572	0.129122	0.897261	0.999205	ENSDARG00000002538	groups_BaP_72_0.133_vs_DMSO_72_0
144.92	0.0781604	0.186926	0.418136	0.675848	0.999205	ENSDARG00000002546	groups_BaP_72_0.133_vs_DMSO_72_0
64.8356	0.280524	0.209821	1.33697	0.181232	0.999205	ENSDARG00000002549	groups_BaP_72_0.133_vs_DMSO_72_0
210.876	-0.101522	0.131448	-0.772336	0.439915	0.999205	ENSDARG00000002552	groups_BaP_72_0.133_vs_DMSO_72_0
4.89132	0.74982	0.88121	0.850898	0.394826	0.999205	ENSDARG00000002564	groups_BaP_72_0.133_vs_DMSO_72_0
3.8841	-0.0640503	0.879466	-0.0728286	0.941943	0.999205	ENSDARG00000002571	groups_BaP_72_0.133_vs_DMSO_72_0
6.45222	0.507103	0.650828	0.779166	0.435882	0.999205	ENSDARG00000002576	groups_BaP_72_0.133_vs_DMSO_72_0
65.1634	0.138373	0.234069	0.591162	0.554412	0.999205	ENSDARG00000002582	groups_BaP_72_0.133_vs_DMSO_72_0
479.786	0.0724453	0.0846106	0.856221	0.391876	0.999205	ENSDARG00000002587	groups_BaP_72_0.133_vs_DMSO_72_0
54001.8	0.0823442	0.0879653	0.936099	0.349222	0.999205	ENSDARG00000002589	groups_BaP_72_0.133_vs_DMSO_72_0
201.464	0.230922	0.130889	1.76426	0.0776879	0.991905	ENSDARG00000002591	groups_BaP_72_0.133_vs_DMSO_72_0
88.7228	0.0827561	0.180001	0.459754	0.645693	0.999205	ENSDARG00000002593	groups_BaP_72_0.133_vs_DMSO_72_0
28.5611	-0.07595	0.287458	-0.264213	0.791616	0.999205	ENSDARG00000002601	groups_BaP_72_0.133_vs_DMSO_72_0
11.5367	-0.0418669	0.489443	-0.0855397	0.931832	0.999205	ENSDARG00000002607	groups_BaP_72_0.133_vs_DMSO_72_0
64.2506	-0.328594	0.217394	-1.51151	0.130658	0.991905	ENSDARG00000002609	groups_BaP_72_0.133_vs_DMSO_72_0
117.977	0.075136	0.183028	0.410516	0.681427	0.999205	ENSDARG00000002613	groups_BaP_72_0.133_vs_DMSO_72_0
505.329	-0.0458469	0.0920486	-0.498072	0.618433	0.999205	ENSDARG00000002632	groups_BaP_72_0.133_vs_DMSO_72_0
0.60282	2.21055	4.05856	0.544664	0.585985	0.999205	ENSDARG00000002634	groups_BaP_72_0.133_vs_DMSO_72_0
60.052	0.312739	0.257135	1.21624	0.223892	0.999205	ENSDARG00000002635	groups_BaP_72_0.133_vs_DMSO_72_0
6.51334	0.916829	0.852611	1.07532	0.282232	0.999205	ENSDARG00000002642	groups_BaP_72_0.133_vs_DMSO_72_0
139.174	0.0764762	0.155946	0.490402	0.62385	0.999205	ENSDARG00000002644	groups_BaP_72_0.133_vs_DMSO_72_0
105.514	0.0468812	0.175603	0.266973	0.78949	0.999205	ENSDARG00000002656	groups_BaP_72_0.133_vs_DMSO_72_0
288.883	0.00318503	0.126888	0.0251011	0.979974	0.999205	ENSDARG00000002659	groups_BaP_72_0.133_vs_DMSO_72_0
40.3333	0.519919	0.231584	2.24505	0.0247649	0.991905	ENSDARG00000002663	groups_BaP_72_0.133_vs_DMSO_72_0
1.84527	1.73447	1.20803	1.43579	0.151063	0.991905	ENSDARG00000002666	groups_BaP_72_0.133_vs_DMSO_72_0
54.4313	0.0182345	0.307834	0.0592348	0.952765	0.999205	ENSDARG00000002670	groups_BaP_72_0.133_vs_DMSO_72_0
60.5237	0.0258867	0.218393	0.118533	0.905646	0.999205	ENSDARG00000002682	groups_BaP_72_0.133_vs_DMSO_72_0
87.0351	0.463627	0.187307	2.47523	0.0133151	0.915384	ENSDARG00000002690	groups_BaP_72_0.133_vs_DMSO_72_0
1032.25	0.169464	0.129907	1.3045	0.192062	0.999205	ENSDARG00000002696	groups_BaP_72_0.133_vs_DMSO_72_0
26.5449	-0.452446	0.297285	-1.52193	0.128028	0.991905	ENSDARG00000002701	groups_BaP_72_0.133_vs_DMSO_72_0
773.663	-0.0504453	0.0862028	-0.585193	0.558418	0.999205	ENSDARG00000002710	groups_BaP_72_0.133_vs_DMSO_72_0
47.391	0.0296602	0.291505	0.101748	0.918956	0.999205	ENSDARG00000002720	groups_BaP_72_0.133_vs_DMSO_72_0
66.4871	-0.391734	0.211018	-1.8564	0.0633968	0.991905	ENSDARG00000002731	groups_BaP_72_0.133_vs_DMSO_72_0
140.028	-0.161577	0.1555	-1.03908	0.298768	0.999205	ENSDARG00000002732	groups_BaP_72_0.133_vs_DMSO_72_0
437.96	-0.0845555	0.105554	-0.801068	0.423092	0.999205	ENSDARG00000002745	groups_BaP_72_0.133_vs_DMSO_72_0
42.1258	-0.226082	0.257771	-0.877064	0.380452	0.999205	ENSDARG00000002748	groups_BaP_72_0.133_vs_DMSO_72_0
62.3974	0.21547	0.257682	0.836186	0.40305	0.999205	ENSDARG00000002750	groups_BaP_72_0.133_vs_DMSO_72_0
29.7729	-0.480634	0.316163	-1.52021	0.128458	0.991905	ENSDARG00000002754	groups_BaP_72_0.133_vs_DMSO_72_0
336.353	0.101131	0.105963	0.954403	0.33988	0.999205	ENSDARG00000002758	groups_BaP_72_0.133_vs_DMSO_72_0
19.9198	0.0133889	0.380404	0.0351966	0.971923	0.999205	ENSDARG00000002764	groups_BaP_72_0.133_vs_DMSO_72_0
227084	0.0277207	0.0789119	0.351286	0.725373	0.999205	ENSDARG00000002768	groups_BaP_72_0.133_vs_DMSO_72_0
28.7491	0.29205	0.273546	1.06764	0.285681	0.999205	ENSDARG00000002771	groups_BaP_72_0.133_vs_DMSO_72_0
19.5598	0.266422	0.443447	0.600797	0.547975	0.999205	ENSDARG00000002779	groups_BaP_72_0.133_vs_DMSO_72_0
194.458	-0.186624	0.164623	-1.13364	0.256944	0.999205	ENSDARG00000002787	groups_BaP_72_0.133_vs_DMSO_72_0
796.772	-0.0621491	0.108788	-0.571284	0.567807	0.999205	ENSDARG00000002790	groups_BaP_72_0.133_vs_DMSO_72_0
1050.62	-0.0105469	0.0853395	-0.123587	0.901642	0.999205	ENSDARG00000002791	groups_BaP_72_0.133_vs_DMSO_72_0
333.185	-0.159637	0.107646	-1.48298	0.138079	0.991905	ENSDARG00000002792	groups_BaP_72_0.133_vs_DMSO_72_0
10.6015	0.823265	0.526116	1.5648	0.11763	0.991905	ENSDARG00000002795	groups_BaP_72_0.133_vs_DMSO_72_0
45.3441	-0.291598	0.266915	-1.09247	0.274625	0.999205	ENSDARG00000002798	groups_BaP_72_0.133_vs_DMSO_72_0
25.4275	0.497868	0.30708	1.6213	0.104954	0.991905	ENSDARG00000002826	groups_BaP_72_0.133_vs_DMSO_72_0
45.5003	0.108711	0.277688	0.391486	0.695438	0.999205	ENSDARG00000002830	groups_BaP_72_0.133_vs_DMSO_72_0
15.8019	-0.660936	0.413056	-1.60012	0.109573	0.991905	ENSDARG00000002831	groups_BaP_72_0.133_vs_DMSO_72_0
181.559	0.0612463	0.137625	0.445022	0.656304	0.999205	ENSDARG00000002840	groups_BaP_72_0.133_vs_DMSO_72_0
5.98883	-0.408818	0.644559	-0.63426	0.525911	0.999205	ENSDARG00000002847	groups_BaP_72_0.133_vs_DMSO_72_0
27.7453	0.81555	0.350739	2.32524	0.0200594	0.962231	ENSDARG00000002872	groups_BaP_72_0.133_vs_DMSO_72_0
77.6159	0.0413133	0.21126	0.195557	0.844957	0.999205	ENSDARG00000002877	groups_BaP_72_0.133_vs_DMSO_72_0
90.1348	0.185037	0.154266	1.19946	0.230347	0.999205	ENSDARG00000002894	groups_BaP_72_0.133_vs_DMSO_72_0
62.07	-0.215979	0.210093	-1.02802	0.303943	0.999205	ENSDARG00000002897	groups_BaP_72_0.133_vs_DMSO_72_0
96.6837	-0.0964469	0.190743	-0.505638	0.613111	0.999205	ENSDARG00000002909	groups_BaP_72_0.133_vs_DMSO_72_0
131.17	-0.252308	0.155396	-1.62364	0.104452	0.991905	ENSDARG00000002912	groups_BaP_72_0.133_vs_DMSO_72_0
9.63536	0.0672044	0.510545	0.131633	0.895275	0.999205	ENSDARG00000002916	groups_BaP_72_0.133_vs_DMSO_72_0
2.07935	-0.682064	1.0408	-0.655329	0.512256	0.999205	ENSDARG00000002917	groups_BaP_72_0.133_vs_DMSO_72_0
53.9986	-0.0366623	0.218335	-0.167918	0.866648	0.999205	ENSDARG00000002933	groups_BaP_72_0.133_vs_DMSO_72_0
79.6039	-0.0607091	0.17854	-0.340032	0.733833	0.999205	ENSDARG00000002937	groups_BaP_72_0.133_vs_DMSO_72_0
30.9187	-0.160616	0.306895	-0.523358	0.600725	0.999205	ENSDARG00000002945	groups_BaP_72_0.133_vs_DMSO_72_0
3.75294	0.366277	0.805832	0.454533	0.649445	0.999205	ENSDARG00000002947	groups_BaP_72_0.133_vs_DMSO_72_0
267.477	0.132637	0.122385	1.08376	0.278469	0.999205	ENSDARG00000002949	groups_BaP_72_0.133_vs_DMSO_72_0
120.898	-0.273448	0.151328	-1.80699	0.0707638	0.991905	ENSDARG00000002952	groups_BaP_72_0.133_vs_DMSO_72_0
131.542	-0.0465122	0.165589	-0.280889	0.778795	0.999205	ENSDARG00000002967	groups_BaP_72_0.133_vs_DMSO_72_0
5.42112	-0.874712	0.77178	-1.13337	0.257059	0.999205	ENSDARG00000002968	groups_BaP_72_0.133_vs_DMSO_72_0
293.038	-0.0275001	0.121341	-0.226635	0.820707	0.999205	ENSDARG00000002970	groups_BaP_72_0.133_vs_DMSO_72_0
55.7185	0.160617	0.263034	0.61063	0.541444	0.999205	ENSDARG00000002971	groups_BaP_72_0.133_vs_DMSO_72_0
6.66831	-0.473461	0.631019	-0.750313	0.453066	0.999205	ENSDARG00000002986	groups_BaP_72_0.133_vs_DMSO_72_0
1176.43	0.129527	0.134536	0.962771	0.335662	0.999205	ENSDARG00000002988	groups_BaP_72_0.133_vs_DMSO_72_0
14.0576	0.672628	0.529683	1.26987	0.204132	0.999205	ENSDARG00000002991	groups_BaP_72_0.133_vs_DMSO_72_0
150.226	0.231438	0.1556	1.48739	0.136912	0.991905	ENSDARG00000002994	groups_BaP_72_0.133_vs_DMSO_72_0
143.858	-0.0796034	0.184357	-0.431788	0.665895	0.999205	ENSDARG00000003008	groups_BaP_72_0.133_vs_DMSO_72_0
198.804	0.0668824	0.164594	0.406348	0.684487	0.999205	ENSDARG00000003017	groups_BaP_72_0.133_vs_DMSO_72_0
40.9822	0.451771	0.267514	1.68877	0.0912627	0.991905	ENSDARG00000003021	groups_BaP_72_0.133_vs_DMSO_72_0
1.03712	-0.65523	1.82979	-0.35809	0.720276	0.999205	ENSDARG00000003022	groups_BaP_72_0.133_vs_DMSO_72_0
16.1718	-0.209114	0.461739	-0.452884	0.650632	0.999205	ENSDARG00000003027	groups_BaP_72_0.133_vs_DMSO_72_0
1806.72	-0.0139633	0.0678351	-0.205842	0.836915	0.999205	ENSDARG00000003032	groups_BaP_72_0.133_vs_DMSO_72_0
882.32	-0.0238395	0.119716	-0.199134	0.842158	0.999205	ENSDARG00000003035	groups_BaP_72_0.133_vs_DMSO_72_0
1.06838	-3.98119	1.71286	-2.3243	0.0201096	0.962231	ENSDARG00000003046	groups_BaP_72_0.133_vs_DMSO_72_0
1.39778	-2.3813	1.42236	-1.67419	0.0940928	0.991905	ENSDARG00000003054	groups_BaP_72_0.133_vs_DMSO_72_0
91.0441	0.115705	0.185085	0.625145	0.531876	0.999205	ENSDARG00000003058	groups_BaP_72_0.133_vs_DMSO_72_0
49.4931	-0.458496	0.258806	-1.77158	0.0764641	0.991905	ENSDARG00000003061	groups_BaP_72_0.133_vs_DMSO_72_0
244.498	0.2024	0.124207	1.62954	0.103199	0.991905	ENSDARG00000003068	groups_BaP_72_0.133_vs_DMSO_72_0
73.0435	-0.148256	0.23574	-0.628895	0.529418	0.999205	ENSDARG00000003077	groups_BaP_72_0.133_vs_DMSO_72_0
1460.91	-0.153464	0.0753689	-2.03617	0.0417335	0.991905	ENSDARG00000003081	groups_BaP_72_0.133_vs_DMSO_72_0
1.42059	-1.81786	1.91757	-0.948001	0.343129	0.999205	ENSDARG00000003084	groups_BaP_72_0.133_vs_DMSO_72_0
52.3972	-0.116686	0.236662	-0.493049	0.621978	0.999205	ENSDARG00000003085	groups_BaP_72_0.133_vs_DMSO_72_0
15.258	-0.162642	0.452713	-0.359261	0.7194	0.999205	ENSDARG00000003087	groups_BaP_72_0.133_vs_DMSO_72_0
59.0681	0.23092	0.228204	1.0119	0.311586	0.999205	ENSDARG00000003091	groups_BaP_72_0.133_vs_DMSO_72_0
160.711	0.174726	0.140843	1.24057	0.214764	0.999205	ENSDARG00000003098	groups_BaP_72_0.133_vs_DMSO_72_0
196.082	0.0457926	0.14403	0.317937	0.750533	0.999205	ENSDARG00000003109	groups_BaP_72_0.133_vs_DMSO_72_0
111.311	0.0371475	0.175532	0.211628	0.832397	0.999205	ENSDARG00000003113	groups_BaP_72_0.133_vs_DMSO_72_0
209.924	0.0202562	0.149528	0.135468	0.892242	0.999205	ENSDARG00000003127	groups_BaP_72_0.133_vs_DMSO_72_0
82.8511	-0.600447	0.251269	-2.38966	0.016864	0.943222	ENSDARG00000003132	groups_BaP_72_0.133_vs_DMSO_72_0
70.8831	-0.256785	0.195496	-1.31351	0.189012	0.999205	ENSDARG00000003142	groups_BaP_72_0.133_vs_DMSO_72_0
16.3943	0.348711	0.456419	0.764016	0.444858	0.999205	ENSDARG00000003144	groups_BaP_72_0.133_vs_DMSO_72_0
960.341	-0.15097	0.129277	-1.16781	0.242885	0.999205	ENSDARG00000003151	groups_BaP_72_0.133_vs_DMSO_72_0
79.5856	-0.184819	0.22113	-0.835794	0.403271	0.999205	ENSDARG00000003153	groups_BaP_72_0.133_vs_DMSO_72_0
12.9816	0.229514	0.452218	0.50753	0.611783	0.999205	ENSDARG00000003157	groups_BaP_72_0.133_vs_DMSO_72_0
211.379	-0.192443	0.110095	-1.74797	0.0804699	0.991905	ENSDARG00000003165	groups_BaP_72_0.133_vs_DMSO_72_0
80.1615	0.15487	0.188759	0.820466	0.41195	0.999205	ENSDARG00000003167	groups_BaP_72_0.133_vs_DMSO_72_0
246.087	-0.0337146	0.119689	-0.281686	0.778184	0.999205	ENSDARG00000003169	groups_BaP_72_0.133_vs_DMSO_72_0
84.2176	0.0754201	0.207038	0.364282	0.715648	0.999205	ENSDARG00000003175	groups_BaP_72_0.133_vs_DMSO_72_0
35.5551	0.224178	0.285565	0.785034	0.432433	0.999205	ENSDARG00000003181	groups_BaP_72_0.133_vs_DMSO_72_0
428.83	-0.0451073	0.109684	-0.411247	0.680891	0.999205	ENSDARG00000003189	groups_BaP_72_0.133_vs_DMSO_72_0
45.0263	0.16706	0.246363	0.678107	0.497704	0.999205	ENSDARG00000003193	groups_BaP_72_0.133_vs_DMSO_72_0
26.0836	0.24876	0.330082	0.753631	0.451071	0.999205	ENSDARG00000003200	groups_BaP_72_0.133_vs_DMSO_72_0
398.161	0.0789023	0.244531	0.322668	0.746947	0.999205	ENSDARG00000003203	groups_BaP_72_0.133_vs_DMSO_72_0
60.0794	0.00270206	0.213797	0.0126385	0.989916	0.999205	ENSDARG00000003205	groups_BaP_72_0.133_vs_DMSO_72_0
139.159	-0.118239	0.144927	-0.815848	0.414587	0.999205	ENSDARG00000003206	groups_BaP_72_0.133_vs_DMSO_72_0
69.0459	-0.0723889	0.237949	-0.30422	0.76096	0.999205	ENSDARG00000003207	groups_BaP_72_0.133_vs_DMSO_72_0
73.201	-0.0497608	0.231361	-0.215079	0.829706	0.999205	ENSDARG00000003208	groups_BaP_72_0.133_vs_DMSO_72_0
144.159	-0.21518	0.146418	-1.46963	0.141662	0.991905	ENSDARG00000003213	groups_BaP_72_0.133_vs_DMSO_72_0
1250.3	-0.148172	0.110717	-1.33829	0.1808	0.999205	ENSDARG00000003216	groups_BaP_72_0.133_vs_DMSO_72_0
25.9936	0.271814	0.412366	0.659158	0.509794	0.999205	ENSDARG00000003217	groups_BaP_72_0.133_vs_DMSO_72_0
85.8549	0.107055	0.197994	0.5407	0.588715	0.999205	ENSDARG00000003219	groups_BaP_72_0.133_vs_DMSO_72_0
92.4273	0.203212	0.181283	1.12097	0.262301	0.999205	ENSDARG00000003235	groups_BaP_72_0.133_vs_DMSO_72_0
21.7162	0.317536	0.386335	0.821919	0.411123	0.999205	ENSDARG00000003244	groups_BaP_72_0.133_vs_DMSO_72_0
9.70468	0.312998	0.546396	0.572841	0.566752	0.999205	ENSDARG00000003250	groups_BaP_72_0.133_vs_DMSO_72_0
30.7348	-0.0433441	0.334053	-0.129752	0.896762	0.999205	ENSDARG00000003257	groups_BaP_72_0.133_vs_DMSO_72_0
21.2324	0.218107	0.381529	0.571665	0.567549	0.999205	ENSDARG00000003259	groups_BaP_72_0.133_vs_DMSO_72_0
285.279	-0.0164294	0.118529	-0.138611	0.889758	0.999205	ENSDARG00000003269	groups_BaP_72_0.133_vs_DMSO_72_0
28.9546	0.101028	0.314981	0.320743	0.748405	0.999205	ENSDARG00000003270	groups_BaP_72_0.133_vs_DMSO_72_0
95.3109	-0.107888	0.212714	-0.507199	0.612015	0.999205	ENSDARG00000003281	groups_BaP_72_0.133_vs_DMSO_72_0
129.735	0.266821	0.156712	1.70262	0.0886401	0.991905	ENSDARG00000003287	groups_BaP_72_0.133_vs_DMSO_72_0
9.09261	-0.170229	0.54457	-0.312594	0.75459	0.999205	ENSDARG00000003290	groups_BaP_72_0.133_vs_DMSO_72_0
9.53089	0.447442	0.597305	0.749101	0.453796	0.999205	ENSDARG00000003293	groups_BaP_72_0.133_vs_DMSO_72_0
6.16167	0.141311	0.71728	0.19701	0.84382	0.999205	ENSDARG00000003303	groups_BaP_72_0.133_vs_DMSO_72_0
33.6742	0.474904	0.287376	1.65255	0.0984227	0.991905	ENSDARG00000003307	groups_BaP_72_0.133_vs_DMSO_72_0
368.312	-0.0795701	0.0986835	-0.806316	0.420061	0.999205	ENSDARG00000003308	groups_BaP_72_0.133_vs_DMSO_72_0
51.2928	0.507236	0.251402	2.01763	0.0436294	0.991905	ENSDARG00000003311	groups_BaP_72_0.133_vs_DMSO_72_0
31.4066	-0.421042	0.327512	-1.28558	0.19859	0.999205	ENSDARG00000003313	groups_BaP_72_0.133_vs_DMSO_72_0
72.6832	-0.0355176	0.207793	-0.170928	0.86428	0.999205	ENSDARG00000003320	groups_BaP_72_0.133_vs_DMSO_72_0
9.15399	-0.154486	0.504601	-0.306154	0.759488	0.999205	ENSDARG00000003326	groups_BaP_72_0.133_vs_DMSO_72_0
21.0556	0.180443	0.344189	0.524254	0.600102	0.999205	ENSDARG00000003328	groups_BaP_72_0.133_vs_DMSO_72_0
66.7562	-0.0514626	0.209855	-0.24523	0.806279	0.999205	ENSDARG00000003373	groups_BaP_72_0.133_vs_DMSO_72_0
104.351	-0.118289	0.184906	-0.639726	0.522351	0.999205	ENSDARG00000003375	groups_BaP_72_0.133_vs_DMSO_72_0
29.2192	-0.237185	0.345289	-0.686917	0.492135	0.999205	ENSDARG00000003381	groups_BaP_72_0.133_vs_DMSO_72_0
121.119	-0.150123	0.170616	-0.879892	0.378918	0.999205	ENSDARG00000003382	groups_BaP_72_0.133_vs_DMSO_72_0
139.949	0.0344892	0.173831	0.198406	0.842727	0.999205	ENSDARG00000003383	groups_BaP_72_0.133_vs_DMSO_72_0
11.0562	0.121513	0.475668	0.255458	0.798369	0.999205	ENSDARG00000003395	groups_BaP_72_0.133_vs_DMSO_72_0
45.8611	-0.059011	0.250476	-0.235595	0.813747	0.999205	ENSDARG00000003398	groups_BaP_72_0.133_vs_DMSO_72_0
20.1014	-0.148722	0.355649	-0.418171	0.675822	0.999205	ENSDARG00000003399	groups_BaP_72_0.133_vs_DMSO_72_0
5.84263	-0.286964	0.744822	-0.385279	0.700031	0.999205	ENSDARG00000003403	groups_BaP_72_0.133_vs_DMSO_72_0
35.6081	-0.213903	0.260074	-0.82247	0.41081	0.999205	ENSDARG00000003411	groups_BaP_72_0.133_vs_DMSO_72_0
3.06904	-1.82151	1.1186	-1.62838	0.103445	0.991905	ENSDARG00000003414	groups_BaP_72_0.133_vs_DMSO_72_0
21.2382	0.0589269	0.33845	0.174108	0.861781	0.999205	ENSDARG00000003420	groups_BaP_72_0.133_vs_DMSO_72_0
2.95142	0.379895	1.18943	0.319393	0.749428	0.999205	ENSDARG00000003421	groups_BaP_72_0.133_vs_DMSO_72_0
18.7901	0.0547022	0.36322	0.150603	0.880289	0.999205	ENSDARG00000003429	groups_BaP_72_0.133_vs_DMSO_72_0
12.9446	0.087243	0.497961	0.175201	0.860922	0.999205	ENSDARG00000003444	groups_BaP_72_0.133_vs_DMSO_72_0
1.99451	2.6159	1.6107	1.62408	0.104359	0.991905	ENSDARG00000003446	groups_BaP_72_0.133_vs_DMSO_72_0
7.36539	-0.507915	0.650649	-0.780628	0.435021	0.999205	ENSDARG00000003449	groups_BaP_72_0.133_vs_DMSO_72_0
119.149	-0.167341	0.164891	-1.01486	0.310174	0.999205	ENSDARG00000003469	groups_BaP_72_0.133_vs_DMSO_72_0
7.51487	-0.277449	0.628934	-0.441141	0.659111	0.999205	ENSDARG00000003475	groups_BaP_72_0.133_vs_DMSO_72_0
684.295	-0.155292	0.0994881	-1.56091	0.118545	0.991905	ENSDARG00000003486	groups_BaP_72_0.133_vs_DMSO_72_0
200.456	0.126245	0.147594	0.855353	0.392356	0.999205	ENSDARG00000003487	groups_BaP_72_0.133_vs_DMSO_72_0
147.769	-0.22155	0.140098	-1.58139	0.11379	0.991905	ENSDARG00000003495	groups_BaP_72_0.133_vs_DMSO_72_0
138.918	0.011948	0.148682	0.0803597	0.935951	0.999205	ENSDARG00000003512	groups_BaP_72_0.133_vs_DMSO_72_0
148.524	-0.11216	0.137966	-0.812953	0.416245	0.999205	ENSDARG00000003517	groups_BaP_72_0.133_vs_DMSO_72_0
128.176	-0.0702177	0.181958	-0.3859	0.699571	0.999205	ENSDARG00000003519	groups_BaP_72_0.133_vs_DMSO_72_0
67.4335	0.200529	0.231351	0.866777	0.386064	0.999205	ENSDARG00000003520	groups_BaP_72_0.133_vs_DMSO_72_0
4.00585	0.966329	0.96013	1.00646	0.314196	0.999205	ENSDARG00000003523	groups_BaP_72_0.133_vs_DMSO_72_0
590.512	-0.0289051	0.0937364	-0.308366	0.757804	0.999205	ENSDARG00000003526	groups_BaP_72_0.133_vs_DMSO_72_0
50.7742	-0.00106479	0.247391	-0.00430406	0.996566	0.999701	ENSDARG00000003527	groups_BaP_72_0.133_vs_DMSO_72_0
235.746	-0.0815032	0.127492	-0.639278	0.522642	0.999205	ENSDARG00000003531	groups_BaP_72_0.133_vs_DMSO_72_0
22.9748	0.0689187	0.3575	0.19278	0.847132	0.999205	ENSDARG00000003533	groups_BaP_72_0.133_vs_DMSO_72_0
4.87967	0.929289	0.775105	1.19892	0.230559	0.999205	ENSDARG00000003544	groups_BaP_72_0.133_vs_DMSO_72_0
108.225	-0.174069	0.187499	-0.928374	0.353214	0.999205	ENSDARG00000003564	groups_BaP_72_0.133_vs_DMSO_72_0
188.167	-0.109727	0.17182	-0.638615	0.523073	0.999205	ENSDARG00000003570	groups_BaP_72_0.133_vs_DMSO_72_0
126.07	0.125213	0.179731	0.696667	0.486011	0.999205	ENSDARG00000003573	groups_BaP_72_0.133_vs_DMSO_72_0
23.6975	-0.228569	0.348405	-0.656043	0.511797	0.999205	ENSDARG00000003576	groups_BaP_72_0.133_vs_DMSO_72_0
72.6328	-0.19771	0.19781	-0.999495	0.317555	0.999205	ENSDARG00000003584	groups_BaP_72_0.133_vs_DMSO_72_0
40.9277	0.0812437	0.28504	0.285026	0.775624	0.999205	ENSDARG00000003592	groups_BaP_72_0.133_vs_DMSO_72_0
7365.09	0.0367852	0.060987	0.603165	0.546399	0.999205	ENSDARG00000003599	groups_BaP_72_0.133_vs_DMSO_72_0
103.556	-0.174943	0.164701	-1.06219	0.288151	0.999205	ENSDARG00000003607	groups_BaP_72_0.133_vs_DMSO_72_0
14.488	0.981739	0.444341	2.20943	0.0271448	0.991905	ENSDARG00000003615	groups_BaP_72_0.133_vs_DMSO_72_0
122.303	0.085767	0.176657	0.485499	0.627322	0.999205	ENSDARG00000003616	groups_BaP_72_0.133_vs_DMSO_72_0
6.69759	-0.517761	0.66524	-0.778308	0.436388	0.999205	ENSDARG00000003631	groups_BaP_72_0.133_vs_DMSO_72_0
7.04087	-0.903259	0.678869	-1.33054	0.183342	0.999205	ENSDARG00000003632	groups_BaP_72_0.133_vs_DMSO_72_0
538.361	-0.0458346	0.105729	-0.433508	0.664645	0.999205	ENSDARG00000003641	groups_BaP_72_0.133_vs_DMSO_72_0
4.91437	1.46037	0.844071	1.73015	0.0836038	0.991905	ENSDARG00000003642	groups_BaP_72_0.133_vs_DMSO_72_0
550.926	0.0304312	0.0935541	0.325279	0.74497	0.999205	ENSDARG00000003655	groups_BaP_72_0.133_vs_DMSO_72_0
145.9	0.115668	0.160403	0.72111	0.470842	0.999205	ENSDARG00000003675	groups_BaP_72_0.133_vs_DMSO_72_0
180.676	-0.0163181	0.139947	-0.116601	0.907176	0.999205	ENSDARG00000003680	groups_BaP_72_0.133_vs_DMSO_72_0
609.881	-0.214465	0.0905685	-2.36799	0.017885	0.950239	ENSDARG00000003681	groups_BaP_72_0.133_vs_DMSO_72_0
19.9441	-0.15391	0.363969	-0.422865	0.672394	0.999205	ENSDARG00000003684	groups_BaP_72_0.133_vs_DMSO_72_0
420.817	-0.0626766	0.138163	-0.453641	0.650087	0.999205	ENSDARG00000003693	groups_BaP_72_0.133_vs_DMSO_72_0
2172.59	-0.178544	0.107815	-1.65602	0.0977168	0.991905	ENSDARG00000003695	groups_BaP_72_0.133_vs_DMSO_72_0
12.1332	0.37181	0.488851	0.76058	0.446908	0.999205	ENSDARG00000003697	groups_BaP_72_0.133_vs_DMSO_72_0
50.2334	7.97914e-05	0.291197	0.000274012	0.999781	0.99989	ENSDARG00000003699	groups_BaP_72_0.133_vs_DMSO_72_0
1.51095	-0.102167	1.29367	-0.0789745	0.937053	0.999205	ENSDARG00000003701	groups_BaP_72_0.133_vs_DMSO_72_0
199.665	-0.0235248	0.135584	-0.173507	0.862253	0.999205	ENSDARG00000003705	groups_BaP_72_0.133_vs_DMSO_72_0
6.24335	0.189709	0.646546	0.29342	0.769201	0.999205	ENSDARG00000003706	groups_BaP_72_0.133_vs_DMSO_72_0
34.6651	0.379084	0.276433	1.37134	0.170269	0.999205	ENSDARG00000003732	groups_BaP_72_0.133_vs_DMSO_72_0
123.014	-0.138139	0.149412	-0.924553	0.355198	0.999205	ENSDARG00000003749	groups_BaP_72_0.133_vs_DMSO_72_0
41.9888	0.142224	0.268964	0.528785	0.596955	0.999205	ENSDARG00000003750	groups_BaP_72_0.133_vs_DMSO_72_0
61.8984	0.0113238	0.233461	0.0485042	0.961314	0.999205	ENSDARG00000003751	groups_BaP_72_0.133_vs_DMSO_72_0
226.109	0.128677	0.132028	0.974619	0.329749	0.999205	ENSDARG00000003754	groups_BaP_72_0.133_vs_DMSO_72_0
81.7616	0.212656	0.207032	1.02716	0.304344	0.999205	ENSDARG00000003757	groups_BaP_72_0.133_vs_DMSO_72_0
26.2125	0.0520852	0.338538	0.153854	0.877725	0.999205	ENSDARG00000003769	groups_BaP_72_0.133_vs_DMSO_72_0
105.794	-0.309399	0.164985	-1.87532	0.0607488	0.991905	ENSDARG00000003776	groups_BaP_72_0.133_vs_DMSO_72_0
134.796	-0.0783615	0.147974	-0.529563	0.596415	0.999205	ENSDARG00000003779	groups_BaP_72_0.133_vs_DMSO_72_0
129.006	-0.202974	0.150399	-1.34957	0.177155	0.999205	ENSDARG00000003789	groups_BaP_72_0.133_vs_DMSO_72_0
6716.94	-0.0263461	0.0853635	-0.308634	0.7576	0.999205	ENSDARG00000003795	groups_BaP_72_0.133_vs_DMSO_72_0
53.5866	-0.0255923	0.257171	-0.0995146	0.92073	0.999205	ENSDARG00000003797	groups_BaP_72_0.133_vs_DMSO_72_0
685.291	0.120922	0.10224	1.18273	0.236918	0.999205	ENSDARG00000003808	groups_BaP_72_0.133_vs_DMSO_72_0
118.274	0.00471089	0.165044	0.0285432	0.977229	0.999205	ENSDARG00000003811	groups_BaP_72_0.133_vs_DMSO_72_0
288.55	0.147804	0.121396	1.21753	0.223402	0.999205	ENSDARG00000003818	groups_BaP_72_0.133_vs_DMSO_72_0
396.154	-0.0387684	0.136484	-0.284051	0.776371	0.999205	ENSDARG00000003820	groups_BaP_72_0.133_vs_DMSO_72_0
20.4774	-0.201681	0.354528	-0.568872	0.569443	0.999205	ENSDARG00000003822	groups_BaP_72_0.133_vs_DMSO_72_0
65.9845	-0.130364	0.203702	-0.639972	0.522191	0.999205	ENSDARG00000003827	groups_BaP_72_0.133_vs_DMSO_72_0
65.966	-0.141728	0.193122	-0.733875	0.463025	0.999205	ENSDARG00000003829	groups_BaP_72_0.133_vs_DMSO_72_0
446.211	0.0178279	0.0971998	0.183415	0.854472	0.999205	ENSDARG00000003835	groups_BaP_72_0.133_vs_DMSO_72_0
19.6482	0.134451	0.37251	0.360933	0.718149	0.999205	ENSDARG00000003841	groups_BaP_72_0.133_vs_DMSO_72_0
64.7316	-0.156002	0.213975	-0.729068	0.46596	0.999205	ENSDARG00000003845	groups_BaP_72_0.133_vs_DMSO_72_0
173.143	0.119085	0.130404	0.913197	0.361139	0.999205	ENSDARG00000003846	groups_BaP_72_0.133_vs_DMSO_72_0
232.394	0.115159	0.129088	0.8921	0.37234	0.999205	ENSDARG00000003854	groups_BaP_72_0.133_vs_DMSO_72_0
228.48	-0.0951201	0.143949	-0.660793	0.508745	0.999205	ENSDARG00000003860	groups_BaP_72_0.133_vs_DMSO_72_0
505.369	0.0912964	0.0945611	0.965475	0.334307	0.999205	ENSDARG00000003866	groups_BaP_72_0.133_vs_DMSO_72_0
1.43603	1.86972	1.5104	1.2379	0.215755	0.999205	ENSDARG00000003867	groups_BaP_72_0.133_vs_DMSO_72_0
85.9282	0.0765254	0.18007	0.424976	0.670854	0.999205	ENSDARG00000003869	groups_BaP_72_0.133_vs_DMSO_72_0
73.4177	0.0162012	0.208574	0.0776764	0.938085	0.999205	ENSDARG00000003872	groups_BaP_72_0.133_vs_DMSO_72_0
50.8675	0.268817	0.246011	1.0927	0.274524	0.999205	ENSDARG00000003877	groups_BaP_72_0.133_vs_DMSO_72_0
18.2376	0.708784	0.373491	1.89773	0.0577322	0.991905	ENSDARG00000003899	groups_BaP_72_0.133_vs_DMSO_72_0
4.24772	-0.222355	0.671653	-0.331057	0.740601	0.999205	ENSDARG00000003900	groups_BaP_72_0.133_vs_DMSO_72_0
57.8707	0.167732	0.28711	0.584209	0.55908	0.999205	ENSDARG00000003902	groups_BaP_72_0.133_vs_DMSO_72_0
1.9551	-0.0232315	1.1281	-0.0205935	0.98357	0.999205	ENSDARG00000003904	groups_BaP_72_0.133_vs_DMSO_72_0
52.4896	-0.247214	0.22693	-1.08938	0.275984	0.999205	ENSDARG00000003910	groups_BaP_72_0.133_vs_DMSO_72_0
714.693	-0.0855409	0.0933871	-0.915982	0.359676	0.999205	ENSDARG00000003920	groups_BaP_72_0.133_vs_DMSO_72_0
2.51765	0.825829	1.24466	0.663499	0.507011	0.999205	ENSDARG00000003925	groups_BaP_72_0.133_vs_DMSO_72_0
100.195	-0.145727	0.191742	-0.760017	0.447244	0.999205	ENSDARG00000003927	groups_BaP_72_0.133_vs_DMSO_72_0
218.645	0.0764534	0.130837	0.584339	0.558992	0.999205	ENSDARG00000003931	groups_BaP_72_0.133_vs_DMSO_72_0
10.7477	-0.533334	0.480257	-1.11052	0.266776	0.999205	ENSDARG00000003934	groups_BaP_72_0.133_vs_DMSO_72_0
172.957	-0.154015	0.140125	-1.09913	0.271712	0.999205	ENSDARG00000003938	groups_BaP_72_0.133_vs_DMSO_72_0
124.251	-0.126034	0.171624	-0.734361	0.462729	0.999205	ENSDARG00000003940	groups_BaP_72_0.133_vs_DMSO_72_0
158.384	0.116092	0.179337	0.647339	0.517412	0.999205	ENSDARG00000003941	groups_BaP_72_0.133_vs_DMSO_72_0
2046.97	-0.00250883	0.0736788	-0.034051	0.972837	0.999205	ENSDARG00000003952	groups_BaP_72_0.133_vs_DMSO_72_0
112.364	-0.251437	0.187896	-1.33817	0.18084	0.999205	ENSDARG00000003961	groups_BaP_72_0.133_vs_DMSO_72_0
130.631	0.00133105	0.143403	0.0092819	0.992594	0.999393	ENSDARG00000003963	groups_BaP_72_0.133_vs_DMSO_72_0
2.84723	-0.48755	1.03765	-0.469862	0.638454	0.999205	ENSDARG00000003965	groups_BaP_72_0.133_vs_DMSO_72_0
5.97128	0.114711	0.73997	0.155021	0.876805	0.999205	ENSDARG00000003970	groups_BaP_72_0.133_vs_DMSO_72_0
93.9684	-0.238085	0.200975	-1.18465	0.236155	0.999205	ENSDARG00000003971	groups_BaP_72_0.133_vs_DMSO_72_0
19.2345	-0.514426	0.465821	-1.10434	0.269444	0.999205	ENSDARG00000003973	groups_BaP_72_0.133_vs_DMSO_72_0
96.4299	0.0229834	0.17307	0.132798	0.894353	0.999205	ENSDARG00000003974	groups_BaP_72_0.133_vs_DMSO_72_0
12.2699	0.263731	0.648073	0.406947	0.684047	0.999205	ENSDARG00000003977	groups_BaP_72_0.133_vs_DMSO_72_0
54.6962	-0.142554	0.246042	-0.57939	0.562326	0.999205	ENSDARG00000003984	groups_BaP_72_0.133_vs_DMSO_72_0
24.2824	0.0537123	0.353872	0.151785	0.879357	0.999205	ENSDARG00000003989	groups_BaP_72_0.133_vs_DMSO_72_0
7.4523	0.546515	0.564406	0.968302	0.332894	0.999205	ENSDARG00000003991	groups_BaP_72_0.133_vs_DMSO_72_0
80.4958	0.1176	0.196826	0.597483	0.550185	0.999205	ENSDARG00000003994	groups_BaP_72_0.133_vs_DMSO_72_0
62.662	-0.192316	0.216926	-0.886548	0.375322	0.999205	ENSDARG00000003998	groups_BaP_72_0.133_vs_DMSO_72_0
29.3678	0.274395	0.307257	0.893046	0.371832	0.999205	ENSDARG00000004015	groups_BaP_72_0.133_vs_DMSO_72_0
66.8225	0.230694	0.225858	1.02141	0.30706	0.999205	ENSDARG00000004017	groups_BaP_72_0.133_vs_DMSO_72_0
288.614	0.185678	0.10861	1.70958	0.0873443	0.991905	ENSDARG00000004023	groups_BaP_72_0.133_vs_DMSO_72_0
532.559	0.0851781	0.109274	0.77949	0.435691	0.999205	ENSDARG00000004034	groups_BaP_72_0.133_vs_DMSO_72_0
62.7019	0.313842	0.197073	1.59252	0.111267	0.991905	ENSDARG00000004037	groups_BaP_72_0.133_vs_DMSO_72_0
86.9558	0.0760879	0.179995	0.422722	0.672498	0.999205	ENSDARG00000004046	groups_BaP_72_0.133_vs_DMSO_72_0
153.921	-0.249383	0.145544	-1.71345	0.0866289	0.991905	ENSDARG00000004049	groups_BaP_72_0.133_vs_DMSO_72_0
3.96025	1.11627	0.88917	1.25541	0.20933	0.999205	ENSDARG00000004051	groups_BaP_72_0.133_vs_DMSO_72_0
67.7671	0.0631947	0.198225	0.318803	0.749876	0.999205	ENSDARG00000004055	groups_BaP_72_0.133_vs_DMSO_72_0
15.6427	-0.263712	0.437986	-0.602101	0.547107	0.999205	ENSDARG00000004059	groups_BaP_72_0.133_vs_DMSO_72_0
316.836	0.106411	0.152775	0.696523	0.486101	0.999205	ENSDARG00000004060	groups_BaP_72_0.133_vs_DMSO_72_0
11.9	0.677559	0.616374	1.09927	0.271652	0.999205	ENSDARG00000004074	groups_BaP_72_0.133_vs_DMSO_72_0
115.853	0.0219888	0.173268	0.126907	0.899014	0.999205	ENSDARG00000004078	groups_BaP_72_0.133_vs_DMSO_72_0
156.737	-0.0133659	0.13437	-0.0994707	0.920765	0.999205	ENSDARG00000004094	groups_BaP_72_0.133_vs_DMSO_72_0
61.4479	-0.0960277	0.209145	-0.459143	0.646131	0.999205	ENSDARG00000004105	groups_BaP_72_0.133_vs_DMSO_72_0
5.12939	-0.733875	0.663279	-1.10644	0.268538	0.999205	ENSDARG00000004114	groups_BaP_72_0.133_vs_DMSO_72_0
94.1557	0.231625	0.197976	1.16996	0.242016	0.999205	ENSDARG00000004115	groups_BaP_72_0.133_vs_DMSO_72_0
17.0353	0.691339	0.400687	1.72539	0.0844578	0.991905	ENSDARG00000004130	groups_BaP_72_0.133_vs_DMSO_72_0
4.43211	0.0608914	0.928425	0.0655857	0.947708	0.999205	ENSDARG00000004131	groups_BaP_72_0.133_vs_DMSO_72_0
57.1723	0.266087	0.224234	1.18665	0.235366	0.999205	ENSDARG00000004132	groups_BaP_72_0.133_vs_DMSO_72_0
88.9297	0.461287	0.240454	1.9184	0.0550605	0.991905	ENSDARG00000004141	groups_BaP_72_0.133_vs_DMSO_72_0
28.0221	0.0365996	0.294802	0.12415	0.901197	0.999205	ENSDARG00000004150	groups_BaP_72_0.133_vs_DMSO_72_0
6.80238	-0.199066	0.686137	-0.290125	0.77172	0.999205	ENSDARG00000004151	groups_BaP_72_0.133_vs_DMSO_72_0
23.5355	-0.522583	0.431821	-1.21018	0.226208	0.999205	ENSDARG00000004154	groups_BaP_72_0.133_vs_DMSO_72_0
19.4251	0.244117	0.442436	0.551757	0.581115	0.999205	ENSDARG00000004158	groups_BaP_72_0.133_vs_DMSO_72_0
111.694	-0.0313825	0.159763	-0.196432	0.844272	0.999205	ENSDARG00000004160	groups_BaP_72_0.133_vs_DMSO_72_0
194.208	0.142361	0.117536	1.21122	0.225811	0.999205	ENSDARG00000004161	groups_BaP_72_0.133_vs_DMSO_72_0
19.1594	-0.323327	0.341018	-0.948124	0.343066	0.999205	ENSDARG00000004167	groups_BaP_72_0.133_vs_DMSO_72_0
998.741	-0.0381973	0.127941	-0.298555	0.76528	0.999205	ENSDARG00000004169	groups_BaP_72_0.133_vs_DMSO_72_0
456.426	-0.104656	0.115986	-0.902317	0.366888	0.999205	ENSDARG00000004171	groups_BaP_72_0.133_vs_DMSO_72_0
508.887	-0.103106	0.107731	-0.957071	0.338532	0.999205	ENSDARG00000004173	groups_BaP_72_0.133_vs_DMSO_72_0
259.966	-0.0682592	0.0992049	-0.688063	0.491413	0.999205	ENSDARG00000004174	groups_BaP_72_0.133_vs_DMSO_72_0
6.74055	-0.0465579	0.658025	-0.0707539	0.943594	0.999205	ENSDARG00000004176	groups_BaP_72_0.133_vs_DMSO_72_0
3.06469	-0.300972	1.0618	-0.283454	0.776829	0.999205	ENSDARG00000004177	groups_BaP_72_0.133_vs_DMSO_72_0
3.07616	1.34621	0.969958	1.3879	0.165167	0.995979	ENSDARG00000004184	groups_BaP_72_0.133_vs_DMSO_72_0
159.297	0.0782526	0.158898	0.492471	0.622386	0.999205	ENSDARG00000004187	groups_BaP_72_0.133_vs_DMSO_72_0
449.219	-0.204687	0.106626	-1.91968	0.0548985	0.991905	ENSDARG00000004189	groups_BaP_72_0.133_vs_DMSO_72_0
138.529	-0.0232845	0.147644	-0.157706	0.874688	0.999205	ENSDARG00000004196	groups_BaP_72_0.133_vs_DMSO_72_0
46.9716	0.342795	0.232174	1.47646	0.139821	0.991905	ENSDARG00000004199	groups_BaP_72_0.133_vs_DMSO_72_0
31.2623	0.494518	0.271288	1.82285	0.0683256	0.991905	ENSDARG00000004211	groups_BaP_72_0.133_vs_DMSO_72_0
90.7943	-0.150312	0.191023	-0.786878	0.431353	0.999205	ENSDARG00000004218	groups_BaP_72_0.133_vs_DMSO_72_0
1.89298	-2.87942	1.43511	-2.00641	0.044813	0.991905	ENSDARG00000004227	groups_BaP_72_0.133_vs_DMSO_72_0
88.7019	0.589675	0.195322	3.019	0.00253614	0.705575	ENSDARG00000004232	groups_BaP_72_0.133_vs_DMSO_72_0
11.988	-0.871973	0.637513	-1.36777	0.171384	0.999205	ENSDARG00000004243	groups_BaP_72_0.133_vs_DMSO_72_0
228.114	-0.465132	0.121913	-3.81527	0.000136031	0.345228	ENSDARG00000004246	groups_BaP_72_0.133_vs_DMSO_72_0
63.2423	0.394525	0.200503	1.96768	0.0491052	0.991905	ENSDARG00000004251	groups_BaP_72_0.133_vs_DMSO_72_0
3.37468	-0.45474	0.921003	-0.493744	0.621487	0.999205	ENSDARG00000004256	groups_BaP_72_0.133_vs_DMSO_72_0
2.56664	1.76048	1.10173	1.59792	0.11006	0.991905	ENSDARG00000004260	groups_BaP_72_0.133_vs_DMSO_72_0
427.798	0.0329541	0.121208	0.271879	0.785715	0.999205	ENSDARG00000004261	groups_BaP_72_0.133_vs_DMSO_72_0
7.6942	-0.190203	0.596207	-0.319022	0.74971	0.999205	ENSDARG00000004262	groups_BaP_72_0.133_vs_DMSO_72_0
364.896	0.0337927	0.121211	0.278791	0.780405	0.999205	ENSDARG00000004270	groups_BaP_72_0.133_vs_DMSO_72_0
33.6226	-0.00726003	0.309629	-0.0234475	0.981293	0.999205	ENSDARG00000004274	groups_BaP_72_0.133_vs_DMSO_72_0
154.814	0.0381972	0.123846	0.308424	0.75776	0.999205	ENSDARG00000004280	groups_BaP_72_0.133_vs_DMSO_72_0
3.25249	-0.231471	0.82251	-0.281421	0.778388	0.999205	ENSDARG00000004291	groups_BaP_72_0.133_vs_DMSO_72_0
355.727	-0.0636625	0.10629	-0.598952	0.549205	0.999205	ENSDARG00000004296	groups_BaP_72_0.133_vs_DMSO_72_0
302.711	0.191797	0.120292	1.59443	0.11084	0.991905	ENSDARG00000004297	groups_BaP_72_0.133_vs_DMSO_72_0
38.8728	0.449843	0.254249	1.7693	0.0768444	0.991905	ENSDARG00000004301	groups_BaP_72_0.133_vs_DMSO_72_0
16.5337	0.252931	0.397278	0.636661	0.524346	0.999205	ENSDARG00000004302	groups_BaP_72_0.133_vs_DMSO_72_0
5.63148	0.868471	0.800074	1.08549	0.277705	0.999205	ENSDARG00000004305	groups_BaP_72_0.133_vs_DMSO_72_0
16.3963	0.0497093	0.474557	0.104749	0.916575	0.999205	ENSDARG00000004306	groups_BaP_72_0.133_vs_DMSO_72_0
12.9535	0.319515	0.46156	0.692251	0.48878	0.999205	ENSDARG00000004307	groups_BaP_72_0.133_vs_DMSO_72_0
25.6652	0.011557	0.292978	0.0394466	0.968534	0.999205	ENSDARG00000004308	groups_BaP_72_0.133_vs_DMSO_72_0
89.5446	-0.00919829	0.167366	-0.054959	0.956171	0.999205	ENSDARG00000004311	groups_BaP_72_0.133_vs_DMSO_72_0
117.336	-0.118825	0.145454	-0.816928	0.413969	0.999205	ENSDARG00000004318	groups_BaP_72_0.133_vs_DMSO_72_0
10.427	0.374456	0.57885	0.646895	0.5177	0.999205	ENSDARG00000004322	groups_BaP_72_0.133_vs_DMSO_72_0
45.7952	0.140119	0.247259	0.566689	0.570925	0.999205	ENSDARG00000004325	groups_BaP_72_0.133_vs_DMSO_72_0
5.94902	-0.0161575	0.636849	-0.0253711	0.979759	0.999205	ENSDARG00000004336	groups_BaP_72_0.133_vs_DMSO_72_0
144.701	0.230233	0.13449	1.7119	0.0869158	0.991905	ENSDARG00000004343	groups_BaP_72_0.133_vs_DMSO_72_0
181.851	0.106022	0.135914	0.780067	0.435351	0.999205	ENSDARG00000004358	groups_BaP_72_0.133_vs_DMSO_72_0
59.3951	-0.28291	0.209281	-1.35182	0.176433	0.999205	ENSDARG00000004363	groups_BaP_72_0.133_vs_DMSO_72_0
92.2123	0.32529	0.165614	1.96415	0.049513	0.991905	ENSDARG00000004372	groups_BaP_72_0.133_vs_DMSO_72_0
66.8993	0.0911797	0.203186	0.44875	0.653612	0.999205	ENSDARG00000004377	groups_BaP_72_0.133_vs_DMSO_72_0
31.8452	-0.478121	0.31708	-1.50789	0.131583	0.991905	ENSDARG00000004378	groups_BaP_72_0.133_vs_DMSO_72_0
99.8693	-0.104527	0.172189	-0.607049	0.543819	0.999205	ENSDARG00000004386	groups_BaP_72_0.133_vs_DMSO_72_0
16.1831	-0.521399	0.403956	-1.29073	0.196797	0.999205	ENSDARG00000004392	groups_BaP_72_0.133_vs_DMSO_72_0
10.5099	-0.507152	0.47615	-1.06511	0.286826	0.999205	ENSDARG00000004396	groups_BaP_72_0.133_vs_DMSO_72_0
335.931	0.0448152	0.118078	0.379539	0.704288	0.999205	ENSDARG00000004402	groups_BaP_72_0.133_vs_DMSO_72_0
16.5365	0.40251	0.418535	0.961712	0.336194	0.999205	ENSDARG00000004405	groups_BaP_72_0.133_vs_DMSO_72_0
54.2469	-0.0490986	0.240786	-0.20391	0.838424	0.999205	ENSDARG00000004406	groups_BaP_72_0.133_vs_DMSO_72_0
255.515	0.0297484	0.161869	0.183781	0.854186	0.999205	ENSDARG00000004415	groups_BaP_72_0.133_vs_DMSO_72_0
734.518	0.160641	0.114256	1.40597	0.159733	0.991905	ENSDARG00000004427	groups_BaP_72_0.133_vs_DMSO_72_0
3.99231	0.613029	0.840348	0.729495	0.465699	0.999205	ENSDARG00000004433	groups_BaP_72_0.133_vs_DMSO_72_0
49.2915	0.02725	0.263017	0.103605	0.917483	0.999205	ENSDARG00000004436	groups_BaP_72_0.133_vs_DMSO_72_0
14.3826	0.314545	0.4922	0.63906	0.522784	0.999205	ENSDARG00000004445	groups_BaP_72_0.133_vs_DMSO_72_0
12.3928	-0.176527	0.491924	-0.358849	0.719708	0.999205	ENSDARG00000004447	groups_BaP_72_0.133_vs_DMSO_72_0
545.223	-0.0553345	0.105269	-0.525646	0.599134	0.999205	ENSDARG00000004452	groups_BaP_72_0.133_vs_DMSO_72_0
18.7278	0.277444	0.404162	0.686468	0.492418	0.999205	ENSDARG00000004455	groups_BaP_72_0.133_vs_DMSO_72_0
3.30907	-0.615975	0.884797	-0.696176	0.486318	0.999205	ENSDARG00000004459	groups_BaP_72_0.133_vs_DMSO_72_0
98.2959	-0.0610623	0.180319	-0.338634	0.734885	0.999205	ENSDARG00000004460	groups_BaP_72_0.133_vs_DMSO_72_0
282.719	-0.160612	0.137432	-1.16867	0.242537	0.999205	ENSDARG00000004470	groups_BaP_72_0.133_vs_DMSO_72_0
75.6619	0.00336241	0.185419	0.0181342	0.985532	0.999205	ENSDARG00000004472	groups_BaP_72_0.133_vs_DMSO_72_0
1.34388	0.682345	1.25145	0.545242	0.585587	0.999205	ENSDARG00000004473	groups_BaP_72_0.133_vs_DMSO_72_0
58.1258	0.363183	0.235895	1.53959	0.123659	0.991905	ENSDARG00000004497	groups_BaP_72_0.133_vs_DMSO_72_0
2.41412	-2.51523	1.47718	-1.70272	0.0886201	0.991905	ENSDARG00000004502	groups_BaP_72_0.133_vs_DMSO_72_0
160.405	0.00942876	0.159976	0.0589387	0.953001	0.999205	ENSDARG00000004517	groups_BaP_72_0.133_vs_DMSO_72_0
65.9277	-0.149459	0.197873	-0.755331	0.450051	0.999205	ENSDARG00000004525	groups_BaP_72_0.133_vs_DMSO_72_0
250.337	0.0727998	0.134468	0.541392	0.588237	0.999205	ENSDARG00000004527	groups_BaP_72_0.133_vs_DMSO_72_0
5.35424	-0.19811	0.633316	-0.312814	0.754422	0.999205	ENSDARG00000004529	groups_BaP_72_0.133_vs_DMSO_72_0
51.4112	0.359455	0.281634	1.27632	0.201842	0.999205	ENSDARG00000004537	groups_BaP_72_0.133_vs_DMSO_72_0
26.9663	-0.42041	0.382721	-1.09848	0.271997	0.999205	ENSDARG00000004539	groups_BaP_72_0.133_vs_DMSO_72_0
3.44825	1.52102	1.01622	1.49673	0.134463	0.991905	ENSDARG00000004574	groups_BaP_72_0.133_vs_DMSO_72_0
24.6316	-0.28006	0.325318	-0.860883	0.389303	0.999205	ENSDARG00000004576	groups_BaP_72_0.133_vs_DMSO_72_0
25.9318	-0.355354	0.34721	-1.02346	0.306092	0.999205	ENSDARG00000004577	groups_BaP_72_0.133_vs_DMSO_72_0
245.296	-0.0872448	0.113304	-0.770003	0.441298	0.999205	ENSDARG00000004580	groups_BaP_72_0.133_vs_DMSO_72_0
115.379	0.145418	0.143974	1.01003	0.312481	0.999205	ENSDARG00000004581	groups_BaP_72_0.133_vs_DMSO_72_0
1.50268	-1.07411	1.36289	-0.788117	0.430628	0.999205	ENSDARG00000004586	groups_BaP_72_0.133_vs_DMSO_72_0
112.148	-0.00672881	0.182789	-0.036812	0.970635	0.999205	ENSDARG00000004587	groups_BaP_72_0.133_vs_DMSO_72_0
897.701	0.0507126	0.0852225	0.595061	0.551803	0.999205	ENSDARG00000004588	groups_BaP_72_0.133_vs_DMSO_72_0
23.1369	0.345443	0.377683	0.914639	0.360381	0.999205	ENSDARG00000004592	groups_BaP_72_0.133_vs_DMSO_72_0
10.0565	0.447217	0.556794	0.8032	0.421859	0.999205	ENSDARG00000004594	groups_BaP_72_0.133_vs_DMSO_72_0
31.1765	-0.225322	0.359144	-0.627384	0.530407	0.999205	ENSDARG00000004597	groups_BaP_72_0.133_vs_DMSO_72_0
1.27232	-2.87654	1.48966	-1.93101	0.0534815	0.991905	ENSDARG00000004616	groups_BaP_72_0.133_vs_DMSO_72_0
9.27153	-0.375619	0.521196	-0.720687	0.471102	0.999205	ENSDARG00000004618	groups_BaP_72_0.133_vs_DMSO_72_0
2260.06	-0.118256	0.0704133	-1.67946	0.093062	0.991905	ENSDARG00000004621	groups_BaP_72_0.133_vs_DMSO_72_0
28.5731	-0.0638086	0.292827	-0.217905	0.827503	0.999205	ENSDARG00000004627	groups_BaP_72_0.133_vs_DMSO_72_0
143.624	-0.253417	0.160636	-1.57759	0.11466	0.991905	ENSDARG00000004632	groups_BaP_72_0.133_vs_DMSO_72_0
1.71289	2.27693	1.66045	1.37127	0.17029	0.999205	ENSDARG00000004634	groups_BaP_72_0.133_vs_DMSO_72_0
122.216	0.100524	0.146588	0.685756	0.492867	0.999205	ENSDARG00000004635	groups_BaP_72_0.133_vs_DMSO_72_0
80.5331	0.0667226	0.217358	0.306971	0.758866	0.999205	ENSDARG00000004636	groups_BaP_72_0.133_vs_DMSO_72_0
33.4328	-0.19502	0.319265	-0.610842	0.541304	0.999205	ENSDARG00000004643	groups_BaP_72_0.133_vs_DMSO_72_0
6.85528	0.215006	0.592599	0.362818	0.716741	0.999205	ENSDARG00000004647	groups_BaP_72_0.133_vs_DMSO_72_0
62.753	0.200592	0.226156	0.886965	0.375098	0.999205	ENSDARG00000004658	groups_BaP_72_0.133_vs_DMSO_72_0
95.3964	-0.234186	0.174543	-1.34171	0.17969	0.999205	ENSDARG00000004672	groups_BaP_72_0.133_vs_DMSO_72_0
107.387	0.110361	0.175716	0.628065	0.529962	0.999205	ENSDARG00000004680	groups_BaP_72_0.133_vs_DMSO_72_0
81.09	0.0427215	0.262752	0.162593	0.870839	0.999205	ENSDARG00000004687	groups_BaP_72_0.133_vs_DMSO_72_0
51.2344	-0.485669	0.344252	-1.41079	0.158305	0.991905	ENSDARG00000004692	groups_BaP_72_0.133_vs_DMSO_72_0
35.5142	0.297139	0.269206	1.10376	0.269696	0.999205	ENSDARG00000004695	groups_BaP_72_0.133_vs_DMSO_72_0
49.2089	0.173341	0.226361	0.765771	0.443813	0.999205	ENSDARG00000004696	groups_BaP_72_0.133_vs_DMSO_72_0
53.0036	0.194189	0.21873	0.887802	0.374647	0.999205	ENSDARG00000004697	groups_BaP_72_0.133_vs_DMSO_72_0
501.152	0.0801402	0.112847	0.710166	0.477601	0.999205	ENSDARG00000004706	groups_BaP_72_0.133_vs_DMSO_72_0
47.8285	0.0747217	0.198333	0.376748	0.706361	0.999205	ENSDARG00000004712	groups_BaP_72_0.133_vs_DMSO_72_0
84.8733	0.165859	0.192703	0.860694	0.389406	0.999205	ENSDARG00000004713	groups_BaP_72_0.133_vs_DMSO_72_0
339.863	-0.0701194	0.117308	-0.597736	0.550016	0.999205	ENSDARG00000004714	groups_BaP_72_0.133_vs_DMSO_72_0
54.2963	0.238464	0.210881	1.1308	0.258139	0.999205	ENSDARG00000004724	groups_BaP_72_0.133_vs_DMSO_72_0
98.3436	0.153539	0.186443	0.823514	0.410216	0.999205	ENSDARG00000004726	groups_BaP_72_0.133_vs_DMSO_72_0
722.195	0.00900802	0.0975341	0.0923577	0.926414	0.999205	ENSDARG00000004735	groups_BaP_72_0.133_vs_DMSO_72_0
16.2218	-0.316035	0.562633	-0.561708	0.574315	0.999205	ENSDARG00000004745	groups_BaP_72_0.133_vs_DMSO_72_0
282.461	-0.161336	0.230629	-0.699547	0.48421	0.999205	ENSDARG00000004748	groups_BaP_72_0.133_vs_DMSO_72_0
12.1099	-0.277941	0.527482	-0.526921	0.598249	0.999205	ENSDARG00000004753	groups_BaP_72_0.133_vs_DMSO_72_0
161.53	-0.367984	0.149017	-2.4694	0.0135339	0.918988	ENSDARG00000004754	groups_BaP_72_0.133_vs_DMSO_72_0
7449.85	-0.054397	0.0653207	-0.832769	0.404975	0.999205	ENSDARG00000004757	groups_BaP_72_0.133_vs_DMSO_72_0
53.3379	-0.0529084	0.228959	-0.231083	0.817251	0.999205	ENSDARG00000004771	groups_BaP_72_0.133_vs_DMSO_72_0
90.7572	0.217569	0.198781	1.09452	0.273729	0.999205	ENSDARG00000004774	groups_BaP_72_0.133_vs_DMSO_72_0
589.722	-0.12596	0.0894488	-1.40818	0.159077	0.991905	ENSDARG00000004782	groups_BaP_72_0.133_vs_DMSO_72_0
293.801	0.00817121	0.136103	0.0600369	0.952126	0.999205	ENSDARG00000004785	groups_BaP_72_0.133_vs_DMSO_72_0
1.70032	1.35478	1.51491	0.894295	0.371164	0.999205	ENSDARG00000004789	groups_BaP_72_0.133_vs_DMSO_72_0
4.83704	1.55226	0.85197	1.82197	0.0684597	0.991905	ENSDARG00000004794	groups_BaP_72_0.133_vs_DMSO_72_0
172.227	-0.14324	0.148191	-0.96659	0.333749	0.999205	ENSDARG00000004796	groups_BaP_72_0.133_vs_DMSO_72_0
44.9741	-0.851347	0.274364	-3.10298	0.00191581	0.705575	ENSDARG00000004806	groups_BaP_72_0.133_vs_DMSO_72_0
84.0299	0.102004	0.19489	0.523395	0.600699	0.999205	ENSDARG00000004830	groups_BaP_72_0.133_vs_DMSO_72_0
275.754	-0.0292179	0.110724	-0.263881	0.791872	0.999205	ENSDARG00000004836	groups_BaP_72_0.133_vs_DMSO_72_0
110.095	-0.137219	0.168251	-0.815562	0.414751	0.999205	ENSDARG00000004840	groups_BaP_72_0.133_vs_DMSO_72_0
94.9936	0.170988	0.175563	0.973942	0.330085	0.999205	ENSDARG00000004843	groups_BaP_72_0.133_vs_DMSO_72_0
22.3407	0.410322	0.356451	1.15113	0.249679	0.999205	ENSDARG00000004851	groups_BaP_72_0.133_vs_DMSO_72_0
94.089	0.106901	0.335002	0.319106	0.749646	0.999205	ENSDARG00000004861	groups_BaP_72_0.133_vs_DMSO_72_0
68.2614	0.0516739	0.203039	0.254502	0.799108	0.999205	ENSDARG00000004866	groups_BaP_72_0.133_vs_DMSO_72_0
31.8545	0.202367	0.282718	0.715792	0.47412	0.999205	ENSDARG00000004869	groups_BaP_72_0.133_vs_DMSO_72_0
117.021	-0.110826	0.18708	-0.592399	0.553584	0.999205	ENSDARG00000004870	groups_BaP_72_0.133_vs_DMSO_72_0
5.16291	0.411727	0.812398	0.506805	0.612292	0.999205	ENSDARG00000004874	groups_BaP_72_0.133_vs_DMSO_72_0
70.8931	0.114055	0.194297	0.587013	0.557195	0.999205	ENSDARG00000004875	groups_BaP_72_0.133_vs_DMSO_72_0
19.3534	-0.2234	0.518894	-0.430532	0.666808	0.999205	ENSDARG00000004877	groups_BaP_72_0.133_vs_DMSO_72_0
19.0762	0.530184	0.361387	1.46708	0.142353	0.991905	ENSDARG00000004880	groups_BaP_72_0.133_vs_DMSO_72_0
22.2121	-0.246618	0.354138	-0.696389	0.486185	0.999205	ENSDARG00000004889	groups_BaP_72_0.133_vs_DMSO_72_0
63.1158	0.469827	0.197394	2.38014	0.0173059	0.943222	ENSDARG00000004891	groups_BaP_72_0.133_vs_DMSO_72_0
8.74353	0.0796085	0.513342	0.155079	0.876759	0.999205	ENSDARG00000004904	groups_BaP_72_0.133_vs_DMSO_72_0
289.886	-0.124428	0.106173	-1.17193	0.241223	0.999205	ENSDARG00000004906	groups_BaP_72_0.133_vs_DMSO_72_0
57.387	0.240248	0.216215	1.11115	0.266504	0.999205	ENSDARG00000004925	groups_BaP_72_0.133_vs_DMSO_72_0
199.751	0.27619	0.164548	1.67847	0.0932553	0.991905	ENSDARG00000004930	groups_BaP_72_0.133_vs_DMSO_72_0
22.1925	0.291297	0.340262	0.856095	0.391945	0.999205	ENSDARG00000004931	groups_BaP_72_0.133_vs_DMSO_72_0
42.0991	-0.226108	0.255807	-0.883902	0.376749	0.999205	ENSDARG00000004932	groups_BaP_72_0.133_vs_DMSO_72_0
41.3224	0.111812	0.258893	0.431886	0.665824	0.999205	ENSDARG00000004937	groups_BaP_72_0.133_vs_DMSO_72_0
76.1563	-0.38324	0.234211	-1.6363	0.101776	0.991905	ENSDARG00000004939	groups_BaP_72_0.133_vs_DMSO_72_0
688.76	0.0505244	0.0804052	0.628373	0.52976	0.999205	ENSDARG00000004948	groups_BaP_72_0.133_vs_DMSO_72_0
10.6564	0.0430027	0.510997	0.0841546	0.932934	0.999205	ENSDARG00000004954	groups_BaP_72_0.133_vs_DMSO_72_0
280.024	0.142323	0.129926	1.09542	0.273334	0.999205	ENSDARG00000004956	groups_BaP_72_0.133_vs_DMSO_72_0
22.1394	0.304115	0.358161	0.8491	0.395826	0.999205	ENSDARG00000004964	groups_BaP_72_0.133_vs_DMSO_72_0
24.9196	-0.0349692	0.33332	-0.104912	0.916446	0.999205	ENSDARG00000004979	groups_BaP_72_0.133_vs_DMSO_72_0
282.931	-0.00889277	0.123332	-0.0721045	0.942519	0.999205	ENSDARG00000004988	groups_BaP_72_0.133_vs_DMSO_72_0
17.7379	0.711019	0.364531	1.9505	0.0511163	0.991905	ENSDARG00000005002	groups_BaP_72_0.133_vs_DMSO_72_0
5.96525	-0.224103	0.687086	-0.326165	0.7443	0.999205	ENSDARG00000005004	groups_BaP_72_0.133_vs_DMSO_72_0
89.603	0.120392	0.182887	0.658287	0.510354	0.999205	ENSDARG00000005015	groups_BaP_72_0.133_vs_DMSO_72_0
235.439	-0.0262816	0.167694	-0.156723	0.875463	0.999205	ENSDARG00000005023	groups_BaP_72_0.133_vs_DMSO_72_0
222.58	-0.0284338	0.113979	-0.249466	0.803	0.999205	ENSDARG00000005026	groups_BaP_72_0.133_vs_DMSO_72_0
120.017	-0.0547196	0.209271	-0.261477	0.793725	0.999205	ENSDARG00000005034	groups_BaP_72_0.133_vs_DMSO_72_0
31.025	0.772264	0.328745	2.34913	0.0188176	0.955922	ENSDARG00000005049	groups_BaP_72_0.133_vs_DMSO_72_0
43.6467	-0.522506	0.240709	-2.1707	0.029954	0.991905	ENSDARG00000005057	groups_BaP_72_0.133_vs_DMSO_72_0
105.214	0.34349	0.157541	2.18032	0.0292335	0.991905	ENSDARG00000005058	groups_BaP_72_0.133_vs_DMSO_72_0
253.304	0.25844	0.1185	2.18094	0.0291879	0.991905	ENSDARG00000005078	groups_BaP_72_0.133_vs_DMSO_72_0
168.812	-0.0236946	0.150087	-0.157873	0.874557	0.999205	ENSDARG00000005085	groups_BaP_72_0.133_vs_DMSO_72_0
3.16686	0.484209	1.0094	0.479699	0.631441	0.999205	ENSDARG00000005092	groups_BaP_72_0.133_vs_DMSO_72_0
35.0662	-0.451475	0.285596	-1.58082	0.113919	0.991905	ENSDARG00000005095	groups_BaP_72_0.133_vs_DMSO_72_0
30.4946	0.213598	0.295562	0.722682	0.469876	0.999205	ENSDARG00000005098	groups_BaP_72_0.133_vs_DMSO_72_0
82.2298	-0.353959	0.201132	-1.75984	0.0784353	0.991905	ENSDARG00000005104	groups_BaP_72_0.133_vs_DMSO_72_0
271.544	-0.13382	0.146761	-0.911828	0.361859	0.999205	ENSDARG00000005108	groups_BaP_72_0.133_vs_DMSO_72_0
145.977	0.159339	0.156685	1.01694	0.309182	0.999205	ENSDARG00000005112	groups_BaP_72_0.133_vs_DMSO_72_0
92.878	0.0771568	0.180361	0.42779	0.668804	0.999205	ENSDARG00000005115	groups_BaP_72_0.133_vs_DMSO_72_0
134.58	-0.1802	0.153419	-1.17456	0.240169	0.999205	ENSDARG00000005122	groups_BaP_72_0.133_vs_DMSO_72_0
153.267	-0.19535	0.153813	-1.27004	0.204069	0.999205	ENSDARG00000005128	groups_BaP_72_0.133_vs_DMSO_72_0
200.044	-0.100318	0.141172	-0.710604	0.47733	0.999205	ENSDARG00000005134	groups_BaP_72_0.133_vs_DMSO_72_0
238.115	-0.0110201	0.141662	-0.0777917	0.937994	0.999205	ENSDARG00000005139	groups_BaP_72_0.133_vs_DMSO_72_0
90.2462	0.0362144	0.184722	0.196048	0.844573	0.999205	ENSDARG00000005141	groups_BaP_72_0.133_vs_DMSO_72_0
2.78444	-2.64499	1.32235	-2.00023	0.0454758	0.991905	ENSDARG00000005150	groups_BaP_72_0.133_vs_DMSO_72_0
0.975943	-0.672726	2.06465	-0.325831	0.744552	0.999205	ENSDARG00000005154	groups_BaP_72_0.133_vs_DMSO_72_0
0.934096	2.9361	2.10459	1.39509	0.162988	0.991905	ENSDARG00000005159	groups_BaP_72_0.133_vs_DMSO_72_0
2552.75	0.00932556	0.0761552	0.122455	0.902539	0.999205	ENSDARG00000005162	groups_BaP_72_0.133_vs_DMSO_72_0
18.3958	0.395768	0.388219	1.01944	0.307992	0.999205	ENSDARG00000005163	groups_BaP_72_0.133_vs_DMSO_72_0
191.887	0.0293913	0.137972	0.213024	0.831309	0.999205	ENSDARG00000005172	groups_BaP_72_0.133_vs_DMSO_72_0
2.6405	0.579881	1.13433	0.511211	0.609203	0.999205	ENSDARG00000005176	groups_BaP_72_0.133_vs_DMSO_72_0
44.199	-0.0953901	0.266965	-0.357313	0.720858	0.999205	ENSDARG00000005179	groups_BaP_72_0.133_vs_DMSO_72_0
89.6261	0.213481	0.183608	1.1627	0.244951	0.999205	ENSDARG00000005185	groups_BaP_72_0.133_vs_DMSO_72_0
196.595	-0.0363031	0.129817	-0.279648	0.779748	0.999205	ENSDARG00000005186	groups_BaP_72_0.133_vs_DMSO_72_0
3692.83	-0.169739	0.0712729	-2.38154	0.0172405	0.943222	ENSDARG00000005191	groups_BaP_72_0.133_vs_DMSO_72_0
41.8009	0.306371	0.254594	1.20337	0.228833	0.999205	ENSDARG00000005210	groups_BaP_72_0.133_vs_DMSO_72_0
11.0569	0.289278	0.491188	0.588935	0.555905	0.999205	ENSDARG00000005218	groups_BaP_72_0.133_vs_DMSO_72_0
180	-0.0441217	0.140173	-0.314765	0.75294	0.999205	ENSDARG00000005220	groups_BaP_72_0.133_vs_DMSO_72_0
79.1162	0.155038	0.230428	0.672827	0.501057	0.999205	ENSDARG00000005221	groups_BaP_72_0.133_vs_DMSO_72_0
1452.5	0.0597423	0.0789489	0.756721	0.449217	0.999205	ENSDARG00000005230	groups_BaP_72_0.133_vs_DMSO_72_0
70.2482	-0.0318649	0.212059	-0.150264	0.880556	0.999205	ENSDARG00000005232	groups_BaP_72_0.133_vs_DMSO_72_0
149.245	-0.0870172	0.150318	-0.578889	0.562664	0.999205	ENSDARG00000005236	groups_BaP_72_0.133_vs_DMSO_72_0
12.3251	-0.370179	0.440688	-0.840002	0.400907	0.999205	ENSDARG00000005246	groups_BaP_72_0.133_vs_DMSO_72_0
77.2644	0.201472	0.164389	1.22558	0.220355	0.999205	ENSDARG00000005251	groups_BaP_72_0.133_vs_DMSO_72_0
526.11	0.0550435	0.144864	0.379967	0.70397	0.999205	ENSDARG00000005254	groups_BaP_72_0.133_vs_DMSO_72_0
4.6823	-0.100605	0.647549	-0.155362	0.876536	0.999205	ENSDARG00000005274	groups_BaP_72_0.133_vs_DMSO_72_0
39.0847	0.200464	0.25945	0.772649	0.43973	0.999205	ENSDARG00000005284	groups_BaP_72_0.133_vs_DMSO_72_0
266.575	-0.0522681	0.116933	-0.446991	0.654882	0.999205	ENSDARG00000005315	groups_BaP_72_0.133_vs_DMSO_72_0
79.7627	0.214328	0.194515	1.10186	0.270523	0.999205	ENSDARG00000005318	groups_BaP_72_0.133_vs_DMSO_72_0
12.6324	1.20082	0.512316	2.3439	0.0190831	0.955922	ENSDARG00000005320	groups_BaP_72_0.133_vs_DMSO_72_0
5.75647	-0.0895276	0.576679	-0.155247	0.876627	0.999205	ENSDARG00000005343	groups_BaP_72_0.133_vs_DMSO_72_0
100.798	0.248684	0.174022	1.42904	0.152993	0.991905	ENSDARG00000005350	groups_BaP_72_0.133_vs_DMSO_72_0
151.476	-0.384425	0.156005	-2.46418	0.0137327	0.918988	ENSDARG00000005355	groups_BaP_72_0.133_vs_DMSO_72_0
450.118	-0.141594	0.155165	-0.912538	0.361486	0.999205	ENSDARG00000005359	groups_BaP_72_0.133_vs_DMSO_72_0
1.87757	-0.18292	1.51546	-0.120703	0.903926	0.999205	ENSDARG00000005364	groups_BaP_72_0.133_vs_DMSO_72_0
213.99	-0.139518	0.143346	-0.973294	0.330407	0.999205	ENSDARG00000005368	groups_BaP_72_0.133_vs_DMSO_72_0
36.6127	-0.208235	0.264259	-0.787996	0.430699	0.999205	ENSDARG00000005372	groups_BaP_72_0.133_vs_DMSO_72_0
79.8179	-0.0446052	0.16731	-0.266601	0.789776	0.999205	ENSDARG00000005374	groups_BaP_72_0.133_vs_DMSO_72_0
23.3643	0.223945	0.380915	0.587912	0.556591	0.999205	ENSDARG00000005382	groups_BaP_72_0.133_vs_DMSO_72_0
0.705348	-1.81985	3.87504	-0.469634	0.638616	0.999205	ENSDARG00000005392	groups_BaP_72_0.133_vs_DMSO_72_0
3.09883	1.57973	1.0822	1.45974	0.144362	0.991905	ENSDARG00000005394	groups_BaP_72_0.133_vs_DMSO_72_0
104.865	-0.12943	0.181325	-0.713802	0.47535	0.999205	ENSDARG00000005397	groups_BaP_72_0.133_vs_DMSO_72_0
9.42618	0.158924	0.547562	0.290239	0.771633	0.999205	ENSDARG00000005414	groups_BaP_72_0.133_vs_DMSO_72_0
73.649	-0.341947	0.222598	-1.53616	0.124499	0.991905	ENSDARG00000005416	groups_BaP_72_0.133_vs_DMSO_72_0
623.453	-0.11015	0.148872	-0.739896	0.459363	0.999205	ENSDARG00000005423	groups_BaP_72_0.133_vs_DMSO_72_0
2.3749	0.041732	0.938044	0.0444883	0.964515	0.999205	ENSDARG00000005425	groups_BaP_72_0.133_vs_DMSO_72_0
35.159	-0.147201	0.285763	-0.515114	0.606473	0.999205	ENSDARG00000005448	groups_BaP_72_0.133_vs_DMSO_72_0
1255.17	-0.0755506	0.0858412	-0.880121	0.378794	0.999205	ENSDARG00000005451	groups_BaP_72_0.133_vs_DMSO_72_0
170.903	0.0635562	0.152439	0.416929	0.67673	0.999205	ENSDARG00000005453	groups_BaP_72_0.133_vs_DMSO_72_0
93.5659	-0.00371905	0.199977	-0.0185974	0.985162	0.999205	ENSDARG00000005454	groups_BaP_72_0.133_vs_DMSO_72_0
130.665	-0.118115	0.166881	-0.707783	0.47908	0.999205	ENSDARG00000005456	groups_BaP_72_0.133_vs_DMSO_72_0
218.095	-0.183761	0.132638	-1.38543	0.165921	0.998046	ENSDARG00000005458	groups_BaP_72_0.133_vs_DMSO_72_0
40.7671	0.123752	0.266882	0.463697	0.642865	0.999205	ENSDARG00000005462	groups_BaP_72_0.133_vs_DMSO_72_0
125.597	-0.101995	0.163079	-0.625434	0.531686	0.999205	ENSDARG00000005463	groups_BaP_72_0.133_vs_DMSO_72_0
25.935	0.195338	0.336855	0.579887	0.561991	0.999205	ENSDARG00000005464	groups_BaP_72_0.133_vs_DMSO_72_0
113.021	0.225233	0.164666	1.36782	0.171369	0.999205	ENSDARG00000005468	groups_BaP_72_0.133_vs_DMSO_72_0
96.815	0.0219487	0.194972	0.112574	0.910369	0.999205	ENSDARG00000005476	groups_BaP_72_0.133_vs_DMSO_72_0
349.055	-0.0914339	0.127696	-0.716029	0.473973	0.999205	ENSDARG00000005479	groups_BaP_72_0.133_vs_DMSO_72_0
139.206	0.432239	0.170616	2.5334	0.0112963	0.907136	ENSDARG00000005481	groups_BaP_72_0.133_vs_DMSO_72_0
278.467	0.0333784	0.113277	0.294662	0.768252	0.999205	ENSDARG00000005482	groups_BaP_72_0.133_vs_DMSO_72_0
832.37	0.066525	0.101443	0.655789	0.51196	0.999205	ENSDARG00000005485	groups_BaP_72_0.133_vs_DMSO_72_0
26.2664	-0.243084	0.339264	-0.716502	0.473681	0.999205	ENSDARG00000005500	groups_BaP_72_0.133_vs_DMSO_72_0
9596.03	0.0616288	0.0817188	0.754158	0.450755	0.999205	ENSDARG00000005513	groups_BaP_72_0.133_vs_DMSO_72_0
5.78209	0.95147	0.794616	1.1974	0.231152	0.999205	ENSDARG00000005518	groups_BaP_72_0.133_vs_DMSO_72_0
1.79359	1.88582	1.20235	1.56845	0.116776	0.991905	ENSDARG00000005522	groups_BaP_72_0.133_vs_DMSO_72_0
62.1325	-0.0856827	0.217482	-0.393976	0.693598	0.999205	ENSDARG00000005525	groups_BaP_72_0.133_vs_DMSO_72_0
283.762	0.146874	0.136432	1.07654	0.281688	0.999205	ENSDARG00000005526	groups_BaP_72_0.133_vs_DMSO_72_0
136.137	-0.125057	0.140084	-0.892723	0.372006	0.999205	ENSDARG00000005536	groups_BaP_72_0.133_vs_DMSO_72_0
95.7442	-0.0524955	0.189562	-0.27693	0.781834	0.999205	ENSDARG00000005540	groups_BaP_72_0.133_vs_DMSO_72_0
115.095	-0.124954	0.186991	-0.668233	0.503985	0.999205	ENSDARG00000005541	groups_BaP_72_0.133_vs_DMSO_72_0
7.00043	-0.360065	0.698469	-0.515505	0.6062	0.999205	ENSDARG00000005544	groups_BaP_72_0.133_vs_DMSO_72_0
35.5967	-0.189107	0.299198	-0.632048	0.527355	0.999205	ENSDARG00000005547	groups_BaP_72_0.133_vs_DMSO_72_0
102.529	-0.0413535	0.190229	-0.217388	0.827906	0.999205	ENSDARG00000005549	groups_BaP_72_0.133_vs_DMSO_72_0
249.276	-0.128175	0.115888	-1.10602	0.268718	0.999205	ENSDARG00000005551	groups_BaP_72_0.133_vs_DMSO_72_0
115.295	-0.19584	0.16273	-1.20346	0.228798	0.999205	ENSDARG00000005559	groups_BaP_72_0.133_vs_DMSO_72_0
1068.91	-0.0448408	0.0942208	-0.475911	0.634138	0.999205	ENSDARG00000005560	groups_BaP_72_0.133_vs_DMSO_72_0
18.7051	0.0845547	0.411968	0.205246	0.83738	0.999205	ENSDARG00000005561	groups_BaP_72_0.133_vs_DMSO_72_0
5.72715	1.43457	0.625599	2.29311	0.0218416	0.980381	ENSDARG00000005565	groups_BaP_72_0.133_vs_DMSO_72_0
8.80586	-0.176797	0.502227	-0.352025	0.724819	0.999205	ENSDARG00000005574	groups_BaP_72_0.133_vs_DMSO_72_0
446.181	-0.151138	0.112062	-1.3487	0.177433	0.999205	ENSDARG00000005576	groups_BaP_72_0.133_vs_DMSO_72_0
2.74539	1.10281	1.20354	0.916304	0.359507	0.999205	ENSDARG00000005578	groups_BaP_72_0.133_vs_DMSO_72_0
101.201	-0.278654	0.166864	-1.66995	0.0949291	0.991905	ENSDARG00000005586	groups_BaP_72_0.133_vs_DMSO_72_0
38.1004	-0.46023	0.270036	-1.70433	0.0883193	0.991905	ENSDARG00000005590	groups_BaP_72_0.133_vs_DMSO_72_0
25.4262	-0.153104	0.308161	-0.496833	0.619307	0.999205	ENSDARG00000005593	groups_BaP_72_0.133_vs_DMSO_72_0
7.42287	0.98777	0.676976	1.45909	0.14454	0.991905	ENSDARG00000005595	groups_BaP_72_0.133_vs_DMSO_72_0
76.2	0.203769	0.204805	0.994939	0.319766	0.999205	ENSDARG00000005606	groups_BaP_72_0.133_vs_DMSO_72_0
202.871	0.06795	0.143657	0.473002	0.636212	0.999205	ENSDARG00000005612	groups_BaP_72_0.133_vs_DMSO_72_0
21.438	-0.196307	0.470383	-0.417334	0.676434	0.999205	ENSDARG00000005616	groups_BaP_72_0.133_vs_DMSO_72_0
14.6781	-0.326304	0.41625	-0.783914	0.433091	0.999205	ENSDARG00000005619	groups_BaP_72_0.133_vs_DMSO_72_0
112.35	-0.142516	0.163422	-0.872071	0.38317	0.999205	ENSDARG00000005625	groups_BaP_72_0.133_vs_DMSO_72_0
4.97712	0.939766	0.697988	1.34639	0.178176	0.999205	ENSDARG00000005626	groups_BaP_72_0.133_vs_DMSO_72_0
147.146	-0.215569	0.19295	-1.11723	0.263898	0.999205	ENSDARG00000005629	groups_BaP_72_0.133_vs_DMSO_72_0
12.2199	0.854568	0.456139	1.87348	0.0610018	0.991905	ENSDARG00000005640	groups_BaP_72_0.133_vs_DMSO_72_0
139.57	0.000673152	0.14998	0.00448827	0.996419	0.999701	ENSDARG00000005643	groups_BaP_72_0.133_vs_DMSO_72_0
147.573	-0.301871	0.141354	-2.13557	0.0327144	0.991905	ENSDARG00000005645	groups_BaP_72_0.133_vs_DMSO_72_0
2.02321	-0.354255	1.40073	-0.252908	0.800339	0.999205	ENSDARG00000005648	groups_BaP_72_0.133_vs_DMSO_72_0
145.69	-0.273071	0.149702	-1.82409	0.0681379	0.991905	ENSDARG00000005651	groups_BaP_72_0.133_vs_DMSO_72_0
65.5035	-0.202031	0.207784	-0.972312	0.330895	0.999205	ENSDARG00000005652	groups_BaP_72_0.133_vs_DMSO_72_0
3.41725	1.17264	0.900276	1.30253	0.192734	0.999205	ENSDARG00000005670	groups_BaP_72_0.133_vs_DMSO_72_0
11.3179	1.03744	0.472243	2.19684	0.028032	0.991905	ENSDARG00000005673	groups_BaP_72_0.133_vs_DMSO_72_0
135.874	-0.0112532	0.136364	-0.0825233	0.934231	0.999205	ENSDARG00000005675	groups_BaP_72_0.133_vs_DMSO_72_0
56.0753	0.365203	0.23515	1.55307	0.120408	0.991905	ENSDARG00000005679	groups_BaP_72_0.133_vs_DMSO_72_0
66.2053	0.0492213	0.215175	0.22875	0.819063	0.999205	ENSDARG00000005690	groups_BaP_72_0.133_vs_DMSO_72_0
177.453	-0.108741	0.127743	-0.851248	0.394631	0.999205	ENSDARG00000005699	groups_BaP_72_0.133_vs_DMSO_72_0
38.545	0.018921	0.265923	0.0711521	0.943277	0.999205	ENSDARG00000005704	groups_BaP_72_0.133_vs_DMSO_72_0
124.839	-0.0371015	0.18122	-0.204731	0.837782	0.999205	ENSDARG00000005713	groups_BaP_72_0.133_vs_DMSO_72_0
2.27394	0.817809	1.7389	0.470303	0.638139	0.999205	ENSDARG00000005716	groups_BaP_72_0.133_vs_DMSO_72_0
91.2403	0.0988895	0.188638	0.524228	0.60012	0.999205	ENSDARG00000005738	groups_BaP_72_0.133_vs_DMSO_72_0
6.8975	0.0851041	0.822155	0.103514	0.917555	0.999205	ENSDARG00000005739	groups_BaP_72_0.133_vs_DMSO_72_0
37.8087	-0.0322468	0.29561	-0.109085	0.913135	0.999205	ENSDARG00000005749	groups_BaP_72_0.133_vs_DMSO_72_0
346.386	-0.0607923	0.103127	-0.589489	0.555533	0.999205	ENSDARG00000005754	groups_BaP_72_0.133_vs_DMSO_72_0
86.0948	0.14061	0.211542	0.664694	0.506246	0.999205	ENSDARG00000005762	groups_BaP_72_0.133_vs_DMSO_72_0
137.185	-0.0475108	0.150798	-0.315062	0.752715	0.999205	ENSDARG00000005772	groups_BaP_72_0.133_vs_DMSO_72_0
330.826	-0.163445	0.106204	-1.53897	0.123812	0.991905	ENSDARG00000005774	groups_BaP_72_0.133_vs_DMSO_72_0
136.462	-0.122521	0.183719	-0.666892	0.504841	0.999205	ENSDARG00000005775	groups_BaP_72_0.133_vs_DMSO_72_0
479.834	0.0466537	0.142863	0.326563	0.743999	0.999205	ENSDARG00000005776	groups_BaP_72_0.133_vs_DMSO_72_0
3.8927	-0.406829	0.948453	-0.428939	0.667967	0.999205	ENSDARG00000005783	groups_BaP_72_0.133_vs_DMSO_72_0
1.3876	-1.23591	1.81574	-0.680665	0.496083	0.999205	ENSDARG00000005786	groups_BaP_72_0.133_vs_DMSO_72_0
109.089	0.158706	0.150677	1.05328	0.292212	0.999205	ENSDARG00000005789	groups_BaP_72_0.133_vs_DMSO_72_0
16724.9	-0.24468	0.105886	-2.31079	0.0208445	0.971523	ENSDARG00000005791	groups_BaP_72_0.133_vs_DMSO_72_0
57.3424	0.0207608	0.216237	0.0960093	0.923513	0.999205	ENSDARG00000005799	groups_BaP_72_0.133_vs_DMSO_72_0
40.591	-0.248103	0.268526	-0.923944	0.355515	0.999205	ENSDARG00000005800	groups_BaP_72_0.133_vs_DMSO_72_0
2.08079	-0.242091	1.3357	-0.181246	0.856174	0.999205	ENSDARG00000005821	groups_BaP_72_0.133_vs_DMSO_72_0
127.91	0.0437633	0.160307	0.272996	0.784856	0.999205	ENSDARG00000005823	groups_BaP_72_0.133_vs_DMSO_72_0
283.542	-0.102499	0.133004	-0.770646	0.440917	0.999205	ENSDARG00000005827	groups_BaP_72_0.133_vs_DMSO_72_0
11.5708	0.00560739	0.485473	0.0115504	0.990784	0.999301	ENSDARG00000005828	groups_BaP_72_0.133_vs_DMSO_72_0
2.00983	1.94749	1.08938	1.78771	0.0738225	0.991905	ENSDARG00000005834	groups_BaP_72_0.133_vs_DMSO_72_0
1427.65	0.0599601	0.06824	0.878666	0.379582	0.999205	ENSDARG00000005840	groups_BaP_72_0.133_vs_DMSO_72_0
184.253	0.00825906	0.153494	0.053807	0.957089	0.999205	ENSDARG00000005841	groups_BaP_72_0.133_vs_DMSO_72_0
298.873	0.0556195	0.129573	0.429254	0.667738	0.999205	ENSDARG00000005842	groups_BaP_72_0.133_vs_DMSO_72_0
1.43293	-0.576008	1.48295	-0.388422	0.697704	0.999205	ENSDARG00000005846	groups_BaP_72_0.133_vs_DMSO_72_0
1.94689	-0.249102	1.16584	-0.213668	0.830806	0.999205	ENSDARG00000005853	groups_BaP_72_0.133_vs_DMSO_72_0
89.9436	0.215127	0.174138	1.23538	0.216688	0.999205	ENSDARG00000005861	groups_BaP_72_0.133_vs_DMSO_72_0
0.936308	2.2822	1.81755	1.25565	0.209243	0.999205	ENSDARG00000005865	groups_BaP_72_0.133_vs_DMSO_72_0
60.0937	0.0500422	0.213796	0.234066	0.814934	0.999205	ENSDARG00000005867	groups_BaP_72_0.133_vs_DMSO_72_0
94.2222	-0.0337277	0.174256	-0.193553	0.846526	0.999205	ENSDARG00000005870	groups_BaP_72_0.133_vs_DMSO_72_0
1.9887	0.945785	1.23039	0.768687	0.442079	0.999205	ENSDARG00000005883	groups_BaP_72_0.133_vs_DMSO_72_0
181.835	0.0249998	0.130525	0.191532	0.848109	0.999205	ENSDARG00000005891	groups_BaP_72_0.133_vs_DMSO_72_0
2.19815	0.560181	1.18007	0.474702	0.635	0.999205	ENSDARG00000005894	groups_BaP_72_0.133_vs_DMSO_72_0
8.86529	0.171045	0.676008	0.253023	0.800251	0.999205	ENSDARG00000005897	groups_BaP_72_0.133_vs_DMSO_72_0
120.987	0.335759	0.140529	2.38925	0.0168826	0.943222	ENSDARG00000005908	groups_BaP_72_0.133_vs_DMSO_72_0
2.55749	-1.04782	1.23025	-0.851709	0.394376	0.999205	ENSDARG00000005913	groups_BaP_72_0.133_vs_DMSO_72_0
2.73815	1.80435	0.874878	2.0624	0.0391694	0.991905	ENSDARG00000005915	groups_BaP_72_0.133_vs_DMSO_72_0
85.0528	0.0613575	0.216238	0.28375	0.776602	0.999205	ENSDARG00000005916	groups_BaP_72_0.133_vs_DMSO_72_0
213.485	-0.0801544	0.129248	-0.620159	0.535153	0.999205	ENSDARG00000005924	groups_BaP_72_0.133_vs_DMSO_72_0
238.132	-0.0517247	0.121157	-0.426922	0.669436	0.999205	ENSDARG00000005926	groups_BaP_72_0.133_vs_DMSO_72_0
65.4002	-0.221766	0.200379	-1.10673	0.268409	0.999205	ENSDARG00000005927	groups_BaP_72_0.133_vs_DMSO_72_0
188.497	-0.241411	0.139368	-1.73218	0.0832407	0.991905	ENSDARG00000005941	groups_BaP_72_0.133_vs_DMSO_72_0
18.1559	-0.50075	0.438822	-1.14112	0.253819	0.999205	ENSDARG00000005943	groups_BaP_72_0.133_vs_DMSO_72_0
171.172	0.114317	0.139942	0.816889	0.413992	0.999205	ENSDARG00000005945	groups_BaP_72_0.133_vs_DMSO_72_0
28.1571	0.394179	0.286388	1.37638	0.168703	0.999205	ENSDARG00000005948	groups_BaP_72_0.133_vs_DMSO_72_0
189.962	0.194002	0.137959	1.40622	0.159658	0.991905	ENSDARG00000005980	groups_BaP_72_0.133_vs_DMSO_72_0
112.311	-0.00923461	0.167918	-0.0549947	0.956143	0.999205	ENSDARG00000005989	groups_BaP_72_0.133_vs_DMSO_72_0
36.1864	0.406334	0.28537	1.42388	0.154481	0.991905	ENSDARG00000005993	groups_BaP_72_0.133_vs_DMSO_72_0
46.8661	0.383557	0.288155	1.33108	0.183163	0.999205	ENSDARG00000006003	groups_BaP_72_0.133_vs_DMSO_72_0
191.369	-0.138335	0.143388	-0.96476	0.334665	0.999205	ENSDARG00000006008	groups_BaP_72_0.133_vs_DMSO_72_0
64.9669	-0.143236	0.283517	-0.50521	0.613411	0.999205	ENSDARG00000006010	groups_BaP_72_0.133_vs_DMSO_72_0
10.1365	0.225457	0.553958	0.406994	0.684012	0.999205	ENSDARG00000006011	groups_BaP_72_0.133_vs_DMSO_72_0
898.385	-0.121573	0.103076	-1.17945	0.238219	0.999205	ENSDARG00000006019	groups_BaP_72_0.133_vs_DMSO_72_0
70.6043	0.137665	0.19122	0.719931	0.471567	0.999205	ENSDARG00000006025	groups_BaP_72_0.133_vs_DMSO_72_0
149.212	0.135579	0.18463	0.734326	0.46275	0.999205	ENSDARG00000006029	groups_BaP_72_0.133_vs_DMSO_72_0
148.911	0.0527801	0.182745	0.288819	0.77272	0.999205	ENSDARG00000006031	groups_BaP_72_0.133_vs_DMSO_72_0
112.781	-0.0259994	0.159765	-0.162736	0.870727	0.999205	ENSDARG00000006038	groups_BaP_72_0.133_vs_DMSO_72_0
184.393	-0.0394844	0.144193	-0.27383	0.784215	0.999205	ENSDARG00000006040	groups_BaP_72_0.133_vs_DMSO_72_0
27.1813	0.263121	0.307826	0.854772	0.392677	0.999205	ENSDARG00000006044	groups_BaP_72_0.133_vs_DMSO_72_0
5.49824	0.839209	0.680684	1.23289	0.217616	0.999205	ENSDARG00000006052	groups_BaP_72_0.133_vs_DMSO_72_0
59.6263	-0.0202323	0.240603	-0.0840899	0.932985	0.999205	ENSDARG00000006060	groups_BaP_72_0.133_vs_DMSO_72_0
135.777	-0.130171	0.161364	-0.806691	0.419845	0.999205	ENSDARG00000006062	groups_BaP_72_0.133_vs_DMSO_72_0
33.0443	-0.451365	0.334403	-1.34977	0.177091	0.999205	ENSDARG00000006065	groups_BaP_72_0.133_vs_DMSO_72_0
232.477	0.253134	0.126807	1.99621	0.0459107	0.991905	ENSDARG00000006074	groups_BaP_72_0.133_vs_DMSO_72_0
865.396	0.0413733	0.0844074	0.490162	0.624019	0.999205	ENSDARG00000006092	groups_BaP_72_0.133_vs_DMSO_72_0
18.6141	0.00156742	0.462121	0.0033918	0.997294	0.999701	ENSDARG00000006093	groups_BaP_72_0.133_vs_DMSO_72_0
9.29062	0.153885	0.491087	0.313355	0.754011	0.999205	ENSDARG00000006094	groups_BaP_72_0.133_vs_DMSO_72_0
14.6494	0.33857	0.379849	0.891328	0.372753	0.999205	ENSDARG00000006110	groups_BaP_72_0.133_vs_DMSO_72_0
41.6271	0.0546364	0.235253	0.232245	0.816348	0.999205	ENSDARG00000006112	groups_BaP_72_0.133_vs_DMSO_72_0
160.311	-0.0599238	0.144706	-0.414108	0.678795	0.999205	ENSDARG00000006120	groups_BaP_72_0.133_vs_DMSO_72_0
175.927	-0.125869	0.137477	-0.915558	0.359899	0.999205	ENSDARG00000006124	groups_BaP_72_0.133_vs_DMSO_72_0
291.1	-0.172413	0.132387	-1.30234	0.192799	0.999205	ENSDARG00000006125	groups_BaP_72_0.133_vs_DMSO_72_0
165.136	0.142972	0.146184	0.978023	0.328063	0.999205	ENSDARG00000006128	groups_BaP_72_0.133_vs_DMSO_72_0
22.4322	-0.369405	0.322932	-1.14391	0.252661	0.999205	ENSDARG00000006137	groups_BaP_72_0.133_vs_DMSO_72_0
23.1959	-0.367949	0.364647	-1.00906	0.312948	0.999205	ENSDARG00000006169	groups_BaP_72_0.133_vs_DMSO_72_0
6.22088	0.437781	0.742324	0.589743	0.555363	0.999205	ENSDARG00000006174	groups_BaP_72_0.133_vs_DMSO_72_0
0.981722	-1.83304	1.9142	-0.957604	0.338262	0.999205	ENSDARG00000006181	groups_BaP_72_0.133_vs_DMSO_72_0
190.183	-0.0795253	0.128021	-0.621188	0.534476	0.999205	ENSDARG00000006192	groups_BaP_72_0.133_vs_DMSO_72_0
77.8735	-0.00804715	0.219349	-0.0366865	0.970735	0.999205	ENSDARG00000006196	groups_BaP_72_0.133_vs_DMSO_72_0
590.393	-0.116685	0.118904	-0.981336	0.326427	0.999205	ENSDARG00000006200	groups_BaP_72_0.133_vs_DMSO_72_0
4.36427	0.197661	0.868969	0.227466	0.820062	0.999205	ENSDARG00000006202	groups_BaP_72_0.133_vs_DMSO_72_0
1.55062	1.34602	1.37501	0.97892	0.327619	0.999205	ENSDARG00000006206	groups_BaP_72_0.133_vs_DMSO_72_0
49.8367	0.352718	0.273073	1.29166	0.196475	0.999205	ENSDARG00000006207	groups_BaP_72_0.133_vs_DMSO_72_0
124.18	0.0254536	0.189113	0.134595	0.892932	0.999205	ENSDARG00000006215	groups_BaP_72_0.133_vs_DMSO_72_0
175.846	0.00942977	0.180438	0.0522606	0.958321	0.999205	ENSDARG00000006219	groups_BaP_72_0.133_vs_DMSO_72_0
327.586	0.106305	0.13417	0.792318	0.428175	0.999205	ENSDARG00000006220	groups_BaP_72_0.133_vs_DMSO_72_0
1016.42	-0.0971896	0.106303	-0.914269	0.360576	0.999205	ENSDARG00000006225	groups_BaP_72_0.133_vs_DMSO_72_0
136.541	0.200045	0.175797	1.13793	0.255148	0.999205	ENSDARG00000006235	groups_BaP_72_0.133_vs_DMSO_72_0
109.001	-0.0837346	0.172321	-0.485923	0.627021	0.999205	ENSDARG00000006240	groups_BaP_72_0.133_vs_DMSO_72_0
1079.78	-0.0122617	0.0970401	-0.126357	0.899449	0.999205	ENSDARG00000006242	groups_BaP_72_0.133_vs_DMSO_72_0
175.546	-0.0220779	0.145937	-0.151284	0.879752	0.999205	ENSDARG00000006251	groups_BaP_72_0.133_vs_DMSO_72_0
136.507	-0.0262375	0.151612	-0.173057	0.862607	0.999205	ENSDARG00000006257	groups_BaP_72_0.133_vs_DMSO_72_0
3014.71	0.022893	0.0690528	0.331529	0.740245	0.999205	ENSDARG00000006260	groups_BaP_72_0.133_vs_DMSO_72_0
332.899	-0.0757464	0.122753	-0.617063	0.537193	0.999205	ENSDARG00000006266	groups_BaP_72_0.133_vs_DMSO_72_0
9.83766	0.467376	0.533289	0.876404	0.38081	0.999205	ENSDARG00000006272	groups_BaP_72_0.133_vs_DMSO_72_0
5.97129	0.715973	0.770799	0.928871	0.352956	0.999205	ENSDARG00000006279	groups_BaP_72_0.133_vs_DMSO_72_0
126.508	-0.100727	0.16424	-0.613295	0.539681	0.999205	ENSDARG00000006283	groups_BaP_72_0.133_vs_DMSO_72_0
294.346	0.0653522	0.138236	0.472757	0.636386	0.999205	ENSDARG00000006290	groups_BaP_72_0.133_vs_DMSO_72_0
4.83397	-0.385846	0.804889	-0.479378	0.63167	0.999205	ENSDARG00000006292	groups_BaP_72_0.133_vs_DMSO_72_0
35.7836	0.174984	0.266937	0.655523	0.512131	0.999205	ENSDARG00000006299	groups_BaP_72_0.133_vs_DMSO_72_0
117.314	-0.134631	0.197141	-0.682918	0.494659	0.999205	ENSDARG00000006300	groups_BaP_72_0.133_vs_DMSO_72_0
3.29612	0.685045	0.942711	0.726675	0.467425	0.999205	ENSDARG00000006301	groups_BaP_72_0.133_vs_DMSO_72_0
65.1261	-0.0938757	0.215544	-0.435529	0.663179	0.999205	ENSDARG00000006307	groups_BaP_72_0.133_vs_DMSO_72_0
26.4452	-0.205164	0.376003	-0.545643	0.585311	0.999205	ENSDARG00000006314	groups_BaP_72_0.133_vs_DMSO_72_0
22272.8	-0.0332724	0.0709629	-0.468871	0.639162	0.999205	ENSDARG00000006316	groups_BaP_72_0.133_vs_DMSO_72_0
111.136	-0.0181584	0.175073	-0.103719	0.917393	0.999205	ENSDARG00000006332	groups_BaP_72_0.133_vs_DMSO_72_0
1.52454	0.513355	1.30299	0.393983	0.693594	0.999205	ENSDARG00000006345	groups_BaP_72_0.133_vs_DMSO_72_0
2.28131	-3.46326	1.33248	-2.59911	0.00934661	0.893659	ENSDARG00000006350	groups_BaP_72_0.133_vs_DMSO_72_0
86.866	0.148004	0.20165	0.733964	0.462971	0.999205	ENSDARG00000006353	groups_BaP_72_0.133_vs_DMSO_72_0
99.2222	-0.0134592	0.193554	-0.069537	0.944562	0.999205	ENSDARG00000006356	groups_BaP_72_0.133_vs_DMSO_72_0
1.31944	-0.0548764	1.43283	-0.0382994	0.969449	0.999205	ENSDARG00000006368	groups_BaP_72_0.133_vs_DMSO_72_0
443.824	-0.0917502	0.103121	-0.88973	0.373611	0.999205	ENSDARG00000006370	groups_BaP_72_0.133_vs_DMSO_72_0
1.2899	-0.295728	1.40005	-0.211226	0.832711	0.999205	ENSDARG00000006372	groups_BaP_72_0.133_vs_DMSO_72_0
3.91276	-0.763398	0.914415	-0.834848	0.403803	0.999205	ENSDARG00000006383	groups_BaP_72_0.133_vs_DMSO_72_0
37.2268	-0.318903	0.272995	-1.16817	0.24274	0.999205	ENSDARG00000006385	groups_BaP_72_0.133_vs_DMSO_72_0
93.2912	0.168765	0.174346	0.967989	0.33305	0.999205	ENSDARG00000006389	groups_BaP_72_0.133_vs_DMSO_72_0
49.9002	-0.233339	0.254944	-0.915253	0.360059	0.999205	ENSDARG00000006392	groups_BaP_72_0.133_vs_DMSO_72_0
107.757	0.313146	0.223968	1.39817	0.162061	0.991905	ENSDARG00000006395	groups_BaP_72_0.133_vs_DMSO_72_0
11.79	0.309051	0.502116	0.615498	0.538226	0.999205	ENSDARG00000006396	groups_BaP_72_0.133_vs_DMSO_72_0
237.281	-0.181278	0.240284	-0.754433	0.45059	0.999205	ENSDARG00000006397	groups_BaP_72_0.133_vs_DMSO_72_0
1000.62	0.0377587	0.0740995	0.509568	0.610354	0.999205	ENSDARG00000006399	groups_BaP_72_0.133_vs_DMSO_72_0
91.351	0.236659	0.185406	1.27644	0.2018	0.999205	ENSDARG00000006408	groups_BaP_72_0.133_vs_DMSO_72_0
4.71085	-1.20401	0.746871	-1.61207	0.106946	0.991905	ENSDARG00000006409	groups_BaP_72_0.133_vs_DMSO_72_0
3090.74	0.100166	0.107938	0.928	0.353408	0.999205	ENSDARG00000006413	groups_BaP_72_0.133_vs_DMSO_72_0
134.837	0.087778	0.150614	0.582802	0.560027	0.999205	ENSDARG00000006420	groups_BaP_72_0.133_vs_DMSO_72_0
3.80723	0.443795	0.764385	0.580591	0.561516	0.999205	ENSDARG00000006422	groups_BaP_72_0.133_vs_DMSO_72_0
2991.6	0.182892	0.192179	0.951675	0.341262	0.999205	ENSDARG00000006427	groups_BaP_72_0.133_vs_DMSO_72_0
47.8978	-0.370846	0.236569	-1.56761	0.116973	0.991905	ENSDARG00000006434	groups_BaP_72_0.133_vs_DMSO_72_0
1.08907	0.618119	1.93772	0.318993	0.749732	0.999205	ENSDARG00000006447	groups_BaP_72_0.133_vs_DMSO_72_0
109.812	-0.0126785	0.195442	-0.0648711	0.948277	0.999205	ENSDARG00000006456	groups_BaP_72_0.133_vs_DMSO_72_0
67.5807	0.165197	0.209123	0.789951	0.429557	0.999205	ENSDARG00000006467	groups_BaP_72_0.133_vs_DMSO_72_0
6.34975	0.0810442	0.604372	0.134097	0.893326	0.999205	ENSDARG00000006468	groups_BaP_72_0.133_vs_DMSO_72_0
174.917	0.0599926	0.138047	0.434582	0.663866	0.999205	ENSDARG00000006477	groups_BaP_72_0.133_vs_DMSO_72_0
1372.07	0.0555343	0.0816881	0.679834	0.49661	0.999205	ENSDARG00000006487	groups_BaP_72_0.133_vs_DMSO_72_0
52.2361	-0.0391417	0.269132	-0.145437	0.884366	0.999205	ENSDARG00000006491	groups_BaP_72_0.133_vs_DMSO_72_0
138.914	-0.226717	0.13716	-1.65294	0.0983426	0.991905	ENSDARG00000006494	groups_BaP_72_0.133_vs_DMSO_72_0
1869.18	-0.0249969	0.0591176	-0.422834	0.672416	0.999205	ENSDARG00000006497	groups_BaP_72_0.133_vs_DMSO_72_0
21.1612	0.300418	0.352373	0.852557	0.393905	0.999205	ENSDARG00000006508	groups_BaP_72_0.133_vs_DMSO_72_0
324.609	-0.0191597	0.141948	-0.134977	0.89263	0.999205	ENSDARG00000006514	groups_BaP_72_0.133_vs_DMSO_72_0
1.15834	-3.71662	1.69368	-2.1944	0.0282065	0.991905	ENSDARG00000006522	groups_BaP_72_0.133_vs_DMSO_72_0
172.846	-0.0488635	0.167104	-0.292413	0.769971	0.999205	ENSDARG00000006524	groups_BaP_72_0.133_vs_DMSO_72_0
417.554	-0.119918	0.128778	-0.931204	0.351748	0.999205	ENSDARG00000006526	groups_BaP_72_0.133_vs_DMSO_72_0
220.708	-0.0537085	0.134318	-0.39986	0.68926	0.999205	ENSDARG00000006527	groups_BaP_72_0.133_vs_DMSO_72_0
3.0882	-1.73329	0.987108	-1.75593	0.0791011	0.991905	ENSDARG00000006544	groups_BaP_72_0.133_vs_DMSO_72_0
77.3191	-0.134198	0.219166	-0.612311	0.540332	0.999205	ENSDARG00000006545	groups_BaP_72_0.133_vs_DMSO_72_0
68.8854	0.0378633	0.217158	0.174359	0.861584	0.999205	ENSDARG00000006546	groups_BaP_72_0.133_vs_DMSO_72_0
202.437	-0.158906	0.123376	-1.28798	0.197753	0.999205	ENSDARG00000006553	groups_BaP_72_0.133_vs_DMSO_72_0
191.79	0.0468435	0.127965	0.366066	0.714316	0.999205	ENSDARG00000006566	groups_BaP_72_0.133_vs_DMSO_72_0
26.2763	0.389797	0.287213	1.35717	0.174726	0.999205	ENSDARG00000006567	groups_BaP_72_0.133_vs_DMSO_72_0
6.36409	-0.0206805	0.599413	-0.0345013	0.972477	0.999205	ENSDARG00000006568	groups_BaP_72_0.133_vs_DMSO_72_0
48.5365	0.344634	0.271963	1.26721	0.20508	0.999205	ENSDARG00000006584	groups_BaP_72_0.133_vs_DMSO_72_0
2.33774	1.89323	1.23744	1.52996	0.126028	0.991905	ENSDARG00000006585	groups_BaP_72_0.133_vs_DMSO_72_0
332.262	0.0340142	0.294886	0.115347	0.90817	0.999205	ENSDARG00000006588	groups_BaP_72_0.133_vs_DMSO_72_0
45.2649	0.213682	0.244009	0.875713	0.381186	0.999205	ENSDARG00000006598	groups_BaP_72_0.133_vs_DMSO_72_0
69.9138	-0.195863	0.199432	-0.982106	0.326047	0.999205	ENSDARG00000006600	groups_BaP_72_0.133_vs_DMSO_72_0
8.3637	-0.0139766	0.583487	-0.0239536	0.98089	0.999205	ENSDARG00000006601	groups_BaP_72_0.133_vs_DMSO_72_0
7.11437	-1.16306	0.714891	-1.62691	0.103756	0.991905	ENSDARG00000006602	groups_BaP_72_0.133_vs_DMSO_72_0
262.613	0.295343	0.161207	1.83207	0.0669405	0.991905	ENSDARG00000006603	groups_BaP_72_0.133_vs_DMSO_72_0
55.7437	-0.181791	0.252271	-0.72062	0.471143	0.999205	ENSDARG00000006604	groups_BaP_72_0.133_vs_DMSO_72_0
49.7157	0.0539099	0.28211	0.191095	0.848451	0.999205	ENSDARG00000006607	groups_BaP_72_0.133_vs_DMSO_72_0
165.023	-0.0175085	0.162956	-0.107443	0.914437	0.999205	ENSDARG00000006609	groups_BaP_72_0.133_vs_DMSO_72_0
61.3259	-0.0438582	0.226641	-0.193514	0.846557	0.999205	ENSDARG00000006615	groups_BaP_72_0.133_vs_DMSO_72_0
10.5218	0.327157	0.564901	0.579141	0.562494	0.999205	ENSDARG00000006617	groups_BaP_72_0.133_vs_DMSO_72_0
134.351	0.284969	0.148799	1.91513	0.0554766	0.991905	ENSDARG00000006621	groups_BaP_72_0.133_vs_DMSO_72_0
24.2974	0.0593644	0.368458	0.161116	0.872002	0.999205	ENSDARG00000006624	groups_BaP_72_0.133_vs_DMSO_72_0
33.0666	-0.180813	0.289269	-0.62507	0.531925	0.999205	ENSDARG00000006636	groups_BaP_72_0.133_vs_DMSO_72_0
84.7561	-0.105253	0.184325	-0.57102	0.567986	0.999205	ENSDARG00000006639	groups_BaP_72_0.133_vs_DMSO_72_0
39.0232	0.416259	0.276766	1.50401	0.132579	0.991905	ENSDARG00000006640	groups_BaP_72_0.133_vs_DMSO_72_0
84.9881	-0.0336847	0.211256	-0.15945	0.873314	0.999205	ENSDARG00000006642	groups_BaP_72_0.133_vs_DMSO_72_0
59.3266	-0.144267	0.232715	-0.619929	0.535304	0.999205	ENSDARG00000006666	groups_BaP_72_0.133_vs_DMSO_72_0
196.596	0.0707546	0.142154	0.497732	0.618673	0.999205	ENSDARG00000006672	groups_BaP_72_0.133_vs_DMSO_72_0
2.64441	-1.04514	0.971995	-1.07525	0.282264	0.999205	ENSDARG00000006678	groups_BaP_72_0.133_vs_DMSO_72_0
60.4634	-0.0636237	0.218667	-0.290961	0.771081	0.999205	ENSDARG00000006683	groups_BaP_72_0.133_vs_DMSO_72_0
22963.6	0.0447059	0.0569311	0.785263	0.4323	0.999205	ENSDARG00000006691	groups_BaP_72_0.133_vs_DMSO_72_0
64.6132	-0.180642	0.205886	-0.877391	0.380274	0.999205	ENSDARG00000006712	groups_BaP_72_0.133_vs_DMSO_72_0
83.2172	0.398578	0.183474	2.17239	0.0298262	0.991905	ENSDARG00000006719	groups_BaP_72_0.133_vs_DMSO_72_0
278.112	-0.184654	0.131245	-1.40694	0.159444	0.991905	ENSDARG00000006747	groups_BaP_72_0.133_vs_DMSO_72_0
34.8676	0.598502	0.267296	2.2391	0.0251496	0.991905	ENSDARG00000006754	groups_BaP_72_0.133_vs_DMSO_72_0
425.329	-0.0681087	0.11416	-0.596608	0.550769	0.999205	ENSDARG00000006757	groups_BaP_72_0.133_vs_DMSO_72_0
79.0085	0.103202	0.172273	0.599057	0.549135	0.999205	ENSDARG00000006758	groups_BaP_72_0.133_vs_DMSO_72_0
7.4357	-0.742565	0.56586	-1.31228	0.189426	0.999205	ENSDARG00000006760	groups_BaP_72_0.133_vs_DMSO_72_0
494.671	-0.0568036	0.102627	-0.553495	0.579925	0.999205	ENSDARG00000006766	groups_BaP_72_0.133_vs_DMSO_72_0
86.4191	0.0727226	0.239002	0.304276	0.760918	0.999205	ENSDARG00000006773	groups_BaP_72_0.133_vs_DMSO_72_0
40.2961	0.00449303	0.265927	0.0168957	0.98652	0.999205	ENSDARG00000006782	groups_BaP_72_0.133_vs_DMSO_72_0
191.149	0.0515224	0.13397	0.38458	0.700549	0.999205	ENSDARG00000006786	groups_BaP_72_0.133_vs_DMSO_72_0
73.1685	-0.146348	0.233658	-0.626334	0.531096	0.999205	ENSDARG00000006791	groups_BaP_72_0.133_vs_DMSO_72_0
11.3748	-0.45689	0.474682	-0.962518	0.335789	0.999205	ENSDARG00000006811	groups_BaP_72_0.133_vs_DMSO_72_0
163.595	0.00870339	0.152149	0.0572029	0.954384	0.999205	ENSDARG00000006812	groups_BaP_72_0.133_vs_DMSO_72_0
2.90635	0.22942	0.92354	0.248414	0.803814	0.999205	ENSDARG00000006818	groups_BaP_72_0.133_vs_DMSO_72_0
60.8102	0.0733698	0.212924	0.344582	0.730409	0.999205	ENSDARG00000006832	groups_BaP_72_0.133_vs_DMSO_72_0
191.159	-0.0969425	0.14881	-0.651453	0.514754	0.999205	ENSDARG00000006837	groups_BaP_72_0.133_vs_DMSO_72_0
3.50662	0.32211	0.796692	0.404309	0.685986	0.999205	ENSDARG00000006838	groups_BaP_72_0.133_vs_DMSO_72_0
227.831	-0.0856258	0.117755	-0.727151	0.467134	0.999205	ENSDARG00000006840	groups_BaP_72_0.133_vs_DMSO_72_0
11.623	-0.870913	0.473728	-1.83842	0.0660002	0.991905	ENSDARG00000006848	groups_BaP_72_0.133_vs_DMSO_72_0
12.1703	-0.00201381	0.537754	-0.00374486	0.997012	0.999701	ENSDARG00000006849	groups_BaP_72_0.133_vs_DMSO_72_0
206.103	-0.203364	0.141979	-1.43235	0.152042	0.991905	ENSDARG00000006859	groups_BaP_72_0.133_vs_DMSO_72_0
122.079	-0.112747	0.180551	-0.624463	0.532324	0.999205	ENSDARG00000006862	groups_BaP_72_0.133_vs_DMSO_72_0
86.6193	0.173496	0.257805	0.672974	0.500964	0.999205	ENSDARG00000006865	groups_BaP_72_0.133_vs_DMSO_72_0
27.7956	-0.190267	0.297155	-0.640295	0.521981	0.999205	ENSDARG00000006868	groups_BaP_72_0.133_vs_DMSO_72_0
3.36329	-0.475011	0.922708	-0.514801	0.606692	0.999205	ENSDARG00000006869	groups_BaP_72_0.133_vs_DMSO_72_0
100.508	0.0636604	0.195229	0.32608	0.744364	0.999205	ENSDARG00000006878	groups_BaP_72_0.133_vs_DMSO_72_0
188.94	-0.101404	0.13919	-0.728529	0.46629	0.999205	ENSDARG00000006889	groups_BaP_72_0.133_vs_DMSO_72_0
37.3878	0.145594	0.274276	0.53083	0.595537	0.999205	ENSDARG00000006896	groups_BaP_72_0.133_vs_DMSO_72_0
4.54465	0.273423	0.992938	0.275367	0.783034	0.999205	ENSDARG00000006899	groups_BaP_72_0.133_vs_DMSO_72_0
128.795	0.131257	0.180547	0.726998	0.467227	0.999205	ENSDARG00000006900	groups_BaP_72_0.133_vs_DMSO_72_0
114.066	-0.0972102	0.162017	-0.6	0.548506	0.999205	ENSDARG00000006901	groups_BaP_72_0.133_vs_DMSO_72_0
5.89074	-0.49205	0.692328	-0.710719	0.477258	0.999205	ENSDARG00000006911	groups_BaP_72_0.133_vs_DMSO_72_0
152.845	0.0982363	0.14587	0.673451	0.50066	0.999205	ENSDARG00000006915	groups_BaP_72_0.133_vs_DMSO_72_0
58.6233	0.33011	0.191618	1.72275	0.0849331	0.991905	ENSDARG00000006921	groups_BaP_72_0.133_vs_DMSO_72_0
200.914	0.0536423	0.138894	0.386209	0.699342	0.999205	ENSDARG00000006923	groups_BaP_72_0.133_vs_DMSO_72_0
20.9673	-0.201885	0.323549	-0.623972	0.532646	0.999205	ENSDARG00000006924	groups_BaP_72_0.133_vs_DMSO_72_0
193.956	-0.218759	0.144708	-1.51172	0.130605	0.991905	ENSDARG00000006963	groups_BaP_72_0.133_vs_DMSO_72_0
5.12238	0.645764	0.821508	0.786072	0.431826	0.999205	ENSDARG00000006981	groups_BaP_72_0.133_vs_DMSO_72_0
2.63175	0.147323	1.15688	0.127345	0.898668	0.999205	ENSDARG00000006983	groups_BaP_72_0.133_vs_DMSO_72_0
1.87989	-0.624864	1.27006	-0.491994	0.622724	0.999205	ENSDARG00000006990	groups_BaP_72_0.133_vs_DMSO_72_0
46.4562	0.0673381	0.233997	0.287774	0.77352	0.999205	ENSDARG00000007009	groups_BaP_72_0.133_vs_DMSO_72_0
206.832	0.107738	0.190871	0.564451	0.572447	0.999205	ENSDARG00000007024	groups_BaP_72_0.133_vs_DMSO_72_0
48.4515	-0.0712635	0.245816	-0.289906	0.771888	0.999205	ENSDARG00000007025	groups_BaP_72_0.133_vs_DMSO_72_0
284.188	0.132437	0.185373	0.714433	0.474959	0.999205	ENSDARG00000007034	groups_BaP_72_0.133_vs_DMSO_72_0
2.15928	-0.321222	1.33296	-0.240984	0.809568	0.999205	ENSDARG00000007045	groups_BaP_72_0.133_vs_DMSO_72_0
206.976	-0.121092	0.138956	-0.871442	0.383513	0.999205	ENSDARG00000007065	groups_BaP_72_0.133_vs_DMSO_72_0
36.1644	0.00956621	0.239728	0.0399044	0.968169	0.999205	ENSDARG00000007077	groups_BaP_72_0.133_vs_DMSO_72_0
6.75964	1.02378	1.62271	0.630904	0.528103	0.999205	ENSDARG00000007080	groups_BaP_72_0.133_vs_DMSO_72_0
252.138	-0.0772299	0.139308	-0.554384	0.579316	0.999205	ENSDARG00000007081	groups_BaP_72_0.133_vs_DMSO_72_0
4.33713	-0.675222	0.928108	-0.727526	0.466904	0.999205	ENSDARG00000007086	groups_BaP_72_0.133_vs_DMSO_72_0
44.6081	0.2984	0.263655	1.13178	0.257726	0.999205	ENSDARG00000007092	groups_BaP_72_0.133_vs_DMSO_72_0
3.4557	1.52812	1.03694	1.47368	0.140567	0.991905	ENSDARG00000007097	groups_BaP_72_0.133_vs_DMSO_72_0
695.485	0.332559	0.109025	3.0503	0.0022861	0.705575	ENSDARG00000007098	groups_BaP_72_0.133_vs_DMSO_72_0
201.991	0.155911	0.110081	1.41634	0.156677	0.991905	ENSDARG00000007099	groups_BaP_72_0.133_vs_DMSO_72_0
47.4497	0.0638857	0.247891	0.257717	0.796625	0.999205	ENSDARG00000007108	groups_BaP_72_0.133_vs_DMSO_72_0
3.34384	-0.659312	0.875093	-0.753419	0.451198	0.999205	ENSDARG00000007125	groups_BaP_72_0.133_vs_DMSO_72_0
77.3773	-0.360296	0.196483	-1.83373	0.0666939	0.991905	ENSDARG00000007127	groups_BaP_72_0.133_vs_DMSO_72_0
52.2341	-0.300762	0.253319	-1.18729	0.235115	0.999205	ENSDARG00000007130	groups_BaP_72_0.133_vs_DMSO_72_0
156.638	-0.0389814	0.148321	-0.262818	0.792691	0.999205	ENSDARG00000007135	groups_BaP_72_0.133_vs_DMSO_72_0
36.7732	-0.181414	0.290588	-0.624299	0.532431	0.999205	ENSDARG00000007136	groups_BaP_72_0.133_vs_DMSO_72_0
379.123	0.166934	0.0933556	1.78815	0.0737519	0.991905	ENSDARG00000007141	groups_BaP_72_0.133_vs_DMSO_72_0
14.8936	1.08109	0.550005	1.9656	0.0493443	0.991905	ENSDARG00000007149	groups_BaP_72_0.133_vs_DMSO_72_0
1.87496	0.372657	1.01975	0.36544	0.714783	0.999205	ENSDARG00000007169	groups_BaP_72_0.133_vs_DMSO_72_0
62.1463	-0.0562591	0.2119	-0.265498	0.790626	0.999205	ENSDARG00000007171	groups_BaP_72_0.133_vs_DMSO_72_0
60.8416	0.445379	0.285447	1.56029	0.118692	0.991905	ENSDARG00000007172	groups_BaP_72_0.133_vs_DMSO_72_0
51.1425	-0.273753	0.223232	-1.22632	0.220078	0.999205	ENSDARG00000007175	groups_BaP_72_0.133_vs_DMSO_72_0
212.615	0.131313	0.149806	0.876552	0.38073	0.999205	ENSDARG00000007179	groups_BaP_72_0.133_vs_DMSO_72_0
72.6171	-0.0835043	0.193883	-0.430694	0.666691	0.999205	ENSDARG00000007180	groups_BaP_72_0.133_vs_DMSO_72_0
16.1239	-0.339822	0.377007	-0.901369	0.367392	0.999205	ENSDARG00000007181	groups_BaP_72_0.133_vs_DMSO_72_0
100.068	-0.00651851	0.209662	-0.0310906	0.975197	0.999205	ENSDARG00000007184	groups_BaP_72_0.133_vs_DMSO_72_0
3.83343	-0.135566	0.942058	-0.143904	0.885576	0.999205	ENSDARG00000007186	groups_BaP_72_0.133_vs_DMSO_72_0
48.5589	0.0765069	0.233285	0.327955	0.742946	0.999205	ENSDARG00000007195	groups_BaP_72_0.133_vs_DMSO_72_0
134.206	-0.024411	0.173148	-0.140983	0.887883	0.999205	ENSDARG00000007196	groups_BaP_72_0.133_vs_DMSO_72_0
60.6823	-0.0455389	0.209631	-0.217234	0.828026	0.999205	ENSDARG00000007198	groups_BaP_72_0.133_vs_DMSO_72_0
92.5528	0.0711436	0.167737	0.424137	0.671466	0.999205	ENSDARG00000007207	groups_BaP_72_0.133_vs_DMSO_72_0
442.531	-0.206529	0.0943138	-2.18981	0.0285382	0.991905	ENSDARG00000007216	groups_BaP_72_0.133_vs_DMSO_72_0
15.949	-0.702915	0.420429	-1.6719	0.0945445	0.991905	ENSDARG00000007217	groups_BaP_72_0.133_vs_DMSO_72_0
227.121	-0.15907	0.114756	-1.38616	0.165698	0.998046	ENSDARG00000007219	groups_BaP_72_0.133_vs_DMSO_72_0
6.01125	0.846583	0.818451	1.03437	0.300962	0.999205	ENSDARG00000007220	groups_BaP_72_0.133_vs_DMSO_72_0
77.768	0.039189	0.171738	0.22819	0.819498	0.999205	ENSDARG00000007221	groups_BaP_72_0.133_vs_DMSO_72_0
93.1686	0.139685	0.164927	0.846954	0.397021	0.999205	ENSDARG00000007231	groups_BaP_72_0.133_vs_DMSO_72_0
191.437	0.258266	0.154533	1.67126	0.0946695	0.991905	ENSDARG00000007241	groups_BaP_72_0.133_vs_DMSO_72_0
3.1474	-0.103268	0.839173	-0.123059	0.90206	0.999205	ENSDARG00000007244	groups_BaP_72_0.133_vs_DMSO_72_0
0.918464	-0.619915	2.22678	-0.278391	0.780712	0.999205	ENSDARG00000007245	groups_BaP_72_0.133_vs_DMSO_72_0
54.7204	0.363336	0.254719	1.42642	0.153747	0.991905	ENSDARG00000007247	groups_BaP_72_0.133_vs_DMSO_72_0
125.435	-0.021395	0.153553	-0.139333	0.889187	0.999205	ENSDARG00000007250	groups_BaP_72_0.133_vs_DMSO_72_0
211.283	0.139272	0.145223	0.959021	0.337548	0.999205	ENSDARG00000007257	groups_BaP_72_0.133_vs_DMSO_72_0
4.21829	-0.0563043	0.791852	-0.0711046	0.943314	0.999205	ENSDARG00000007264	groups_BaP_72_0.133_vs_DMSO_72_0
51.738	-0.00544546	0.300168	-0.0181414	0.985526	0.999205	ENSDARG00000007271	groups_BaP_72_0.133_vs_DMSO_72_0
700.386	0.0101059	0.102672	0.0984289	0.921592	0.999205	ENSDARG00000007275	groups_BaP_72_0.133_vs_DMSO_72_0
70.4833	-0.113691	0.472197	-0.24077	0.809733	0.999205	ENSDARG00000007276	groups_BaP_72_0.133_vs_DMSO_72_0
29.834	-0.117644	0.278691	-0.422132	0.672929	0.999205	ENSDARG00000007277	groups_BaP_72_0.133_vs_DMSO_72_0
48.4531	-0.334102	0.254472	-1.31292	0.189209	0.999205	ENSDARG00000007278	groups_BaP_72_0.133_vs_DMSO_72_0
130.626	-0.0864471	0.141773	-0.609758	0.542022	0.999205	ENSDARG00000007279	groups_BaP_72_0.133_vs_DMSO_72_0
227.433	-0.108746	0.120212	-0.90462	0.365667	0.999205	ENSDARG00000007285	groups_BaP_72_0.133_vs_DMSO_72_0
874.01	0.0367788	0.0789345	0.465941	0.641258	0.999205	ENSDARG00000007294	groups_BaP_72_0.133_vs_DMSO_72_0
43.5015	-0.140951	0.254762	-0.553265	0.580082	0.999205	ENSDARG00000007302	groups_BaP_72_0.133_vs_DMSO_72_0
98.7185	-0.312072	0.180281	-1.73103	0.0834455	0.991905	ENSDARG00000007315	groups_BaP_72_0.133_vs_DMSO_72_0
3955.69	0.049897	0.0673466	0.7409	0.458754	0.999205	ENSDARG00000007320	groups_BaP_72_0.133_vs_DMSO_72_0
317.971	0.148444	0.122005	1.2167	0.223717	0.999205	ENSDARG00000007323	groups_BaP_72_0.133_vs_DMSO_72_0
5.47123	-0.415424	0.736096	-0.564361	0.572508	0.999205	ENSDARG00000007329	groups_BaP_72_0.133_vs_DMSO_72_0
735.992	-0.16523	0.311862	-0.529815	0.59624	0.999205	ENSDARG00000007344	groups_BaP_72_0.133_vs_DMSO_72_0
161.508	-0.112739	0.161584	-0.697711	0.485358	0.999205	ENSDARG00000007347	groups_BaP_72_0.133_vs_DMSO_72_0
3.92554	0.903303	0.897149	1.00686	0.314002	0.999205	ENSDARG00000007349	groups_BaP_72_0.133_vs_DMSO_72_0
1.55038	1.10615	1.21884	0.907541	0.364121	0.999205	ENSDARG00000007358	groups_BaP_72_0.133_vs_DMSO_72_0
88.9311	-0.0728205	0.182154	-0.399775	0.689322	0.999205	ENSDARG00000007359	groups_BaP_72_0.133_vs_DMSO_72_0
174.782	0.0603949	0.162068	0.372651	0.709408	0.999205	ENSDARG00000007362	groups_BaP_72_0.133_vs_DMSO_72_0
40.3773	-0.0135803	0.270584	-0.050189	0.959972	0.999205	ENSDARG00000007366	groups_BaP_72_0.133_vs_DMSO_72_0
62.8747	0.0859709	0.215082	0.399712	0.689369	0.999205	ENSDARG00000007369	groups_BaP_72_0.133_vs_DMSO_72_0
33.8477	0.0104881	0.288023	0.0364141	0.970952	0.999205	ENSDARG00000007370	groups_BaP_72_0.133_vs_DMSO_72_0
269.424	-0.203846	0.119559	-1.70498	0.0881984	0.991905	ENSDARG00000007377	groups_BaP_72_0.133_vs_DMSO_72_0
16.6701	-0.132876	0.384331	-0.345733	0.729543	0.999205	ENSDARG00000007382	groups_BaP_72_0.133_vs_DMSO_72_0
1.75916	-0.372057	1.30715	-0.284632	0.775926	0.999205	ENSDARG00000007383	groups_BaP_72_0.133_vs_DMSO_72_0
1193.56	-0.0782509	0.0871637	-0.897746	0.369321	0.999205	ENSDARG00000007385	groups_BaP_72_0.133_vs_DMSO_72_0
71.497	-0.288237	0.208424	-1.38293	0.166685	0.999205	ENSDARG00000007387	groups_BaP_72_0.133_vs_DMSO_72_0
209.08	0.304371	0.159338	1.91022	0.056105	0.991905	ENSDARG00000007396	groups_BaP_72_0.133_vs_DMSO_72_0
1.1713	-0.464575	1.60496	-0.289462	0.772228	0.999205	ENSDARG00000007398	groups_BaP_72_0.133_vs_DMSO_72_0
221.201	-3.8305e-05	0.129044	-0.000296836	0.999763	0.99989	ENSDARG00000007405	groups_BaP_72_0.133_vs_DMSO_72_0
73.7374	-0.128019	0.187209	-0.683827	0.494084	0.999205	ENSDARG00000007406	groups_BaP_72_0.133_vs_DMSO_72_0
148.281	-0.227155	0.159668	-1.42267	0.154833	0.991905	ENSDARG00000007407	groups_BaP_72_0.133_vs_DMSO_72_0
63.1155	0.146115	0.210252	0.694953	0.487085	0.999205	ENSDARG00000007409	groups_BaP_72_0.133_vs_DMSO_72_0
144.824	-0.0706343	0.134418	-0.525483	0.599247	0.999205	ENSDARG00000007413	groups_BaP_72_0.133_vs_DMSO_72_0
26.2689	0.292017	0.289035	1.01032	0.312344	0.999205	ENSDARG00000007418	groups_BaP_72_0.133_vs_DMSO_72_0
78.7693	-0.389684	0.176414	-2.20892	0.0271802	0.991905	ENSDARG00000007421	groups_BaP_72_0.133_vs_DMSO_72_0
26.2588	-0.148909	0.272197	-0.547064	0.584335	0.999205	ENSDARG00000007425	groups_BaP_72_0.133_vs_DMSO_72_0
22.3232	-0.249516	0.379607	-0.6573	0.510988	0.999205	ENSDARG00000007429	groups_BaP_72_0.133_vs_DMSO_72_0
39.1197	-0.150887	0.262769	-0.574218	0.56582	0.999205	ENSDARG00000007430	groups_BaP_72_0.133_vs_DMSO_72_0
604.849	-0.0852876	0.100184	-0.851308	0.394598	0.999205	ENSDARG00000007438	groups_BaP_72_0.133_vs_DMSO_72_0
23.6454	0.253753	0.304202	0.834159	0.404191	0.999205	ENSDARG00000007443	groups_BaP_72_0.133_vs_DMSO_72_0
9.24077	-0.363057	0.599114	-0.605989	0.544522	0.999205	ENSDARG00000007444	groups_BaP_72_0.133_vs_DMSO_72_0
39.1127	-0.0193532	0.268533	-0.0720704	0.942546	0.999205	ENSDARG00000007449	groups_BaP_72_0.133_vs_DMSO_72_0
15.027	0.471733	0.534957	0.881815	0.377877	0.999205	ENSDARG00000007461	groups_BaP_72_0.133_vs_DMSO_72_0
4.49968	-0.662838	0.855444	-0.774847	0.43843	0.999205	ENSDARG00000007465	groups_BaP_72_0.133_vs_DMSO_72_0
3.97538	0.997266	1.12454	0.886822	0.375175	0.999205	ENSDARG00000007477	groups_BaP_72_0.133_vs_DMSO_72_0
89.1755	-0.337949	0.199951	-1.69016	0.0909976	0.991905	ENSDARG00000007480	groups_BaP_72_0.133_vs_DMSO_72_0
118.05	0.095209	0.179141	0.531476	0.595089	0.999205	ENSDARG00000007485	groups_BaP_72_0.133_vs_DMSO_72_0
15.7246	0.157647	0.404645	0.389592	0.696838	0.999205	ENSDARG00000007494	groups_BaP_72_0.133_vs_DMSO_72_0
26.1726	0.121151	0.331162	0.365835	0.714489	0.999205	ENSDARG00000007496	groups_BaP_72_0.133_vs_DMSO_72_0
135.122	-0.0717543	0.158023	-0.454074	0.649776	0.999205	ENSDARG00000007523	groups_BaP_72_0.133_vs_DMSO_72_0
549.428	-0.0189795	0.0856685	-0.221546	0.824668	0.999205	ENSDARG00000007526	groups_BaP_72_0.133_vs_DMSO_72_0
14.2043	0.158059	0.416014	0.379935	0.703994	0.999205	ENSDARG00000007531	groups_BaP_72_0.133_vs_DMSO_72_0
24.7555	-0.349078	0.296355	-1.17791	0.238834	0.999205	ENSDARG00000007553	groups_BaP_72_0.133_vs_DMSO_72_0
21.3319	-0.94233	0.50134	-1.87962	0.0601596	0.991905	ENSDARG00000007560	groups_BaP_72_0.133_vs_DMSO_72_0
5.54966	0.526618	0.638609	0.824633	0.40958	0.999205	ENSDARG00000007566	groups_BaP_72_0.133_vs_DMSO_72_0
2550.07	-0.360768	0.113683	-3.17346	0.00150634	0.705575	ENSDARG00000007576	groups_BaP_72_0.133_vs_DMSO_72_0
57.4393	-0.164889	0.214197	-0.769798	0.441419	0.999205	ENSDARG00000007597	groups_BaP_72_0.133_vs_DMSO_72_0
47.64	0.183152	0.244141	0.750188	0.453141	0.999205	ENSDARG00000007601	groups_BaP_72_0.133_vs_DMSO_72_0
109.277	-0.0753738	0.159143	-0.473622	0.635769	0.999205	ENSDARG00000007603	groups_BaP_72_0.133_vs_DMSO_72_0
43.0488	0.248487	0.252016	0.985994	0.324136	0.999205	ENSDARG00000007624	groups_BaP_72_0.133_vs_DMSO_72_0
4.45804	1.01179	0.83748	1.20813	0.226997	0.999205	ENSDARG00000007630	groups_BaP_72_0.133_vs_DMSO_72_0
83.072	-0.145515	0.200366	-0.726246	0.467688	0.999205	ENSDARG00000007639	groups_BaP_72_0.133_vs_DMSO_72_0
425.179	-0.114585	0.106436	-1.07656	0.281676	0.999205	ENSDARG00000007654	groups_BaP_72_0.133_vs_DMSO_72_0
42.5555	-0.234044	0.296238	-0.790055	0.429496	0.999205	ENSDARG00000007655	groups_BaP_72_0.133_vs_DMSO_72_0
14.9205	0.429121	0.445921	0.962326	0.335886	0.999205	ENSDARG00000007657	groups_BaP_72_0.133_vs_DMSO_72_0
119.37	-0.269865	0.164061	-1.64491	0.0999876	0.991905	ENSDARG00000007663	groups_BaP_72_0.133_vs_DMSO_72_0
52.6025	-0.0562786	0.256413	-0.219484	0.826273	0.999205	ENSDARG00000007671	groups_BaP_72_0.133_vs_DMSO_72_0
365.498	-0.0692581	0.0958508	-0.722562	0.469949	0.999205	ENSDARG00000007678	groups_BaP_72_0.133_vs_DMSO_72_0
618.473	-0.0965952	0.124036	-0.77877	0.436115	0.999205	ENSDARG00000007682	groups_BaP_72_0.133_vs_DMSO_72_0
93.1358	-0.223943	0.206009	-1.08705	0.277014	0.999205	ENSDARG00000007691	groups_BaP_72_0.133_vs_DMSO_72_0
370.827	-0.0601799	0.104685	-0.574869	0.56538	0.999205	ENSDARG00000007693	groups_BaP_72_0.133_vs_DMSO_72_0
3961.04	0.321296	0.109758	2.92731	0.00341903	0.723622	ENSDARG00000007697	groups_BaP_72_0.133_vs_DMSO_72_0
1654.55	-0.0467943	0.0889544	-0.526048	0.598855	0.999205	ENSDARG00000007708	groups_BaP_72_0.133_vs_DMSO_72_0
65.403	0.187943	0.20519	0.915948	0.359694	0.999205	ENSDARG00000007711	groups_BaP_72_0.133_vs_DMSO_72_0
260.75	-0.272546	0.130923	-2.08173	0.0373667	0.991905	ENSDARG00000007715	groups_BaP_72_0.133_vs_DMSO_72_0
259.691	0.0127861	0.128486	0.099514	0.92073	0.999205	ENSDARG00000007720	groups_BaP_72_0.133_vs_DMSO_72_0
29.3644	0.155735	0.30289	0.514164	0.607137	0.999205	ENSDARG00000007722	groups_BaP_72_0.133_vs_DMSO_72_0
26.5217	0.202741	0.308093	0.658053	0.510504	0.999205	ENSDARG00000007734	groups_BaP_72_0.133_vs_DMSO_72_0
208.813	0.188051	0.125996	1.49251	0.135565	0.991905	ENSDARG00000007737	groups_BaP_72_0.133_vs_DMSO_72_0
171.085	0.234285	0.206896	1.13238	0.257475	0.999205	ENSDARG00000007739	groups_BaP_72_0.133_vs_DMSO_72_0
8.47684	-0.151444	0.602908	-0.251189	0.801668	0.999205	ENSDARG00000007743	groups_BaP_72_0.133_vs_DMSO_72_0
58.3546	-0.341747	0.240571	-1.42057	0.155442	0.991905	ENSDARG00000007744	groups_BaP_72_0.133_vs_DMSO_72_0
1102.32	-0.146338	0.0962541	-1.52032	0.128429	0.991905	ENSDARG00000007745	groups_BaP_72_0.133_vs_DMSO_72_0
11.7462	-0.221271	0.475836	-0.465014	0.641921	0.999205	ENSDARG00000007751	groups_BaP_72_0.133_vs_DMSO_72_0
58.181	0.0101936	0.219691	0.0463998	0.962992	0.999205	ENSDARG00000007753	groups_BaP_72_0.133_vs_DMSO_72_0
2.38373	0.376808	0.963361	0.391139	0.695694	0.999205	ENSDARG00000007755	groups_BaP_72_0.133_vs_DMSO_72_0
111.086	-0.0082938	0.155645	-0.0532867	0.957503	0.999205	ENSDARG00000007760	groups_BaP_72_0.133_vs_DMSO_72_0
27.6257	-0.249335	0.332126	-0.750725	0.452818	0.999205	ENSDARG00000007764	groups_BaP_72_0.133_vs_DMSO_72_0
2.46444	-0.703504	1.75358	-0.401182	0.688286	0.999205	ENSDARG00000007769	groups_BaP_72_0.133_vs_DMSO_72_0
111.441	0.20056	0.171443	1.16984	0.242067	0.999205	ENSDARG00000007774	groups_BaP_72_0.133_vs_DMSO_72_0
1.68173	0.357659	1.47092	0.243154	0.807886	0.999205	ENSDARG00000007783	groups_BaP_72_0.133_vs_DMSO_72_0
251.327	0.0207267	0.130029	0.159401	0.873353	0.999205	ENSDARG00000007786	groups_BaP_72_0.133_vs_DMSO_72_0
138.468	-0.0197787	0.183626	-0.107712	0.914225	0.999205	ENSDARG00000007788	groups_BaP_72_0.133_vs_DMSO_72_0
543.717	0.0157254	0.104222	0.150884	0.880067	0.999205	ENSDARG00000007791	groups_BaP_72_0.133_vs_DMSO_72_0
934.196	0.172459	0.103775	1.66186	0.0965403	0.991905	ENSDARG00000007795	groups_BaP_72_0.133_vs_DMSO_72_0
73.7125	-0.33075	0.199144	-1.66086	0.0967415	0.991905	ENSDARG00000007804	groups_BaP_72_0.133_vs_DMSO_72_0
44.4872	0.202361	0.242333	0.835052	0.403688	0.999205	ENSDARG00000007807	groups_BaP_72_0.133_vs_DMSO_72_0
67.944	-0.0123551	0.226498	-0.0545486	0.956498	0.999205	ENSDARG00000007808	groups_BaP_72_0.133_vs_DMSO_72_0
13.0427	0.592533	0.505867	1.17132	0.24147	0.999205	ENSDARG00000007812	groups_BaP_72_0.133_vs_DMSO_72_0
41.3005	0.136371	0.252655	0.539751	0.589369	0.999205	ENSDARG00000007813	groups_BaP_72_0.133_vs_DMSO_72_0
179.753	0.155539	0.158042	0.984165	0.325034	0.999205	ENSDARG00000007818	groups_BaP_72_0.133_vs_DMSO_72_0
109.195	-0.104584	0.252953	-0.413453	0.679275	0.999205	ENSDARG00000007823	groups_BaP_72_0.133_vs_DMSO_72_0
312.28	-0.0776866	0.117537	-0.660957	0.50864	0.999205	ENSDARG00000007824	groups_BaP_72_0.133_vs_DMSO_72_0
59.8263	0.203376	0.197598	1.02924	0.303366	0.999205	ENSDARG00000007825	groups_BaP_72_0.133_vs_DMSO_72_0
7154.48	-0.195	0.10488	-1.85927	0.062989	0.991905	ENSDARG00000007836	groups_BaP_72_0.133_vs_DMSO_72_0
3.0008	0.592025	0.861338	0.687332	0.491873	0.999205	ENSDARG00000007842	groups_BaP_72_0.133_vs_DMSO_72_0
2.54573	0.0764608	1.05043	0.0727902	0.941973	0.999205	ENSDARG00000007856	groups_BaP_72_0.133_vs_DMSO_72_0
357.167	0.00357342	0.112624	0.0317287	0.974688	0.999205	ENSDARG00000007863	groups_BaP_72_0.133_vs_DMSO_72_0
91.5186	-0.239976	0.179435	-1.3374	0.181093	0.999205	ENSDARG00000007867	groups_BaP_72_0.133_vs_DMSO_72_0
4.69646	-0.521058	0.934981	-0.557292	0.577328	0.999205	ENSDARG00000007869	groups_BaP_72_0.133_vs_DMSO_72_0
4.81519	-0.971848	0.693902	-1.40056	0.161347	0.991905	ENSDARG00000007885	groups_BaP_72_0.133_vs_DMSO_72_0
23.5299	0.662315	0.317705	2.08468	0.037098	0.991905	ENSDARG00000007886	groups_BaP_72_0.133_vs_DMSO_72_0
128.417	0.19807	0.169114	1.17122	0.241511	0.999205	ENSDARG00000007891	groups_BaP_72_0.133_vs_DMSO_72_0
64.7242	-0.296615	0.22446	-1.32146	0.186348	0.999205	ENSDARG00000007892	groups_BaP_72_0.133_vs_DMSO_72_0
82.8083	-0.00819404	0.175332	-0.0467344	0.962725	0.999205	ENSDARG00000007901	groups_BaP_72_0.133_vs_DMSO_72_0
5.8618	1.21302	0.862801	1.40591	0.159751	0.991905	ENSDARG00000007906	groups_BaP_72_0.133_vs_DMSO_72_0
39.1828	-0.0653417	0.27315	-0.239216	0.810938	0.999205	ENSDARG00000007912	groups_BaP_72_0.133_vs_DMSO_72_0
74.337	0.109146	0.241084	0.452731	0.650742	0.999205	ENSDARG00000007916	groups_BaP_72_0.133_vs_DMSO_72_0
58.2805	0.0574537	0.209296	0.27451	0.783693	0.999205	ENSDARG00000007918	groups_BaP_72_0.133_vs_DMSO_72_0
106.783	-0.0943012	0.156094	-0.604132	0.545756	0.999205	ENSDARG00000007923	groups_BaP_72_0.133_vs_DMSO_72_0
101.543	0.107865	0.178299	0.604964	0.545203	0.999205	ENSDARG00000007941	groups_BaP_72_0.133_vs_DMSO_72_0
58.8438	-0.0435446	0.208723	-0.208624	0.834742	0.999205	ENSDARG00000007943	groups_BaP_72_0.133_vs_DMSO_72_0
1.33763	-1.27237	1.6974	-0.749601	0.453495	0.999205	ENSDARG00000007944	groups_BaP_72_0.133_vs_DMSO_72_0
4.60881	-0.500169	0.800333	-0.624951	0.532003	0.999205	ENSDARG00000007950	groups_BaP_72_0.133_vs_DMSO_72_0
135.853	-0.277721	0.21629	-1.28402	0.199133	0.999205	ENSDARG00000007955	groups_BaP_72_0.133_vs_DMSO_72_0
365.962	0.0443342	0.113045	0.392181	0.694924	0.999205	ENSDARG00000007959	groups_BaP_72_0.133_vs_DMSO_72_0
1430.47	-0.126422	0.0827165	-1.52837	0.12642	0.991905	ENSDARG00000007960	groups_BaP_72_0.133_vs_DMSO_72_0
34.7347	-0.110534	0.321905	-0.343375	0.731317	0.999205	ENSDARG00000007971	groups_BaP_72_0.133_vs_DMSO_72_0
30.8772	-0.148595	0.333561	-0.445482	0.655971	0.999205	ENSDARG00000007975	groups_BaP_72_0.133_vs_DMSO_72_0
78.354	0.0986329	0.219151	0.450068	0.652662	0.999205	ENSDARG00000007976	groups_BaP_72_0.133_vs_DMSO_72_0
96.339	-0.197066	0.182033	-1.08259	0.278992	0.999205	ENSDARG00000007982	groups_BaP_72_0.133_vs_DMSO_72_0
29.5304	0.923324	0.332212	2.77933	0.00544718	0.752358	ENSDARG00000007988	groups_BaP_72_0.133_vs_DMSO_72_0
155.747	0.286234	0.127636	2.24257	0.0249244	0.991905	ENSDARG00000007989	groups_BaP_72_0.133_vs_DMSO_72_0
220.337	0.0532003	0.113961	0.466829	0.640623	0.999205	ENSDARG00000007996	groups_BaP_72_0.133_vs_DMSO_72_0
42.1498	0.131943	0.312298	0.422491	0.672667	0.999205	ENSDARG00000008014	groups_BaP_72_0.133_vs_DMSO_72_0
121.355	-0.0361546	0.150677	-0.239948	0.810371	0.999205	ENSDARG00000008020	groups_BaP_72_0.133_vs_DMSO_72_0
24.0949	0.351718	0.342953	1.02556	0.305099	0.999205	ENSDARG00000008022	groups_BaP_72_0.133_vs_DMSO_72_0
70.7252	-0.0443072	0.198189	-0.223561	0.823099	0.999205	ENSDARG00000008026	groups_BaP_72_0.133_vs_DMSO_72_0
1.54459	2.11066	1.7216	1.22599	0.220204	0.999205	ENSDARG00000008029	groups_BaP_72_0.133_vs_DMSO_72_0
451.875	0.000131432	0.111717	0.00117648	0.999061	0.999886	ENSDARG00000008030	groups_BaP_72_0.133_vs_DMSO_72_0
119.866	-0.159288	0.178256	-0.893595	0.371539	0.999205	ENSDARG00000008032	groups_BaP_72_0.133_vs_DMSO_72_0
46.5337	0.128483	0.268218	0.479026	0.63192	0.999205	ENSDARG00000008034	groups_BaP_72_0.133_vs_DMSO_72_0
321.597	0.171289	0.1214	1.41095	0.158259	0.991905	ENSDARG00000008049	groups_BaP_72_0.133_vs_DMSO_72_0
34.5885	0.0619038	0.288141	0.214839	0.829893	0.999205	ENSDARG00000008060	groups_BaP_72_0.133_vs_DMSO_72_0
152.084	0.0343898	0.14428	0.238355	0.811606	0.999205	ENSDARG00000008068	groups_BaP_72_0.133_vs_DMSO_72_0
1.54027	0.427855	1.26404	0.338483	0.734999	0.999205	ENSDARG00000008075	groups_BaP_72_0.133_vs_DMSO_72_0
175.263	-0.0683157	0.142933	-0.477955	0.632682	0.999205	ENSDARG00000008097	groups_BaP_72_0.133_vs_DMSO_72_0
140.155	-0.0584415	0.14979	-0.390156	0.696422	0.999205	ENSDARG00000008100	groups_BaP_72_0.133_vs_DMSO_72_0
75.8012	0.406838	0.176894	2.2999	0.0214537	0.976418	ENSDARG00000008105	groups_BaP_72_0.133_vs_DMSO_72_0
11.007	0.649153	0.501876	1.29345	0.195854	0.999205	ENSDARG00000008107	groups_BaP_72_0.133_vs_DMSO_72_0
144.418	0.0112998	0.142202	0.0794631	0.936664	0.999205	ENSDARG00000008119	groups_BaP_72_0.133_vs_DMSO_72_0
0.8655	-0.503759	2.01693	-0.249765	0.802769	0.999205	ENSDARG00000008127	groups_BaP_72_0.133_vs_DMSO_72_0
74.1876	-0.0743292	0.195188	-0.380808	0.703346	0.999205	ENSDARG00000008131	groups_BaP_72_0.133_vs_DMSO_72_0
52.0404	-0.307335	0.274069	-1.12138	0.262127	0.999205	ENSDARG00000008133	groups_BaP_72_0.133_vs_DMSO_72_0
2.17826	-1.43966	1.36931	-1.05137	0.293088	0.999205	ENSDARG00000008140	groups_BaP_72_0.133_vs_DMSO_72_0
18.0976	0.55501	0.347447	1.5974	0.110178	0.991905	ENSDARG00000008141	groups_BaP_72_0.133_vs_DMSO_72_0
131	-0.243085	0.184009	-1.32105	0.186485	0.999205	ENSDARG00000008142	groups_BaP_72_0.133_vs_DMSO_72_0
425.179	0.0447674	0.103941	0.4307	0.666687	0.999205	ENSDARG00000008153	groups_BaP_72_0.133_vs_DMSO_72_0
100.599	0.0288954	0.177131	0.16313	0.870416	0.999205	ENSDARG00000008155	groups_BaP_72_0.133_vs_DMSO_72_0
9.22384	0.353292	0.587729	0.601114	0.547764	0.999205	ENSDARG00000008164	groups_BaP_72_0.133_vs_DMSO_72_0
12.5845	0.194415	0.412696	0.471084	0.63758	0.999205	ENSDARG00000008165	groups_BaP_72_0.133_vs_DMSO_72_0
53.8814	0.0577423	0.282098	0.204688	0.837816	0.999205	ENSDARG00000008170	groups_BaP_72_0.133_vs_DMSO_72_0
144.727	0.206898	0.127648	1.62084	0.105052	0.991905	ENSDARG00000008184	groups_BaP_72_0.133_vs_DMSO_72_0
23.6265	0.199217	0.415232	0.479774	0.631388	0.999205	ENSDARG00000008186	groups_BaP_72_0.133_vs_DMSO_72_0
565.16	0.0641364	0.108678	0.590149	0.555091	0.999205	ENSDARG00000008188	groups_BaP_72_0.133_vs_DMSO_72_0
2.87994	0.546733	1.10799	0.493446	0.621697	0.999205	ENSDARG00000008191	groups_BaP_72_0.133_vs_DMSO_72_0
158.977	0.0468469	0.142573	0.328581	0.742473	0.999205	ENSDARG00000008200	groups_BaP_72_0.133_vs_DMSO_72_0
11.8655	0.728643	0.425968	1.71056	0.0871628	0.991905	ENSDARG00000008203	groups_BaP_72_0.133_vs_DMSO_72_0
68.9491	0.547695	0.382911	1.43035	0.152618	0.991905	ENSDARG00000008209	groups_BaP_72_0.133_vs_DMSO_72_0
165.081	-0.0543999	0.156339	-0.347962	0.727869	0.999205	ENSDARG00000008218	groups_BaP_72_0.133_vs_DMSO_72_0
0.61512	3.26286	4.51668	0.722403	0.470047	0.999205	ENSDARG00000008219	groups_BaP_72_0.133_vs_DMSO_72_0
257.072	0.213136	0.121435	1.75515	0.0792341	0.991905	ENSDARG00000008224	groups_BaP_72_0.133_vs_DMSO_72_0
29.7414	-0.086724	0.303984	-0.285291	0.775421	0.999205	ENSDARG00000008235	groups_BaP_72_0.133_vs_DMSO_72_0
498.009	-0.0541704	0.0968021	-0.559599	0.575753	0.999205	ENSDARG00000008237	groups_BaP_72_0.133_vs_DMSO_72_0
15.0541	0.172452	0.450019	0.383211	0.701564	0.999205	ENSDARG00000008238	groups_BaP_72_0.133_vs_DMSO_72_0
13.572	0.267725	0.514829	0.520026	0.603045	0.999205	ENSDARG00000008239	groups_BaP_72_0.133_vs_DMSO_72_0
605.262	-0.0160769	0.125969	-0.127625	0.898445	0.999205	ENSDARG00000008243	groups_BaP_72_0.133_vs_DMSO_72_0
7.94182	0.435061	0.649242	0.670105	0.502791	0.999205	ENSDARG00000008249	groups_BaP_72_0.133_vs_DMSO_72_0
86.2732	0.255494	0.179852	1.42058	0.15544	0.991905	ENSDARG00000008255	groups_BaP_72_0.133_vs_DMSO_72_0
31.1589	-0.431468	0.537266	-0.803081	0.421928	0.999205	ENSDARG00000008263	groups_BaP_72_0.133_vs_DMSO_72_0
126.132	-0.0652156	0.185088	-0.352348	0.724577	0.999205	ENSDARG00000008275	groups_BaP_72_0.133_vs_DMSO_72_0
94.6213	0.0169064	0.178631	0.094644	0.924598	0.999205	ENSDARG00000008278	groups_BaP_72_0.133_vs_DMSO_72_0
1.17882	1.40482	1.73497	0.809711	0.418106	0.999205	ENSDARG00000008279	groups_BaP_72_0.133_vs_DMSO_72_0
52.3021	-0.333282	0.236819	-1.40733	0.159331	0.991905	ENSDARG00000008287	groups_BaP_72_0.133_vs_DMSO_72_0
1597.13	-0.040069	0.0870245	-0.460433	0.645205	0.999205	ENSDARG00000008292	groups_BaP_72_0.133_vs_DMSO_72_0
207.906	0.0695231	0.143422	0.484746	0.627856	0.999205	ENSDARG00000008305	groups_BaP_72_0.133_vs_DMSO_72_0
69.5417	0.0844607	0.207529	0.406983	0.68402	0.999205	ENSDARG00000008306	groups_BaP_72_0.133_vs_DMSO_72_0
310.82	0.0274996	0.0987959	0.278348	0.780746	0.999205	ENSDARG00000008310	groups_BaP_72_0.133_vs_DMSO_72_0
14.3593	0.115364	0.456933	0.252475	0.800674	0.999205	ENSDARG00000008322	groups_BaP_72_0.133_vs_DMSO_72_0
6.97845	0.00323025	0.629765	0.00512929	0.995907	0.999701	ENSDARG00000008333	groups_BaP_72_0.133_vs_DMSO_72_0
279.363	0.166191	0.124021	1.34003	0.180237	0.999205	ENSDARG00000008363	groups_BaP_72_0.133_vs_DMSO_72_0
226.931	-0.00634388	0.135826	-0.046706	0.962748	0.999205	ENSDARG00000008370	groups_BaP_72_0.133_vs_DMSO_72_0
28.5625	0.0508625	0.335804	0.151465	0.879609	0.999205	ENSDARG00000008372	groups_BaP_72_0.133_vs_DMSO_72_0
224.848	-0.139642	0.114748	-1.21694	0.223626	0.999205	ENSDARG00000008377	groups_BaP_72_0.133_vs_DMSO_72_0
131.055	-0.039439	0.164357	-0.239959	0.810362	0.999205	ENSDARG00000008380	groups_BaP_72_0.133_vs_DMSO_72_0
748.311	-0.0612728	0.0907944	-0.674852	0.49977	0.999205	ENSDARG00000008383	groups_BaP_72_0.133_vs_DMSO_72_0
37.4494	-0.0418294	0.312098	-0.134027	0.893382	0.999205	ENSDARG00000008384	groups_BaP_72_0.133_vs_DMSO_72_0
138.506	-0.0993612	0.142563	-0.696962	0.485826	0.999205	ENSDARG00000008388	groups_BaP_72_0.133_vs_DMSO_72_0
68.667	0.146141	0.192298	0.759975	0.447269	0.999205	ENSDARG00000008395	groups_BaP_72_0.133_vs_DMSO_72_0
2.44562	0.367352	1.07565	0.341515	0.732716	0.999205	ENSDARG00000008396	groups_BaP_72_0.133_vs_DMSO_72_0
4.52654	-0.0640603	0.787826	-0.0813127	0.935193	0.999205	ENSDARG00000008398	groups_BaP_72_0.133_vs_DMSO_72_0
3.27565	0.503529	1.01709	0.495069	0.620551	0.999205	ENSDARG00000008403	groups_BaP_72_0.133_vs_DMSO_72_0
343.451	0.017641	0.123715	0.142593	0.886611	0.999205	ENSDARG00000008407	groups_BaP_72_0.133_vs_DMSO_72_0
164.805	-0.0696368	0.149085	-0.467095	0.640432	0.999205	ENSDARG00000008413	groups_BaP_72_0.133_vs_DMSO_72_0
5.12343	0.468961	0.771043	0.608217	0.543044	0.999205	ENSDARG00000008414	groups_BaP_72_0.133_vs_DMSO_72_0
49.5584	0.326127	0.256041	1.27373	0.202759	0.999205	ENSDARG00000008433	groups_BaP_72_0.133_vs_DMSO_72_0
89.4108	0.312466	0.193868	1.61174	0.107018	0.991905	ENSDARG00000008434	groups_BaP_72_0.133_vs_DMSO_72_0
257.297	-0.179748	0.134835	-1.33309	0.182501	0.999205	ENSDARG00000008447	groups_BaP_72_0.133_vs_DMSO_72_0
13.4409	0.290526	0.44895	0.647123	0.517553	0.999205	ENSDARG00000008450	groups_BaP_72_0.133_vs_DMSO_72_0
4.79209	-1.20869	0.975744	-1.23874	0.215444	0.999205	ENSDARG00000008454	groups_BaP_72_0.133_vs_DMSO_72_0
33.0141	0.173371	0.343075	0.505343	0.613318	0.999205	ENSDARG00000008457	groups_BaP_72_0.133_vs_DMSO_72_0
30.0072	-0.582567	0.304811	-1.91124	0.0559736	0.991905	ENSDARG00000008461	groups_BaP_72_0.133_vs_DMSO_72_0
43.3027	-0.280747	0.285091	-0.984762	0.324741	0.999205	ENSDARG00000008472	groups_BaP_72_0.133_vs_DMSO_72_0
61.7381	-0.0455617	0.223003	-0.204309	0.838112	0.999205	ENSDARG00000008480	groups_BaP_72_0.133_vs_DMSO_72_0
3.64052	-0.0684026	0.952654	-0.0718022	0.942759	0.999205	ENSDARG00000008485	groups_BaP_72_0.133_vs_DMSO_72_0
100.144	0.26497	0.172162	1.53907	0.123786	0.991905	ENSDARG00000008487	groups_BaP_72_0.133_vs_DMSO_72_0
107.501	-0.00709602	0.158369	-0.0448068	0.964261	0.999205	ENSDARG00000008490	groups_BaP_72_0.133_vs_DMSO_72_0
110.318	-0.131555	0.20824	-0.631747	0.527552	0.999205	ENSDARG00000008491	groups_BaP_72_0.133_vs_DMSO_72_0
463.731	0.158212	0.104987	1.50697	0.131817	0.991905	ENSDARG00000008494	groups_BaP_72_0.133_vs_DMSO_72_0
467.729	-0.170737	0.102362	-1.66797	0.0953224	0.991905	ENSDARG00000008502	groups_BaP_72_0.133_vs_DMSO_72_0
22.379	-0.00785702	0.345544	-0.0227381	0.981859	0.999205	ENSDARG00000008503	groups_BaP_72_0.133_vs_DMSO_72_0
3.67658	0.860914	0.804267	1.07043	0.284424	0.999205	ENSDARG00000008540	groups_BaP_72_0.133_vs_DMSO_72_0
87.6179	-0.284799	0.181205	-1.5717	0.116021	0.991905	ENSDARG00000008542	groups_BaP_72_0.133_vs_DMSO_72_0
75.3324	-0.147251	0.187884	-0.783735	0.433196	0.999205	ENSDARG00000008548	groups_BaP_72_0.133_vs_DMSO_72_0
47.7502	-0.0349033	0.25074	-0.139201	0.889291	0.999205	ENSDARG00000008551	groups_BaP_72_0.133_vs_DMSO_72_0
23.6967	-0.252196	0.358504	-0.703466	0.481765	0.999205	ENSDARG00000008553	groups_BaP_72_0.133_vs_DMSO_72_0
24.6634	0.00616411	0.336132	0.0183383	0.985369	0.999205	ENSDARG00000008560	groups_BaP_72_0.133_vs_DMSO_72_0
282.169	0.00965377	0.117284	0.0823112	0.934399	0.999205	ENSDARG00000008568	groups_BaP_72_0.133_vs_DMSO_72_0
84.2375	-0.00171643	0.178504	-0.0096156	0.992328	0.999393	ENSDARG00000008573	groups_BaP_72_0.133_vs_DMSO_72_0
1.76223	-3.1068	1.44385	-2.15175	0.0314168	0.991905	ENSDARG00000008575	groups_BaP_72_0.133_vs_DMSO_72_0
42.9457	0.416382	0.283741	1.46747	0.142247	0.991905	ENSDARG00000008592	groups_BaP_72_0.133_vs_DMSO_72_0
9.43242	0.493496	0.724894	0.680784	0.496008	0.999205	ENSDARG00000008593	groups_BaP_72_0.133_vs_DMSO_72_0
30.9049	-0.103168	0.285898	-0.360856	0.718207	0.999205	ENSDARG00000008623	groups_BaP_72_0.133_vs_DMSO_72_0
99.4693	0.156704	0.18064	0.867493	0.385672	0.999205	ENSDARG00000008637	groups_BaP_72_0.133_vs_DMSO_72_0
147.777	-0.101261	0.154197	-0.6567	0.511374	0.999205	ENSDARG00000008639	groups_BaP_72_0.133_vs_DMSO_72_0
189.884	-0.138314	0.146089	-0.946777	0.343753	0.999205	ENSDARG00000008660	groups_BaP_72_0.133_vs_DMSO_72_0
43.0762	0.175398	0.278525	0.629738	0.528866	0.999205	ENSDARG00000008662	groups_BaP_72_0.133_vs_DMSO_72_0
359.876	0.0629932	0.108506	0.580549	0.561544	0.999205	ENSDARG00000008678	groups_BaP_72_0.133_vs_DMSO_72_0
233.163	-0.109195	0.139034	-0.785381	0.43223	0.999205	ENSDARG00000008697	groups_BaP_72_0.133_vs_DMSO_72_0
5.67238	1.05648	0.726815	1.45357	0.146066	0.991905	ENSDARG00000008703	groups_BaP_72_0.133_vs_DMSO_72_0
326.383	-0.322964	0.129552	-2.49294	0.0126691	0.914809	ENSDARG00000008706	groups_BaP_72_0.133_vs_DMSO_72_0
222.519	-0.169135	0.122682	-1.37864	0.168005	0.999205	ENSDARG00000008720	groups_BaP_72_0.133_vs_DMSO_72_0
7.98676	-0.330978	0.56367	-0.587184	0.55708	0.999205	ENSDARG00000008723	groups_BaP_72_0.133_vs_DMSO_72_0
5.30644	-0.653668	0.804659	-0.812354	0.416589	0.999205	ENSDARG00000008727	groups_BaP_72_0.133_vs_DMSO_72_0
180.507	0.0095739	0.191911	0.0498873	0.960212	0.999205	ENSDARG00000008732	groups_BaP_72_0.133_vs_DMSO_72_0
1512.46	0.043574	0.0771595	0.564726	0.57226	0.999205	ENSDARG00000008735	groups_BaP_72_0.133_vs_DMSO_72_0
80.7077	-0.245411	0.20568	-1.19317	0.232804	0.999205	ENSDARG00000008740	groups_BaP_72_0.133_vs_DMSO_72_0
603.847	-0.0653995	0.0855532	-0.76443	0.444611	0.999205	ENSDARG00000008748	groups_BaP_72_0.133_vs_DMSO_72_0
10.58	-1.20298	0.578954	-2.07785	0.0377229	0.991905	ENSDARG00000008757	groups_BaP_72_0.133_vs_DMSO_72_0
98.2902	-0.111632	0.17664	-0.631972	0.527405	0.999205	ENSDARG00000008765	groups_BaP_72_0.133_vs_DMSO_72_0
215.008	-0.0234945	0.146494	-0.160379	0.872582	0.999205	ENSDARG00000008772	groups_BaP_72_0.133_vs_DMSO_72_0
8.87563	0.766177	0.546727	1.40139	0.161098	0.991905	ENSDARG00000008784	groups_BaP_72_0.133_vs_DMSO_72_0
900.915	-0.21883	0.117793	-1.85775	0.0632041	0.991905	ENSDARG00000008785	groups_BaP_72_0.133_vs_DMSO_72_0
11.0737	-0.374433	0.472154	-0.793032	0.427759	0.999205	ENSDARG00000008788	groups_BaP_72_0.133_vs_DMSO_72_0
1002.58	-0.0725618	0.0874918	-0.829355	0.406903	0.999205	ENSDARG00000008803	groups_BaP_72_0.133_vs_DMSO_72_0
56.619	0.0462121	0.220544	0.209537	0.834029	0.999205	ENSDARG00000008805	groups_BaP_72_0.133_vs_DMSO_72_0
1.51486	-0.0198711	1.31712	-0.0150868	0.987963	0.999205	ENSDARG00000008807	groups_BaP_72_0.133_vs_DMSO_72_0
147.685	-0.0655769	0.15432	-0.42494	0.67088	0.999205	ENSDARG00000008808	groups_BaP_72_0.133_vs_DMSO_72_0
41.6719	-0.113213	0.259876	-0.435644	0.663095	0.999205	ENSDARG00000008811	groups_BaP_72_0.133_vs_DMSO_72_0
316.571	-0.126613	0.124984	-1.01304	0.311042	0.999205	ENSDARG00000008816	groups_BaP_72_0.133_vs_DMSO_72_0
29.3274	-0.244413	0.367919	-0.664313	0.50649	0.999205	ENSDARG00000008818	groups_BaP_72_0.133_vs_DMSO_72_0
152.663	-0.0122188	0.15562	-0.0785166	0.937417	0.999205	ENSDARG00000008829	groups_BaP_72_0.133_vs_DMSO_72_0
15.9128	0.357547	0.423729	0.843809	0.398776	0.999205	ENSDARG00000008832	groups_BaP_72_0.133_vs_DMSO_72_0
2.20762	-0.453147	1.26201	-0.359067	0.719545	0.999205	ENSDARG00000008835	groups_BaP_72_0.133_vs_DMSO_72_0
101.989	-0.216409	0.191748	-1.12861	0.259062	0.999205	ENSDARG00000008840	groups_BaP_72_0.133_vs_DMSO_72_0
30.8684	0.142036	0.308689	0.460127	0.645425	0.999205	ENSDARG00000008852	groups_BaP_72_0.133_vs_DMSO_72_0
1.32668	-0.704642	1.57317	-0.447912	0.654216	0.999205	ENSDARG00000008858	groups_BaP_72_0.133_vs_DMSO_72_0
56.428	0.080123	0.226011	0.35451	0.722957	0.999205	ENSDARG00000008859	groups_BaP_72_0.133_vs_DMSO_72_0
127.164	-0.0985381	0.188723	-0.522132	0.601578	0.999205	ENSDARG00000008861	groups_BaP_72_0.133_vs_DMSO_72_0
5.19919	1.30783	0.665564	1.965	0.0494142	0.991905	ENSDARG00000008866	groups_BaP_72_0.133_vs_DMSO_72_0
526.474	-0.165634	0.1222	-1.35543	0.175281	0.999205	ENSDARG00000008867	groups_BaP_72_0.133_vs_DMSO_72_0
121.034	0.227675	0.160493	1.4186	0.156016	0.991905	ENSDARG00000008880	groups_BaP_72_0.133_vs_DMSO_72_0
152.745	0.0669113	0.13979	0.478657	0.632182	0.999205	ENSDARG00000008884	groups_BaP_72_0.133_vs_DMSO_72_0
102.164	0.10959	0.173747	0.630743	0.528209	0.999205	ENSDARG00000008886	groups_BaP_72_0.133_vs_DMSO_72_0
20.2766	0.192864	0.358331	0.538228	0.59042	0.999205	ENSDARG00000008890	groups_BaP_72_0.133_vs_DMSO_72_0
139.181	0.021504	0.18022	0.119321	0.905021	0.999205	ENSDARG00000008904	groups_BaP_72_0.133_vs_DMSO_72_0
14.0088	0.643015	0.435569	1.47626	0.139873	0.991905	ENSDARG00000008906	groups_BaP_72_0.133_vs_DMSO_72_0
182.996	0.306437	0.155762	1.96734	0.0491437	0.991905	ENSDARG00000008920	groups_BaP_72_0.133_vs_DMSO_72_0
9.94954	-0.685816	0.540201	-1.26956	0.204242	0.999205	ENSDARG00000008931	groups_BaP_72_0.133_vs_DMSO_72_0
188.737	0.233808	0.153157	1.52659	0.126862	0.991905	ENSDARG00000008936	groups_BaP_72_0.133_vs_DMSO_72_0
12.8163	0.0475655	0.493067	0.0964687	0.923148	0.999205	ENSDARG00000008946	groups_BaP_72_0.133_vs_DMSO_72_0
471.513	-0.11285	0.119954	-0.940779	0.346818	0.999205	ENSDARG00000008947	groups_BaP_72_0.133_vs_DMSO_72_0
1.30816	0.370398	1.50254	0.246514	0.805285	0.999205	ENSDARG00000008948	groups_BaP_72_0.133_vs_DMSO_72_0
3.31428	-0.595362	0.92715	-0.642143	0.520781	0.999205	ENSDARG00000008953	groups_BaP_72_0.133_vs_DMSO_72_0
100.208	-0.0720288	0.156824	-0.459298	0.64602	0.999205	ENSDARG00000008966	groups_BaP_72_0.133_vs_DMSO_72_0
335.537	0.114773	0.132859	0.86387	0.387659	0.999205	ENSDARG00000008969	groups_BaP_72_0.133_vs_DMSO_72_0
92.9604	0.066636	0.175473	0.379751	0.704131	0.999205	ENSDARG00000008976	groups_BaP_72_0.133_vs_DMSO_72_0
120.087	-0.208079	0.162333	-1.28181	0.199911	0.999205	ENSDARG00000008979	groups_BaP_72_0.133_vs_DMSO_72_0
1220.28	0.0362511	0.0963649	0.376186	0.706779	0.999205	ENSDARG00000008982	groups_BaP_72_0.133_vs_DMSO_72_0
23.0224	-0.472155	0.393908	-1.19864	0.230667	0.999205	ENSDARG00000008986	groups_BaP_72_0.133_vs_DMSO_72_0
367.31	-0.0808375	0.141395	-0.571712	0.567517	0.999205	ENSDARG00000009001	groups_BaP_72_0.133_vs_DMSO_72_0
487.032	0.0396373	0.11113	0.356676	0.721334	0.999205	ENSDARG00000009014	groups_BaP_72_0.133_vs_DMSO_72_0
1520.52	0.108441	0.125146	0.866516	0.386207	0.999205	ENSDARG00000009018	groups_BaP_72_0.133_vs_DMSO_72_0
164.801	-0.0108373	0.192676	-0.0562463	0.955146	0.999205	ENSDARG00000009021	groups_BaP_72_0.133_vs_DMSO_72_0
96.7177	-0.110703	0.177506	-0.623657	0.532853	0.999205	ENSDARG00000009023	groups_BaP_72_0.133_vs_DMSO_72_0
25.5843	0.552943	0.355516	1.55533	0.119869	0.991905	ENSDARG00000009026	groups_BaP_72_0.133_vs_DMSO_72_0
77.5955	-0.279474	0.223419	-1.2509	0.210971	0.999205	ENSDARG00000009031	groups_BaP_72_0.133_vs_DMSO_72_0
63.4253	0.351384	0.201767	1.74153	0.0815901	0.991905	ENSDARG00000009040	groups_BaP_72_0.133_vs_DMSO_72_0
7.37769	0.627373	0.633028	0.991066	0.321653	0.999205	ENSDARG00000009046	groups_BaP_72_0.133_vs_DMSO_72_0
13.4341	0.0716952	0.577727	0.124099	0.901237	0.999205	ENSDARG00000009074	groups_BaP_72_0.133_vs_DMSO_72_0
4.39882	0.558965	0.819943	0.681712	0.495421	0.999205	ENSDARG00000009087	groups_BaP_72_0.133_vs_DMSO_72_0
5.06319	-0.237372	0.671792	-0.353341	0.723833	0.999205	ENSDARG00000009094	groups_BaP_72_0.133_vs_DMSO_72_0
1653.08	0.0894834	0.114968	0.778332	0.436373	0.999205	ENSDARG00000009106	groups_BaP_72_0.133_vs_DMSO_72_0
34.8759	-0.22821	0.280864	-0.812527	0.416489	0.999205	ENSDARG00000009113	groups_BaP_72_0.133_vs_DMSO_72_0
13.303	-0.330285	0.507399	-0.650938	0.515087	0.999205	ENSDARG00000009123	groups_BaP_72_0.133_vs_DMSO_72_0
1.55197	1.15832	1.64914	0.702375	0.482445	0.999205	ENSDARG00000009131	groups_BaP_72_0.133_vs_DMSO_72_0
68.5511	0.227744	0.204804	1.11201	0.266136	0.999205	ENSDARG00000009133	groups_BaP_72_0.133_vs_DMSO_72_0
62.4807	-0.119685	0.248462	-0.481705	0.630015	0.999205	ENSDARG00000009134	groups_BaP_72_0.133_vs_DMSO_72_0
135.778	-0.236683	0.148789	-1.59072	0.111672	0.991905	ENSDARG00000009136	groups_BaP_72_0.133_vs_DMSO_72_0
129.014	-0.0355474	0.173022	-0.205449	0.837221	0.999205	ENSDARG00000009142	groups_BaP_72_0.133_vs_DMSO_72_0
1.41353	-1.85618	1.47959	-1.25452	0.209652	0.999205	ENSDARG00000009153	groups_BaP_72_0.133_vs_DMSO_72_0
31.2114	0.0774858	0.288352	0.268719	0.788146	0.999205	ENSDARG00000009160	groups_BaP_72_0.133_vs_DMSO_72_0
64.9097	0.0535897	0.208683	0.256799	0.797334	0.999205	ENSDARG00000009169	groups_BaP_72_0.133_vs_DMSO_72_0
103.498	-0.0652877	0.197346	-0.330828	0.740775	0.999205	ENSDARG00000009170	groups_BaP_72_0.133_vs_DMSO_72_0
32.6283	-0.0699638	0.285313	-0.245217	0.806288	0.999205	ENSDARG00000009178	groups_BaP_72_0.133_vs_DMSO_72_0
76.016	0.0197132	0.220029	0.0895935	0.92861	0.999205	ENSDARG00000009194	groups_BaP_72_0.133_vs_DMSO_72_0
65.1059	-0.00284755	0.236635	-0.0120335	0.990399	0.999237	ENSDARG00000009196	groups_BaP_72_0.133_vs_DMSO_72_0
43.6971	-0.250229	0.22853	-1.09495	0.273539	0.999205	ENSDARG00000009208	groups_BaP_72_0.133_vs_DMSO_72_0
113.992	-0.0046737	0.179674	-0.0260121	0.979248	0.999205	ENSDARG00000009209	groups_BaP_72_0.133_vs_DMSO_72_0
11330.5	0.145771	0.109928	1.32605	0.184822	0.999205	ENSDARG00000009212	groups_BaP_72_0.133_vs_DMSO_72_0
26.6859	-0.080712	0.308186	-0.261894	0.793403	0.999205	ENSDARG00000009214	groups_BaP_72_0.133_vs_DMSO_72_0
25.4297	0.201623	0.276843	0.728293	0.466434	0.999205	ENSDARG00000009215	groups_BaP_72_0.133_vs_DMSO_72_0
4.91737	-1.87678	0.784639	-2.3919	0.0167615	0.943222	ENSDARG00000009217	groups_BaP_72_0.133_vs_DMSO_72_0
25.1632	0.398167	0.347257	1.14661	0.251544	0.999205	ENSDARG00000009218	groups_BaP_72_0.133_vs_DMSO_72_0
20.5276	0.0310038	0.357398	0.0867487	0.930871	0.999205	ENSDARG00000009242	groups_BaP_72_0.133_vs_DMSO_72_0
1454.66	-0.0865662	0.0771062	-1.12269	0.26157	0.999205	ENSDARG00000009250	groups_BaP_72_0.133_vs_DMSO_72_0
29.3283	0.140012	0.263956	0.530438	0.595809	0.999205	ENSDARG00000009252	groups_BaP_72_0.133_vs_DMSO_72_0
389.481	0.257446	0.13721	1.87629	0.0606152	0.991905	ENSDARG00000009253	groups_BaP_72_0.133_vs_DMSO_72_0
3.67494	-0.662724	0.742233	-0.892879	0.371922	0.999205	ENSDARG00000009262	groups_BaP_72_0.133_vs_DMSO_72_0
21.2404	-0.158351	0.336558	-0.4705	0.637998	0.999205	ENSDARG00000009266	groups_BaP_72_0.133_vs_DMSO_72_0
51.3876	-0.12374	0.213877	-0.578556	0.562889	0.999205	ENSDARG00000009267	groups_BaP_72_0.133_vs_DMSO_72_0
115.73	0.0849269	0.165691	0.512563	0.608257	0.999205	ENSDARG00000009273	groups_BaP_72_0.133_vs_DMSO_72_0
902.831	-0.124637	0.101185	-1.23177	0.218035	0.999205	ENSDARG00000009280	groups_BaP_72_0.133_vs_DMSO_72_0
2.29942	2.30005	1.41009	1.63114	0.102861	0.991905	ENSDARG00000009281	groups_BaP_72_0.133_vs_DMSO_72_0
18825.8	-0.115557	0.0680213	-1.69884	0.0893502	0.991905	ENSDARG00000009285	groups_BaP_72_0.133_vs_DMSO_72_0
8.56037	-0.090221	0.628469	-0.143557	0.88585	0.999205	ENSDARG00000009299	groups_BaP_72_0.133_vs_DMSO_72_0
201.671	0.174902	0.137445	1.27252	0.20319	0.999205	ENSDARG00000009311	groups_BaP_72_0.133_vs_DMSO_72_0
28.5016	-0.0721768	0.319127	-0.22617	0.821069	0.999205	ENSDARG00000009313	groups_BaP_72_0.133_vs_DMSO_72_0
186.8	0.0106921	0.140873	0.0758988	0.9395	0.999205	ENSDARG00000009315	groups_BaP_72_0.133_vs_DMSO_72_0
378.959	-0.135175	0.119152	-1.13448	0.256593	0.999205	ENSDARG00000009336	groups_BaP_72_0.133_vs_DMSO_72_0
180.153	-0.0559752	0.118967	-0.47051	0.637991	0.999205	ENSDARG00000009341	groups_BaP_72_0.133_vs_DMSO_72_0
268.396	-0.0136512	0.117129	-0.116548	0.907218	0.999205	ENSDARG00000009342	groups_BaP_72_0.133_vs_DMSO_72_0
133.142	-0.0421717	0.148213	-0.284535	0.776	0.999205	ENSDARG00000009346	groups_BaP_72_0.133_vs_DMSO_72_0
95.5561	-0.0623871	0.178129	-0.350235	0.726162	0.999205	ENSDARG00000009350	groups_BaP_72_0.133_vs_DMSO_72_0
3.37506	0.297661	0.792525	0.375586	0.707225	0.999205	ENSDARG00000009351	groups_BaP_72_0.133_vs_DMSO_72_0
15.4435	-0.826121	0.458688	-1.80105	0.0716945	0.991905	ENSDARG00000009386	groups_BaP_72_0.133_vs_DMSO_72_0
63.8117	0.291267	0.210459	1.38396	0.166372	0.998338	ENSDARG00000009387	groups_BaP_72_0.133_vs_DMSO_72_0
88.6107	0.116927	0.187906	0.622262	0.53377	0.999205	ENSDARG00000009390	groups_BaP_72_0.133_vs_DMSO_72_0
394.697	-0.115378	0.105809	-1.09044	0.275519	0.999205	ENSDARG00000009401	groups_BaP_72_0.133_vs_DMSO_72_0
3.18722	-0.811707	1.07214	-0.757092	0.448995	0.999205	ENSDARG00000009402	groups_BaP_72_0.133_vs_DMSO_72_0
191.321	-0.0443741	0.141335	-0.313964	0.753548	0.999205	ENSDARG00000009418	groups_BaP_72_0.133_vs_DMSO_72_0
45.4942	-0.00155866	0.266923	-0.00583939	0.995341	0.999701	ENSDARG00000009430	groups_BaP_72_0.133_vs_DMSO_72_0
65.2509	0.154722	0.207849	0.744397	0.456636	0.999205	ENSDARG00000009436	groups_BaP_72_0.133_vs_DMSO_72_0
143.027	0.395605	0.191425	2.06663	0.0387692	0.991905	ENSDARG00000009438	groups_BaP_72_0.133_vs_DMSO_72_0
10.2298	-0.664264	0.595738	-1.11503	0.264838	0.999205	ENSDARG00000009443	groups_BaP_72_0.133_vs_DMSO_72_0
12811.6	0.068249	0.0668438	1.02102	0.307244	0.999205	ENSDARG00000009447	groups_BaP_72_0.133_vs_DMSO_72_0
18.4473	0.562363	0.404196	1.39131	0.164131	0.993193	ENSDARG00000009459	groups_BaP_72_0.133_vs_DMSO_72_0
17.718	-0.128618	0.400967	-0.320771	0.748384	0.999205	ENSDARG00000009466	groups_BaP_72_0.133_vs_DMSO_72_0
11.4555	-0.0476695	0.557014	-0.0855804	0.9318	0.999205	ENSDARG00000009470	groups_BaP_72_0.133_vs_DMSO_72_0
100.865	-0.151087	0.164578	-0.91803	0.358603	0.999205	ENSDARG00000009472	groups_BaP_72_0.133_vs_DMSO_72_0
72.7191	0.300847	0.193262	1.55668	0.119547	0.991905	ENSDARG00000009473	groups_BaP_72_0.133_vs_DMSO_72_0
4.29734	-1.49194	0.803889	-1.8559	0.063468	0.991905	ENSDARG00000009477	groups_BaP_72_0.133_vs_DMSO_72_0
636.682	-0.0634477	0.077929	-0.814173	0.415546	0.999205	ENSDARG00000009480	groups_BaP_72_0.133_vs_DMSO_72_0
292.282	0.0436851	0.104501	0.418035	0.675922	0.999205	ENSDARG00000009484	groups_BaP_72_0.133_vs_DMSO_72_0
37.0861	0.499997	0.300497	1.6639	0.0961328	0.991905	ENSDARG00000009488	groups_BaP_72_0.133_vs_DMSO_72_0
2.79843	0.592003	0.902483	0.655971	0.511842	0.999205	ENSDARG00000009493	groups_BaP_72_0.133_vs_DMSO_72_0
50.3432	0.160855	0.221201	0.727192	0.467108	0.999205	ENSDARG00000009494	groups_BaP_72_0.133_vs_DMSO_72_0
81.9564	0.296219	0.211251	1.40221	0.160852	0.991905	ENSDARG00000009499	groups_BaP_72_0.133_vs_DMSO_72_0
604.476	-0.0914396	0.106001	-0.862627	0.388343	0.999205	ENSDARG00000009505	groups_BaP_72_0.133_vs_DMSO_72_0
11.237	-0.281622	0.467641	-0.602217	0.54703	0.999205	ENSDARG00000009524	groups_BaP_72_0.133_vs_DMSO_72_0
201.679	-0.0729102	0.12299	-0.592814	0.553306	0.999205	ENSDARG00000009525	groups_BaP_72_0.133_vs_DMSO_72_0
368.795	0.136321	0.115336	1.18194	0.23723	0.999205	ENSDARG00000009534	groups_BaP_72_0.133_vs_DMSO_72_0
265.397	-0.0334411	0.141773	-0.235877	0.813528	0.999205	ENSDARG00000009544	groups_BaP_72_0.133_vs_DMSO_72_0
41.1185	0.0516583	0.309349	0.16699	0.867378	0.999205	ENSDARG00000009549	groups_BaP_72_0.133_vs_DMSO_72_0
19.086	-0.110065	0.347134	-0.317069	0.751192	0.999205	ENSDARG00000009550	groups_BaP_72_0.133_vs_DMSO_72_0
858.61	0.178871	0.0935801	1.91142	0.0559508	0.991905	ENSDARG00000009553	groups_BaP_72_0.133_vs_DMSO_72_0
40.7218	0.357251	0.23303	1.53307	0.125259	0.991905	ENSDARG00000009557	groups_BaP_72_0.133_vs_DMSO_72_0
183.948	0.155975	0.168647	0.924859	0.355039	0.999205	ENSDARG00000009567	groups_BaP_72_0.133_vs_DMSO_72_0
22.0217	0.329355	0.348573	0.944866	0.344727	0.999205	ENSDARG00000009568	groups_BaP_72_0.133_vs_DMSO_72_0
410.3	-0.00398263	0.107376	-0.0370906	0.970413	0.999205	ENSDARG00000009585	groups_BaP_72_0.133_vs_DMSO_72_0
124.923	-0.0628333	0.144228	-0.435652	0.663089	0.999205	ENSDARG00000009594	groups_BaP_72_0.133_vs_DMSO_72_0
106.02	-0.00372459	0.150344	-0.0247738	0.980235	0.999205	ENSDARG00000009607	groups_BaP_72_0.133_vs_DMSO_72_0
29.5434	-0.449121	0.372737	-1.20493	0.228231	0.999205	ENSDARG00000009610	groups_BaP_72_0.133_vs_DMSO_72_0
2.00641	2.41274	1.32017	1.8276	0.0676094	0.991905	ENSDARG00000009612	groups_BaP_72_0.133_vs_DMSO_72_0
13.6462	-0.258078	0.400435	-0.644494	0.519255	0.999205	ENSDARG00000009624	groups_BaP_72_0.133_vs_DMSO_72_0
54.1597	-0.0117577	0.217836	-0.0539748	0.956955	0.999205	ENSDARG00000009629	groups_BaP_72_0.133_vs_DMSO_72_0
450.461	0.0586927	0.158852	0.36948	0.71177	0.999205	ENSDARG00000009637	groups_BaP_72_0.133_vs_DMSO_72_0
361.861	0.074979	0.11159	0.671917	0.501637	0.999205	ENSDARG00000009640	groups_BaP_72_0.133_vs_DMSO_72_0
58.4194	-0.240281	0.230272	-1.04347	0.296731	0.999205	ENSDARG00000009653	groups_BaP_72_0.133_vs_DMSO_72_0
138.352	-0.0837246	0.164852	-0.507878	0.611539	0.999205	ENSDARG00000009657	groups_BaP_72_0.133_vs_DMSO_72_0
111.232	-0.013966	0.160397	-0.0870712	0.930615	0.999205	ENSDARG00000009677	groups_BaP_72_0.133_vs_DMSO_72_0
44.8495	8.26692e-05	0.267342	0.000309227	0.999753	0.99989	ENSDARG00000009681	groups_BaP_72_0.133_vs_DMSO_72_0
129.65	-0.0484824	0.141136	-0.343516	0.731211	0.999205	ENSDARG00000009685	groups_BaP_72_0.133_vs_DMSO_72_0
32.1889	-0.000522401	0.383404	-0.00136253	0.998913	0.999886	ENSDARG00000009689	groups_BaP_72_0.133_vs_DMSO_72_0
72.6219	-0.130906	0.177318	-0.738255	0.46036	0.999205	ENSDARG00000009693	groups_BaP_72_0.133_vs_DMSO_72_0
3.0126	-0.738543	1.01828	-0.725282	0.468279	0.999205	ENSDARG00000009702	groups_BaP_72_0.133_vs_DMSO_72_0
71.2205	0.16029	0.204082	0.785421	0.432207	0.999205	ENSDARG00000009724	groups_BaP_72_0.133_vs_DMSO_72_0
13.0875	-0.647631	0.495318	-1.30751	0.19104	0.999205	ENSDARG00000009727	groups_BaP_72_0.133_vs_DMSO_72_0
5.72023	0.193861	0.725886	0.267069	0.789416	0.999205	ENSDARG00000009733	groups_BaP_72_0.133_vs_DMSO_72_0
69.8234	-0.185719	0.236595	-0.784964	0.432475	0.999205	ENSDARG00000009735	groups_BaP_72_0.133_vs_DMSO_72_0
6.13923	0.964519	0.839829	1.14847	0.250774	0.999205	ENSDARG00000009738	groups_BaP_72_0.133_vs_DMSO_72_0
271.109	0.0892286	0.135749	0.657306	0.510984	0.999205	ENSDARG00000009740	groups_BaP_72_0.133_vs_DMSO_72_0
8.37044	0.0899393	0.594128	0.15138	0.879676	0.999205	ENSDARG00000009743	groups_BaP_72_0.133_vs_DMSO_72_0
89.9937	0.0949284	0.171272	0.554255	0.579404	0.999205	ENSDARG00000009745	groups_BaP_72_0.133_vs_DMSO_72_0
11.3048	0.569827	0.552994	1.03044	0.302803	0.999205	ENSDARG00000009748	groups_BaP_72_0.133_vs_DMSO_72_0
326.877	-0.09108	0.16191	-0.562536	0.573751	0.999205	ENSDARG00000009753	groups_BaP_72_0.133_vs_DMSO_72_0
171.196	-0.0444508	0.120004	-0.37041	0.711077	0.999205	ENSDARG00000009754	groups_BaP_72_0.133_vs_DMSO_72_0
19.719	-0.211144	0.405874	-0.520222	0.602909	0.999205	ENSDARG00000009764	groups_BaP_72_0.133_vs_DMSO_72_0
182.264	0.103137	0.131923	0.781795	0.434335	0.999205	ENSDARG00000009771	groups_BaP_72_0.133_vs_DMSO_72_0
643.552	-0.0562621	0.145527	-0.386608	0.699046	0.999205	ENSDARG00000009779	groups_BaP_72_0.133_vs_DMSO_72_0
81.6174	-0.0247954	0.208852	-0.118722	0.905495	0.999205	ENSDARG00000009782	groups_BaP_72_0.133_vs_DMSO_72_0
64.0072	0.0631485	0.224301	0.281535	0.7783	0.999205	ENSDARG00000009783	groups_BaP_72_0.133_vs_DMSO_72_0
4.1835	-0.149641	0.944842	-0.158377	0.87416	0.999205	ENSDARG00000009796	groups_BaP_72_0.133_vs_DMSO_72_0
118.543	0.187791	0.174781	1.07444	0.282627	0.999205	ENSDARG00000009806	groups_BaP_72_0.133_vs_DMSO_72_0
21.0299	0.748606	0.439827	1.70204	0.0887471	0.991905	ENSDARG00000009822	groups_BaP_72_0.133_vs_DMSO_72_0
158.208	0.319478	0.120041	2.66141	0.00778139	0.859341	ENSDARG00000009823	groups_BaP_72_0.133_vs_DMSO_72_0
1.22046	-1.40328	1.66357	-0.843535	0.39893	0.999205	ENSDARG00000009825	groups_BaP_72_0.133_vs_DMSO_72_0
2142.46	-0.242538	0.0778189	-3.1167	0.00182887	0.705575	ENSDARG00000009830	groups_BaP_72_0.133_vs_DMSO_72_0
60.8823	0.0660561	0.193798	0.340851	0.733216	0.999205	ENSDARG00000009837	groups_BaP_72_0.133_vs_DMSO_72_0
15.3113	0.09273	0.389196	0.23826	0.811679	0.999205	ENSDARG00000009844	groups_BaP_72_0.133_vs_DMSO_72_0
63.3883	0.168176	0.240519	0.699223	0.484413	0.999205	ENSDARG00000009851	groups_BaP_72_0.133_vs_DMSO_72_0
45.5217	-0.178498	0.278252	-0.6415	0.521198	0.999205	ENSDARG00000009862	groups_BaP_72_0.133_vs_DMSO_72_0
50.4684	-0.353353	0.242532	-1.45694	0.145134	0.991905	ENSDARG00000009864	groups_BaP_72_0.133_vs_DMSO_72_0
4.17905	0.904215	0.824896	1.09616	0.27301	0.999205	ENSDARG00000009868	groups_BaP_72_0.133_vs_DMSO_72_0
1.32374	1.41191	1.90321	0.741856	0.458175	0.999205	ENSDARG00000009870	groups_BaP_72_0.133_vs_DMSO_72_0
352.099	-0.154145	0.104866	-1.46993	0.141582	0.991905	ENSDARG00000009871	groups_BaP_72_0.133_vs_DMSO_72_0
741.67	0.0286048	0.0991377	0.288536	0.772937	0.999205	ENSDARG00000009881	groups_BaP_72_0.133_vs_DMSO_72_0
9.33674	0.144724	0.623927	0.231957	0.816571	0.999205	ENSDARG00000009886	groups_BaP_72_0.133_vs_DMSO_72_0
3.58245	1.26154	0.822473	1.53384	0.125069	0.991905	ENSDARG00000009899	groups_BaP_72_0.133_vs_DMSO_72_0
107.378	0.128939	0.171524	0.751727	0.452215	0.999205	ENSDARG00000009901	groups_BaP_72_0.133_vs_DMSO_72_0
105.867	-0.127902	0.185353	-0.690045	0.490166	0.999205	ENSDARG00000009922	groups_BaP_72_0.133_vs_DMSO_72_0
91.4175	0.341999	0.1903	1.79715	0.072311	0.991905	ENSDARG00000009939	groups_BaP_72_0.133_vs_DMSO_72_0
11.3906	-0.00480646	0.481185	-0.00998879	0.99203	0.999393	ENSDARG00000009941	groups_BaP_72_0.133_vs_DMSO_72_0
51.0425	-0.188227	0.216085	-0.871079	0.383711	0.999205	ENSDARG00000009942	groups_BaP_72_0.133_vs_DMSO_72_0
94.3821	-0.220809	0.171022	-1.29112	0.196663	0.999205	ENSDARG00000009949	groups_BaP_72_0.133_vs_DMSO_72_0
866.858	-0.139206	0.0871698	-1.59696	0.110276	0.991905	ENSDARG00000009950	groups_BaP_72_0.133_vs_DMSO_72_0
84.2755	-0.219292	0.177899	-1.23268	0.217695	0.999205	ENSDARG00000009953	groups_BaP_72_0.133_vs_DMSO_72_0
36.0194	-0.138487	0.351733	-0.393729	0.693781	0.999205	ENSDARG00000009958	groups_BaP_72_0.133_vs_DMSO_72_0
6005.81	0.0502405	0.104376	0.481343	0.630273	0.999205	ENSDARG00000009978	groups_BaP_72_0.133_vs_DMSO_72_0
152.266	-0.0102328	0.144049	-0.0710369	0.943368	0.999205	ENSDARG00000009982	groups_BaP_72_0.133_vs_DMSO_72_0
2.28765	-1.09974	1.18535	-0.927777	0.353523	0.999205	ENSDARG00000010002	groups_BaP_72_0.133_vs_DMSO_72_0
574.705	-0.0902562	0.111408	-0.810138	0.417861	0.999205	ENSDARG00000010008	groups_BaP_72_0.133_vs_DMSO_72_0
47.191	-0.0380854	0.232922	-0.163511	0.870116	0.999205	ENSDARG00000010010	groups_BaP_72_0.133_vs_DMSO_72_0
177.649	0.113503	0.131267	0.86467	0.38722	0.999205	ENSDARG00000010018	groups_BaP_72_0.133_vs_DMSO_72_0
104.357	0.0988964	0.221271	0.446947	0.654914	0.999205	ENSDARG00000010021	groups_BaP_72_0.133_vs_DMSO_72_0
23.7788	0.490023	0.347314	1.41089	0.158276	0.991905	ENSDARG00000010029	groups_BaP_72_0.133_vs_DMSO_72_0
43.5761	0.0214206	0.283053	0.0756768	0.939676	0.999205	ENSDARG00000010031	groups_BaP_72_0.133_vs_DMSO_72_0
75.7474	0.0871622	0.197515	0.441295	0.658999	0.999205	ENSDARG00000010032	groups_BaP_72_0.133_vs_DMSO_72_0
9.67477	-0.511888	0.584316	-0.876047	0.381005	0.999205	ENSDARG00000010035	groups_BaP_72_0.133_vs_DMSO_72_0
74.4414	-0.223081	0.229511	-0.971983	0.331059	0.999205	ENSDARG00000010042	groups_BaP_72_0.133_vs_DMSO_72_0
11.4102	0.588771	0.565551	1.04106	0.297849	0.999205	ENSDARG00000010047	groups_BaP_72_0.133_vs_DMSO_72_0
213.996	-0.0323569	0.136969	-0.236235	0.81325	0.999205	ENSDARG00000010051	groups_BaP_72_0.133_vs_DMSO_72_0
144.653	0.12807	0.145874	0.877945	0.379974	0.999205	ENSDARG00000010052	groups_BaP_72_0.133_vs_DMSO_72_0
27.8532	0.10764	0.386228	0.278695	0.780479	0.999205	ENSDARG00000010059	groups_BaP_72_0.133_vs_DMSO_72_0
16.1135	-0.463986	0.429095	-1.08131	0.279558	0.999205	ENSDARG00000010070	groups_BaP_72_0.133_vs_DMSO_72_0
84.9416	-0.346602	0.190939	-1.81525	0.0694855	0.991905	ENSDARG00000010078	groups_BaP_72_0.133_vs_DMSO_72_0
278.51	0.0162136	0.119277	0.135932	0.891875	0.999205	ENSDARG00000010083	groups_BaP_72_0.133_vs_DMSO_72_0
84.9443	0.17598	0.217516	0.809045	0.41849	0.999205	ENSDARG00000010085	groups_BaP_72_0.133_vs_DMSO_72_0
2.89617	0.543829	1.02398	0.531094	0.595354	0.999205	ENSDARG00000010096	groups_BaP_72_0.133_vs_DMSO_72_0
86.1168	0.162618	0.231092	0.703694	0.481623	0.999205	ENSDARG00000010098	groups_BaP_72_0.133_vs_DMSO_72_0
2.75816	-0.715239	1.06758	-0.669965	0.50288	0.999205	ENSDARG00000010108	groups_BaP_72_0.133_vs_DMSO_72_0
2332.91	0.0138652	0.100812	0.137535	0.890608	0.999205	ENSDARG00000010113	groups_BaP_72_0.133_vs_DMSO_72_0
10.3615	0.442618	0.537163	0.823991	0.409945	0.999205	ENSDARG00000010130	groups_BaP_72_0.133_vs_DMSO_72_0
56.2419	0.228223	0.231795	0.984587	0.324827	0.999205	ENSDARG00000010132	groups_BaP_72_0.133_vs_DMSO_72_0
387.032	0.0656587	0.103816	0.63245	0.527093	0.999205	ENSDARG00000010137	groups_BaP_72_0.133_vs_DMSO_72_0
108.091	-0.216245	0.19895	-1.08693	0.277067	0.999205	ENSDARG00000010144	groups_BaP_72_0.133_vs_DMSO_72_0
42.0637	-0.124722	0.255623	-0.487915	0.62561	0.999205	ENSDARG00000010145	groups_BaP_72_0.133_vs_DMSO_72_0
3.11566	0.406508	1.25639	0.323551	0.746278	0.999205	ENSDARG00000010146	groups_BaP_72_0.133_vs_DMSO_72_0
2387.23	-0.0805687	0.0736777	-1.09353	0.274162	0.999205	ENSDARG00000010149	groups_BaP_72_0.133_vs_DMSO_72_0
55.0958	-0.014034	0.249813	-0.0561779	0.9552	0.999205	ENSDARG00000010154	groups_BaP_72_0.133_vs_DMSO_72_0
175.663	-0.504643	0.164193	-3.07347	0.00211583	0.705575	ENSDARG00000010155	groups_BaP_72_0.133_vs_DMSO_72_0
21577.6	0.0876115	0.110098	0.795756	0.426174	0.999205	ENSDARG00000010160	groups_BaP_72_0.133_vs_DMSO_72_0
5.53495	-0.0895454	0.667127	-0.134225	0.893224	0.999205	ENSDARG00000010169	groups_BaP_72_0.133_vs_DMSO_72_0
3.19529	1.26087	0.975574	1.29244	0.196204	0.999205	ENSDARG00000010181	groups_BaP_72_0.133_vs_DMSO_72_0
29.1661	0.162657	0.301188	0.540052	0.589161	0.999205	ENSDARG00000010186	groups_BaP_72_0.133_vs_DMSO_72_0
17.7724	-0.0417129	0.381974	-0.109203	0.913041	0.999205	ENSDARG00000010192	groups_BaP_72_0.133_vs_DMSO_72_0
322.792	-0.231003	0.125155	-1.84573	0.0649318	0.991905	ENSDARG00000010194	groups_BaP_72_0.133_vs_DMSO_72_0
5.75307	-0.0722771	0.768002	-0.0941105	0.925021	0.999205	ENSDARG00000010207	groups_BaP_72_0.133_vs_DMSO_72_0
4.07236	-0.264306	0.821474	-0.321746	0.747645	0.999205	ENSDARG00000010231	groups_BaP_72_0.133_vs_DMSO_72_0
108.141	-0.188027	0.171771	-1.09464	0.273677	0.999205	ENSDARG00000010238	groups_BaP_72_0.133_vs_DMSO_72_0
8913.75	0.167218	0.100878	1.65762	0.0973936	0.991905	ENSDARG00000010244	groups_BaP_72_0.133_vs_DMSO_72_0
762.12	0.0259397	0.087008	0.29813	0.765604	0.999205	ENSDARG00000010246	groups_BaP_72_0.133_vs_DMSO_72_0
64.7282	0.0306658	0.240461	0.127529	0.898522	0.999205	ENSDARG00000010248	groups_BaP_72_0.133_vs_DMSO_72_0
228.555	0.213313	0.142324	1.49878	0.133931	0.991905	ENSDARG00000010250	groups_BaP_72_0.133_vs_DMSO_72_0
17.9266	-0.265658	0.388052	-0.684595	0.4936	0.999205	ENSDARG00000010255	groups_BaP_72_0.133_vs_DMSO_72_0
272.733	-0.0649739	0.144689	-0.449058	0.65339	0.999205	ENSDARG00000010266	groups_BaP_72_0.133_vs_DMSO_72_0
49.1062	0.202542	0.246745	0.820856	0.411728	0.999205	ENSDARG00000010267	groups_BaP_72_0.133_vs_DMSO_72_0
20.6536	0.260273	0.362938	0.717128	0.473295	0.999205	ENSDARG00000010270	groups_BaP_72_0.133_vs_DMSO_72_0
18.2564	0.337798	0.419714	0.804827	0.420919	0.999205	ENSDARG00000010276	groups_BaP_72_0.133_vs_DMSO_72_0
135.34	0.195924	0.155596	1.25919	0.207963	0.999205	ENSDARG00000010279	groups_BaP_72_0.133_vs_DMSO_72_0
145.306	-0.193386	0.153717	-1.25806	0.20837	0.999205	ENSDARG00000010280	groups_BaP_72_0.133_vs_DMSO_72_0
72.3272	0.192246	0.174335	1.10274	0.270139	0.999205	ENSDARG00000010281	groups_BaP_72_0.133_vs_DMSO_72_0
1.17773	-1.74672	1.76931	-0.987235	0.323527	0.999205	ENSDARG00000010294	groups_BaP_72_0.133_vs_DMSO_72_0
12.3963	0.52859	0.540699	0.977605	0.32827	0.999205	ENSDARG00000010300	groups_BaP_72_0.133_vs_DMSO_72_0
229.361	-0.0673094	0.114167	-0.589569	0.55548	0.999205	ENSDARG00000010301	groups_BaP_72_0.133_vs_DMSO_72_0
314.564	-0.0235715	0.175665	-0.134184	0.893257	0.999205	ENSDARG00000010312	groups_BaP_72_0.133_vs_DMSO_72_0
136.575	-0.329433	0.16219	-2.03115	0.0422394	0.991905	ENSDARG00000010316	groups_BaP_72_0.133_vs_DMSO_72_0
4.88651	-0.568426	0.888649	-0.639652	0.522399	0.999205	ENSDARG00000010317	groups_BaP_72_0.133_vs_DMSO_72_0
112.4	0.138462	0.197046	0.702692	0.482248	0.999205	ENSDARG00000010318	groups_BaP_72_0.133_vs_DMSO_72_0
7.43532	-1.81432	0.680912	-2.66455	0.00770913	0.859341	ENSDARG00000010347	groups_BaP_72_0.133_vs_DMSO_72_0
1.83394	1.08176	1.11345	0.971545	0.331277	0.999205	ENSDARG00000010350	groups_BaP_72_0.133_vs_DMSO_72_0
592.69	-0.0488336	0.102138	-0.478114	0.632569	0.999205	ENSDARG00000010381	groups_BaP_72_0.133_vs_DMSO_72_0
2.28153	0.473657	1.06063	0.44658	0.655178	0.999205	ENSDARG00000010384	groups_BaP_72_0.133_vs_DMSO_72_0
42.8365	-0.326916	0.265615	-1.23079	0.218402	0.999205	ENSDARG00000010385	groups_BaP_72_0.133_vs_DMSO_72_0
132.806	0.0111035	0.175132	0.0634011	0.949447	0.999205	ENSDARG00000010400	groups_BaP_72_0.133_vs_DMSO_72_0
14.5705	0.0400655	0.424764	0.0943241	0.924852	0.999205	ENSDARG00000010407	groups_BaP_72_0.133_vs_DMSO_72_0
7.77631	1.50728	0.611908	2.46325	0.0137684	0.918988	ENSDARG00000010408	groups_BaP_72_0.133_vs_DMSO_72_0
98.5222	-0.0744606	0.175606	-0.424021	0.671551	0.999205	ENSDARG00000010411	groups_BaP_72_0.133_vs_DMSO_72_0
12.1774	1.00613	0.445116	2.26039	0.0237973	0.991905	ENSDARG00000010415	groups_BaP_72_0.133_vs_DMSO_72_0
126.395	-0.31326	0.14443	-2.16895	0.0300868	0.991905	ENSDARG00000010420	groups_BaP_72_0.133_vs_DMSO_72_0
56.7775	0.154562	0.268862	0.574875	0.565376	0.999205	ENSDARG00000010423	groups_BaP_72_0.133_vs_DMSO_72_0
2.88674	-0.436183	1.04769	-0.416329	0.677169	0.999205	ENSDARG00000010425	groups_BaP_72_0.133_vs_DMSO_72_0
61.4817	-0.250319	0.222787	-1.12358	0.261191	0.999205	ENSDARG00000010432	groups_BaP_72_0.133_vs_DMSO_72_0
139.06	-0.424182	0.175179	-2.42142	0.0154601	0.932226	ENSDARG00000010434	groups_BaP_72_0.133_vs_DMSO_72_0
47.6724	0.198921	0.257317	0.773059	0.439488	0.999205	ENSDARG00000010437	groups_BaP_72_0.133_vs_DMSO_72_0
63.4264	-0.243571	0.204351	-1.19192	0.233292	0.999205	ENSDARG00000010442	groups_BaP_72_0.133_vs_DMSO_72_0
12.1489	-0.605941	0.440485	-1.37562	0.168939	0.999205	ENSDARG00000010445	groups_BaP_72_0.133_vs_DMSO_72_0
25.9219	-0.569432	0.390426	-1.45849	0.144706	0.991905	ENSDARG00000010454	groups_BaP_72_0.133_vs_DMSO_72_0
238.344	0.0219676	0.12234	0.179562	0.857497	0.999205	ENSDARG00000010472	groups_BaP_72_0.133_vs_DMSO_72_0
10.0167	0.255279	0.561035	0.455014	0.649099	0.999205	ENSDARG00000010477	groups_BaP_72_0.133_vs_DMSO_72_0
297.428	-0.572917	0.181028	-3.16479	0.00155194	0.705575	ENSDARG00000010478	groups_BaP_72_0.133_vs_DMSO_72_0
781.592	0.262044	0.186428	1.4056	0.159842	0.991905	ENSDARG00000010481	groups_BaP_72_0.133_vs_DMSO_72_0
3.36392	-1.07799	0.919733	-1.17207	0.24117	0.999205	ENSDARG00000010482	groups_BaP_72_0.133_vs_DMSO_72_0
106.883	-0.0469052	0.184878	-0.253708	0.799721	0.999205	ENSDARG00000010487	groups_BaP_72_0.133_vs_DMSO_72_0
14216.8	-0.17111	0.148667	-1.15097	0.249747	0.999205	ENSDARG00000010516	groups_BaP_72_0.133_vs_DMSO_72_0
118.449	0.0193209	0.165823	0.116516	0.907244	0.999205	ENSDARG00000010519	groups_BaP_72_0.133_vs_DMSO_72_0
4.05899	0.352849	0.829445	0.425405	0.670542	0.999205	ENSDARG00000010524	groups_BaP_72_0.133_vs_DMSO_72_0
150.429	0.213976	0.148027	1.44552	0.148313	0.991905	ENSDARG00000010531	groups_BaP_72_0.133_vs_DMSO_72_0
206.928	-0.226993	0.159233	-1.42554	0.154002	0.991905	ENSDARG00000010553	groups_BaP_72_0.133_vs_DMSO_72_0
27.4655	0.256473	0.373439	0.686788	0.492217	0.999205	ENSDARG00000010555	groups_BaP_72_0.133_vs_DMSO_72_0
75.9814	-0.0159254	0.191278	-0.0832575	0.933647	0.999205	ENSDARG00000010563	groups_BaP_72_0.133_vs_DMSO_72_0
2.7247	1.61979	1.01624	1.5939	0.110959	0.991905	ENSDARG00000010565	groups_BaP_72_0.133_vs_DMSO_72_0
89.5286	-0.263871	0.195019	-1.35305	0.176039	0.999205	ENSDARG00000010571	groups_BaP_72_0.133_vs_DMSO_72_0
134.698	0.504067	0.17734	2.84238	0.00447788	0.724859	ENSDARG00000010572	groups_BaP_72_0.133_vs_DMSO_72_0
32.8839	0.252396	0.322157	0.783456	0.433359	0.999205	ENSDARG00000010583	groups_BaP_72_0.133_vs_DMSO_72_0
18.7081	0.179054	0.404428	0.442734	0.657958	0.999205	ENSDARG00000010586	groups_BaP_72_0.133_vs_DMSO_72_0
74.0345	0.0299688	0.20822	0.143928	0.885557	0.999205	ENSDARG00000010591	groups_BaP_72_0.133_vs_DMSO_72_0
117.121	-0.0793176	0.157525	-0.503525	0.614595	0.999205	ENSDARG00000010596	groups_BaP_72_0.133_vs_DMSO_72_0
66.365	-0.192627	0.221102	-0.871214	0.383637	0.999205	ENSDARG00000010601	groups_BaP_72_0.133_vs_DMSO_72_0
17.0479	-0.065614	0.385164	-0.170353	0.864732	0.999205	ENSDARG00000010602	groups_BaP_72_0.133_vs_DMSO_72_0
1.82689	-2.15693	1.55375	-1.38821	0.165074	0.995979	ENSDARG00000010603	groups_BaP_72_0.133_vs_DMSO_72_0
32.9801	0.0520538	0.328138	0.158634	0.873957	0.999205	ENSDARG00000010610	groups_BaP_72_0.133_vs_DMSO_72_0
2.34709	0.82277	1.19558	0.688178	0.49134	0.999205	ENSDARG00000010619	groups_BaP_72_0.133_vs_DMSO_72_0
98.2659	-0.110358	0.18619	-0.592717	0.55337	0.999205	ENSDARG00000010625	groups_BaP_72_0.133_vs_DMSO_72_0
65.1496	0.214185	0.194928	1.09879	0.271859	0.999205	ENSDARG00000010630	groups_BaP_72_0.133_vs_DMSO_72_0
459.364	-0.221878	0.108396	-2.04692	0.0406659	0.991905	ENSDARG00000010641	groups_BaP_72_0.133_vs_DMSO_72_0
1.1678	-3.29937	1.74753	-1.88801	0.0590242	0.991905	ENSDARG00000010654	groups_BaP_72_0.133_vs_DMSO_72_0
81.4167	-0.342668	0.211538	-1.61989	0.105256	0.991905	ENSDARG00000010655	groups_BaP_72_0.133_vs_DMSO_72_0
149.322	-0.342054	0.211396	-1.61807	0.105648	0.991905	ENSDARG00000010658	groups_BaP_72_0.133_vs_DMSO_72_0
17.8616	-0.473082	0.389574	-1.21436	0.224611	0.999205	ENSDARG00000010673	groups_BaP_72_0.133_vs_DMSO_72_0
1673.69	0.136581	0.159663	0.855432	0.392312	0.999205	ENSDARG00000010680	groups_BaP_72_0.133_vs_DMSO_72_0
58.5243	0.0243693	0.224711	0.108448	0.913641	0.999205	ENSDARG00000010681	groups_BaP_72_0.133_vs_DMSO_72_0
393.688	0.047938	0.0999695	0.479527	0.631564	0.999205	ENSDARG00000010710	groups_BaP_72_0.133_vs_DMSO_72_0
335.632	0.015049	0.100064	0.150393	0.880454	0.999205	ENSDARG00000010717	groups_BaP_72_0.133_vs_DMSO_72_0
451.33	-0.0712869	0.0948639	-0.751465	0.452373	0.999205	ENSDARG00000010721	groups_BaP_72_0.133_vs_DMSO_72_0
44.8363	-0.034158	0.263702	-0.129533	0.896936	0.999205	ENSDARG00000010727	groups_BaP_72_0.133_vs_DMSO_72_0
4.91848	0.792786	0.798372	0.993004	0.320708	0.999205	ENSDARG00000010728	groups_BaP_72_0.133_vs_DMSO_72_0
31.248	0.087983	0.302623	0.290734	0.771254	0.999205	ENSDARG00000010732	groups_BaP_72_0.133_vs_DMSO_72_0
11.8533	-0.526275	0.534799	-0.984062	0.325085	0.999205	ENSDARG00000010738	groups_BaP_72_0.133_vs_DMSO_72_0
406.992	0.00436521	0.123888	0.0352351	0.971892	0.999205	ENSDARG00000010745	groups_BaP_72_0.133_vs_DMSO_72_0
63.9333	0.126014	0.186611	0.675273	0.499502	0.999205	ENSDARG00000010752	groups_BaP_72_0.133_vs_DMSO_72_0
19.5299	0.679676	0.427538	1.58974	0.111892	0.991905	ENSDARG00000010756	groups_BaP_72_0.133_vs_DMSO_72_0
20.8479	0.925726	0.367855	2.51655	0.011851	0.91271	ENSDARG00000010758	groups_BaP_72_0.133_vs_DMSO_72_0
4.09421	1.43071	1.00828	1.41897	0.155909	0.991905	ENSDARG00000010764	groups_BaP_72_0.133_vs_DMSO_72_0
19.4034	0.257409	0.378376	0.680298	0.496316	0.999205	ENSDARG00000010767	groups_BaP_72_0.133_vs_DMSO_72_0
120.57	0.176262	0.149698	1.17745	0.239018	0.999205	ENSDARG00000010770	groups_BaP_72_0.133_vs_DMSO_72_0
107.952	0.0243527	0.188582	0.129136	0.89725	0.999205	ENSDARG00000010773	groups_BaP_72_0.133_vs_DMSO_72_0
38.5173	-0.183079	0.259615	-0.705194	0.480689	0.999205	ENSDARG00000010779	groups_BaP_72_0.133_vs_DMSO_72_0
199.625	0.0690245	0.159191	0.433595	0.664582	0.999205	ENSDARG00000010784	groups_BaP_72_0.133_vs_DMSO_72_0
559.975	0.047742	0.0795249	0.60034	0.548279	0.999205	ENSDARG00000010785	groups_BaP_72_0.133_vs_DMSO_72_0
173.54	0.00516212	0.168023	0.0307227	0.975491	0.999205	ENSDARG00000010789	groups_BaP_72_0.133_vs_DMSO_72_0
123.331	0.0857964	0.162216	0.528904	0.596872	0.999205	ENSDARG00000010791	groups_BaP_72_0.133_vs_DMSO_72_0
78.7307	0.322137	0.199098	1.61798	0.105667	0.991905	ENSDARG00000010792	groups_BaP_72_0.133_vs_DMSO_72_0
54.7247	0.140266	0.226987	0.617949	0.536609	0.999205	ENSDARG00000010794	groups_BaP_72_0.133_vs_DMSO_72_0
51.2799	0.146384	0.271412	0.539341	0.589652	0.999205	ENSDARG00000010816	groups_BaP_72_0.133_vs_DMSO_72_0
88.5472	-0.0240558	0.188315	-0.127742	0.898353	0.999205	ENSDARG00000010823	groups_BaP_72_0.133_vs_DMSO_72_0
227.228	0.00310523	0.136931	0.0226773	0.981908	0.999205	ENSDARG00000010831	groups_BaP_72_0.133_vs_DMSO_72_0
46.4959	0.0217327	0.295094	0.0736466	0.941292	0.999205	ENSDARG00000010844	groups_BaP_72_0.133_vs_DMSO_72_0
36.9623	0.104613	0.279501	0.374284	0.708193	0.999205	ENSDARG00000010862	groups_BaP_72_0.133_vs_DMSO_72_0
415.489	-0.103908	0.112347	-0.924888	0.355024	0.999205	ENSDARG00000010873	groups_BaP_72_0.133_vs_DMSO_72_0
219.043	0.0380051	0.125606	0.302574	0.762214	0.999205	ENSDARG00000010878	groups_BaP_72_0.133_vs_DMSO_72_0
18.8797	0.0960945	0.346002	0.277728	0.781221	0.999205	ENSDARG00000010905	groups_BaP_72_0.133_vs_DMSO_72_0
35.0294	-0.0718469	0.287703	-0.249726	0.802799	0.999205	ENSDARG00000010918	groups_BaP_72_0.133_vs_DMSO_72_0
10.5039	-0.271887	0.576944	-0.471254	0.637459	0.999205	ENSDARG00000010933	groups_BaP_72_0.133_vs_DMSO_72_0
1.10317	0.114887	1.90212	0.0603991	0.951838	0.999205	ENSDARG00000010940	groups_BaP_72_0.133_vs_DMSO_72_0
2.33443	1.01283	1.00392	1.00888	0.313034	0.999205	ENSDARG00000010941	groups_BaP_72_0.133_vs_DMSO_72_0
160.357	-0.180787	0.159816	-1.13122	0.257963	0.999205	ENSDARG00000010946	groups_BaP_72_0.133_vs_DMSO_72_0
89.9054	-0.0279065	0.169688	-0.164458	0.86937	0.999205	ENSDARG00000010948	groups_BaP_72_0.133_vs_DMSO_72_0
151.323	0.0925142	0.138865	0.666217	0.505273	0.999205	ENSDARG00000010953	groups_BaP_72_0.133_vs_DMSO_72_0
169.712	0.0443485	0.142073	0.312153	0.754924	0.999205	ENSDARG00000010956	groups_BaP_72_0.133_vs_DMSO_72_0
74.4646	0.114841	0.178083	0.644874	0.519009	0.999205	ENSDARG00000010957	groups_BaP_72_0.133_vs_DMSO_72_0
34.9529	0.343747	0.300957	1.14218	0.253379	0.999205	ENSDARG00000010958	groups_BaP_72_0.133_vs_DMSO_72_0
224.324	-0.23491	0.161423	-1.45525	0.145601	0.991905	ENSDARG00000010962	groups_BaP_72_0.133_vs_DMSO_72_0
744.188	0.0410121	0.0854801	0.479786	0.63138	0.999205	ENSDARG00000010965	groups_BaP_72_0.133_vs_DMSO_72_0
0.965166	0.982039	1.93904	0.506457	0.612536	0.999205	ENSDARG00000010977	groups_BaP_72_0.133_vs_DMSO_72_0
18.3053	-0.353697	0.414876	-0.852536	0.393916	0.999205	ENSDARG00000010978	groups_BaP_72_0.133_vs_DMSO_72_0
8.69359	-0.547384	0.544238	-1.00578	0.314521	0.999205	ENSDARG00000010981	groups_BaP_72_0.133_vs_DMSO_72_0
228.367	-0.10286	0.134552	-0.764459	0.444594	0.999205	ENSDARG00000011000	groups_BaP_72_0.133_vs_DMSO_72_0
5.55998	0.681117	0.783208	0.86965	0.384492	0.999205	ENSDARG00000011020	groups_BaP_72_0.133_vs_DMSO_72_0
7.29084	0.29072	0.557976	0.521026	0.602349	0.999205	ENSDARG00000011023	groups_BaP_72_0.133_vs_DMSO_72_0
44.1166	-0.107219	0.255783	-0.41918	0.675085	0.999205	ENSDARG00000011026	groups_BaP_72_0.133_vs_DMSO_72_0
90.6729	-0.108811	0.175072	-0.621523	0.534255	0.999205	ENSDARG00000011027	groups_BaP_72_0.133_vs_DMSO_72_0
[truncated: 164,149 more rows]

## Sheet: T8
chemical	time	ensembl.id	gene_name	mod.name	b	c	d	e	SDres	AIC.model	lof.p	ctrl.mod	ctrl.mean	adv.incr	bmd	bmdl	bmdu	bmr
[truncated: 1,235 more rows]

[truncated: 4 more sheets: T9, T10, T11, T12]
